# Supplementary material for: Retrospectively Estimating Energy Intake and Misreporting From a Qualitative Food Frequency Questionnaire: An Example Using Australian Cohort and National Survey Data
Source: Front Nutr. 2021 Apr 7;8:624305. doi: 10.3389/fnut.2021.624305 (PMC8058357; doi:10.3389/fnut.2021.624305)
Supplement: Supplementary file 1 [file Data_Sheet_1.XLSX]

## Sheet: Contents
Supplementary material: portion size and energy density database
	Contents
	Sheet 1	Portion size database linked to FFQ items (grams, median or weighted arithmetic mean)
	Sheet 2	Energy density database linked to FFQ items (kilojoules, all solids and liquids per 100 g)
	Sheet 3	Export data for FFQ items (sex-specific portion sizes in grams and energy density in kilojoules per 1 g)
	Sheet 4	Supplementary FFQ energy density values linked to FHQ responses (kilojoules, all solids and liquids per 100 g)
	Sheet 5	Export supplementary data for FHQ responses (sex-specific portion sizes in grams and energy density in kilojoules per 1 g)
Abbreviations:
AFCD	Release 1 Australian Food Composition Database (January 2019)
AHS	2011-13 Australian Health Survey food classification system
AUSNUT	2011-13 Australian Food and Nutrient Database
CDAH	Childhood Determinants of Adult Health Study
FFQ	Food frequency questionnaire (Section A)
FHQ	Food habits questionnaire (Section B)

## Sheet: Item portion (g)
Var.	Food Group	CDAH-1 FFQ Item	AHS Code	AHS Description	Components	Sex-specific	N	Men (g) (19–69 y)	n	Prop.	Weighting	N	Women (g) (19–69 y)	n	Prop.	Weighting	Avg. Weight
D_A2B	Whole Grains	Wholemeal/mixed grain bread, toast or rolls			Single	Yes		66					60
		1	12204 ... 12209	Breads, and bread rolls, mixed grain, mandatorily fortified ... Breads, and bread rolls, wholemeal, not stated as to fortification		Y	1938	66	935	0.482456	1	2152	60	1169	0.543216	1	1
D_A2F		Muesli			Single	Yes		94					58.75
		2	12514007 … 12514024	Muesli, commercial, gluten free … Muesli, homemade, untoasted or natural, added nuts & seeds		Y	1938	94	232	0.119711	1	2152	58.75	306	0.142193	1	1
D_A2G		Cooked porridge			Single	Yes		312					202.8
		3	12601001 … 12601016	Porridge, rolled oats, prepared with water … Porridge, rolled oats mixed with sugar, flavours & dried fruit, prepared with…		Y	1938	312	186	0.0959752	1	2152	202.8	362	0.168216	1	1
D_A8A	Fruits	Fruits - dried, frozen, canned			Multiple	Mixed		71.1943					57.6923
		4.1	16801 16802	Dried vine fruit Other dried fruit including mixed dried fruit		Y	1938	40	165	0.0851393	0.489525	2152	24.5	239	0.111059	0.573226	0.531375
		4.2	16201002 16201004 16201010 16201012	Blackberry, purchased frozen Blueberry, purchased frozen Raspberry, purchased frozen Strawberry, purchased frozen		N	4090	62.5	55	0.0134474	0.0773187	4090	62.5	55	0.0134474	0.069408	0.0733633
		4.3	16102 16104 16202 16304 16402 16404 16505 16702	Apples, commercially sterile Pears, commercially sterile Berry fruit, commercially sterile Citrus fruit, commercially sterile Peaches and nectarines, commercially sterile Other stone fruit, commercially sterile Tropical and subtropical fruit, commercially sterile Mixtures of two or more groups of fruit, commercially sterile		Y	1938	108	146	0.0753354	0.433156	2152	110	149	0.0692379	0.357367	0.395261
D_A8B		Fresh fruit salad			Single	Yes		198					165
		5	16701001 … 16701028	Fruit salad, apple, banana & berries, homemade … Fruit salad, homemade, fresh, not further defined		Y	1938	198	80	0.0412797	1	2152	165	112	0.0520446	1	1
D_A8C		Apple or pear			Multiple	Yes		167.512					167.868
		6.1	16101	Apples		Y	1938	164	676	0.348813	0.793427	2152	164	842	0.391264	0.772477	0.782952
		6.2	16103	Pears		Y	1938	181	176	0.0908153	0.206573	2152	181	248	0.115242	0.227523	0.217048
D_A8D		Orange, mandarin, grapefruit			Multiple	Mixed		106.616					102.326
		7.1	16301001 … 16301003	Orange, navel (all varieties), peeled, raw … Orange, peeled, raw, not further defined		Y	1938	131	215	0.110939	0.484345	2152	131	224	0.104089	0.414737	0.449541
		7.2	16303002	Grapefruit, peeled, raw		N	4090	258	23	0.00562347	0.0245513	4090	258	23	0.00562347	0.0224064	0.0234788
		7.3	16303003	Mandarin, peeled, raw		Y	1938	75	218	0.112487	0.491103	2152	75	304	0.141264	0.562857	0.52698
D_A8E		Banana			Single	Yes		98					98
		8	16501001	Banana, cavendish, peeled, raw		Y	1938	98	657	0.339009	1	2152	98	876	0.407063	1	1
D_A8F		Peach, nectarine, plum or apricot			Multiple	Yes		119.895					124.16
		9.1	16401	Peaches and nectarines		Y	1938	151	171	0.0882353	0.66537	2152	151	265	0.123141	0.706667	0.686018
		9.2	16403001	Apricot, raw		Y	1938	30	19	0.00980392	0.07393	2152	20	31	0.0144052	0.0826667	0.0782983
		9.3	16403004	Plum, unpeeled, raw		Y	1938	66	67	0.0345717	0.2607	2152	75	79	0.03671	0.210667	0.235684
D_A8G		Mango or paw paw			Multiple	Mixed		266.229					275.846
		10.1	16504006	Mango, peeled, raw		Y	1938	294	58	0.0299278	0.782615	2152	294	108	0.0501859	0.857895	0.820255
		10.2	16504008	Pawpaw (papaya), orange flesh, peeled, raw		N	4090	166.25	34	0.00831296	0.217385	4090	166.25	34	0.00831296	0.142105	0.179745
D_A8H		Pineapple			Single	Yes		90					90
		11	16502001	Pineapple (cayenne), peeled, raw		Y	1938	90	20	0.0103199	1	2152	90	47	0.0218401	1	1
D_A8I		Grapes or berries			Multiple	Yes		76.7423					62.5411
		12.1	16601001 … 16601007	Grape, black muscatel, raw … Grape, raw, not further defined		Y	1938	88	174	0.0897833	0.597938	2152	75	322	0.149628	0.509494	0.553716
		12.2	16201001 16201003 16201006 16201009 16201011	Blackberry, raw Blueberry, raw Mixed berry, raw, not further defined Raspberry, raw Strawberry, raw		Y	1938	60	117	0.0603715	0.402062	2152	49.6	310	0.144052	0.490506	0.446284
D_A8J		Melon (watermelon, rockmelon or honeydew melon)			Single	Yes		150					136
		13	16601011 … 16601016	Melon, honey dew, white skin, peeled, raw … Melon, peeled, raw, not further defined		Y	1938	150	127	0.0655315	1	2152	136	228	0.105948	1	1
D_A8K		Other fruit not listed			Multiple	Mixed		76.2927					62.6797
		14.1	16403003	Cherry, raw		Y	1938	100	16	0.00825593	0.0954131	2152	81.875	34	0.0157993	0.103878	0.0996454
		14.2	16503003	Fig, fresh, peeled or unpeeled, raw		N	4090	75	25	0.00611247	0.0706412	4090	75	25	0.00611247	0.0401885	0.0554149
		14.3	16504007	Passionfruit, raw		N	4090	18	25	0.00611247	0.0706412	4090	18	25	0.00611247	0.0401885	0.0554149
		14.4	16601008 … 16601010	Kiwifruit, gold, peeled or unpeeled, raw … Kiwifruit, green (hayward), unpeeled, raw		Y	1938	78	56	0.0288958	0.333946	2152	78	110	0.0511152	0.336075	0.33501
		14.5	24705001	Avocado, raw [COMBCODE != 4 (Salad) | 5 (Sandwiches/wraps/rolls with fillings)]		Y	1938	79.5	72	0.0371517	0.429359	2152	50.5	157	0.0729554	0.47967	0.454515
D_A6B	Vegetables	Vegetable, tomato juices		COMBCODE == 0 (Not applicable)	Single	No		315					315
		15	11304007 11304008 11305002 11304004	Juice, vegetable blend, tomato, carrot, celery & parsley, commercial Juice, vegetable, commercial, not further defined Juice, vegetable blend, home squeezed Juice, tomato, commercial		N	4090	315	42	0.0102689	1	4090	315	42	0.0102689	1	1
D_A7A		Green/mixed salad (incl. lettuce, tomato etc.) in a sandwich		COMBCODE == 5 (Sandwiches/wraps/rolls with fillings)	Single	Yes		26					24
		16	24401002 … 24401005 24401008 24601001 24601002 24601004 … 24601006 24802009 … 24802012 24802021 24802025 24802027 24705031 … 24705035 24302003 … 24302008 24705003 24705008 24705013 24301001 24301005 24301014 24705001	Lettuce, cos, raw … Lettuce, raw, not further defined Mixed leafy greens, for salad recipes, lettuce, spinach & rocket, raw Tomato, cherry or grape, raw Tomato, common, raw Tomato, hydroponic, raw … Tomato, raw, not further defined Onion, mature, brown skinned, peeled, raw … Onion, mature, peeled, fresh or frozen, raw, not further defined Onion, spring, raw Shallot, peeled, raw Onion, for salad r…		Y	1938	26	895	0.461816	1	2152	24	900	0.418216	1	1
		16.1	24401002 … 24401005 24401008	Lettuce, cos, raw … Lettuce, raw, not further defined Mixed leafy greens, for salad recipes, lettuce, spinach & rocket, raw		Y	1938	20.25	624	0.321981	0.298851	2152	12.5	553	0.25697	0.279575	0.289213
		16.2	24601001 24601002 24601004 … 24601006	Tomato, cherry or grape, raw Tomato, common, raw Tomato, hydroponic, raw … Tomato, raw, not further defined		Y	1938	35	613	0.316305	0.293582	2152	29	615	0.285781	0.31092	0.302251
		16.3	24802009 … 24802012 24802021 24802025 24802027	Onion, mature, brown skinned, peeled, raw … Onion, mature, peeled, fresh or frozen, raw, not further defined Onion, spring, raw Shallot, peeled, raw Onion, for salad recipes, onion (red, white & brown), spring…		Y	1938	9.4	234	0.120743	0.112069	2152	5.3	146	0.0678439	0.0738119	0.0929404
		16.4	24705031 … 24705035	Cucumber, common, peeled, raw … Cucumber, peeled or unpeeled, raw, not further defined		Y	1938	26	185	0.0954592	0.0886015	2152	17.4	216	0.100372	0.109201	0.0989014
		16.5	24302003 … 24302008	Beetroot, purple, peeled, fresh or frozen, raw … Beetroot, canned, drained		Y	1938	26	102	0.0526316	0.0488506	2152	26	88	0.0408922	0.0444894	0.04667
		16.6	24705003 24705008 24705013	Capsicum, green, fresh or frozen, raw Capsicum, red, fresh or frozen, raw Capsicum, fresh or frozen, raw, not further defined		Y	1938	24	84	0.0433437	0.0402299	2152	16	60	0.027881	0.0303337	0.0352818
		16.7	24301001 24301005 24301014	Carrot, baby, peeled or unpeeled, fresh or frozen, raw Carrot, mature, peeled or unpeeled, fresh or frozen, raw Carrot, peeled or unpeeled, fresh or frozen, raw, not further defined		Y	1938	26	152	0.0784314	0.0727969	2152	16	143	0.0664498	0.0722952	0.0725461
		16.8	24705001	Avocado, raw		Y	1938	26	94	0.0485036	0.0450192	2152	26	157	0.0729554	0.0793731	0.0621961
D_A7B		Green/mixed salad (incl. lettuce, tomato etc.) as a side-salad with a main meal		COMBCODE == 4 (Salad)	Single	Yes		60					60
		17	24904009 24904018 … 24904022	Salad, garden, no added dressing Salad, garden, made from leafy greens, capsicum, cucumber & tomato… … Salad, garden, made from leafy greens & tomato, no added dressing		Y	1938	60	213	0.109907	1	2152	60	344	0.159851	1	1
D_A7C		Stir-fried or mixed vegetables			Single	Yes		142.5					142.5
		18	24803008 … 24803017 24901020 … 24901022	Mixed vegetables, fresh or frozen, with carrot, pumpkin or sweet potato, cooked... … Mixed vegetables, purchased frozen, carrot, corn & pea/bean, cooked… Stir-fry, homemade, green vegetable, homemade sauce … Stir-fry, homemade, vegetable		Y	1938	142.5	429	0.221362	1	2152	142.5	489	0.22723	1	1
D_A7D		Vegetable casserole			Single	Yes		357.5					275
		19	24901001 … 24901004 24901005 24901007 24901008 24901010 … 24901014 24901017	Casserole, homemade, eggplant, homemade tomato based sauce … Casserole, homemade, vegetable, homemade tomato based sauce Curry, homemade, okra, homemade sauce Curry, commercial, potato & pea (aloo muttar) Curry, homemade, potato, dairy based sauce Curry, commercial, vegetable, cream based sauce … Curry, homemade, vegetable, homemade dairy based sauce Curry, homemade, vegetable & legume, homemade …		Y	1938	357.5	47	0.0242518	1	2152	275	71	0.0329926	1	1
D_A7G		Sweet potato			Single	Yes		105					105
		20	24302035 … 24302042 24302044 … 24302046	Sweet potato, orange flesh, peeled or unpeeled, fresh or frozen… … Sweet potato, orange flesh, mashed with fat not further defined Sweet potato, white flesh, peeled or unpeeled, fresh or frozen… … Sweet potato, white flesh, peeled or unpeeled, fresh or frozen...		Y	1938	105	125	0.0644995	1	2152	105	174	0.080855	1	1
D_A7H		Pumpkin			Single	Yes		75					70
		21	24701	Pumpkin		Y	1938	75	211	0.108875	1	2152	70	291	0.135223	1	1
D_A7K		Silverbeet/spinach			Multiple	Yes		39.0027					50.7326
		22.1	24401011 24401012	Silverbeet, fresh or frozen, raw Silverbeet, fresh or frozen, boiled, microwaved or steamed, drained		Y	1938	57.5	12	0.00619195	0.164384	2152	72	30	0.0139405	0.174419	0.169401
		22.2 - raw	24401013 24401020	Spinach, fresh, raw Spinach, water, raw		Y	1938	14.4	38	0.0196078	0.520548	2152	18.5	64	0.0297398	0.372093	0.44632
		22.3 - cooked	24401014 … 24401019 24401021	Spinach, fresh, baked, roasted, fried, stir-fried, grilled or BBQ'd , no added fat … Spinach, boiled, microwaved or steamed, drained, not further defined Spinach, water, cooked, with or without added fat		Y	1938	70	23	0.0118679	0.315068	2152	69	78	0.0362454	0.453488	0.384278
D_A7L		Broccoli			Single	Yes		57.6					46.8
		23	24202001 … 24202011	Broccoli, fresh or frozen, raw … Broccolini, fresh or frozen, boiled, microwaved or steamed, drained		Y	1938	57.6	259	0.133643	1	2152	46.8	403	0.187268	1	1
D_A7M		Cauliflower			Single	Yes		66.25					54
		24	24202012 … 24202017	Cauliflower, fresh or frozen, raw … Cauliflower, fresh or frozen, boiled, microwaved or steamed…		Y	1938	66.25	122	0.0629515	1	2152	54	180	0.0836431	1	1
D_A7N		Brussel sprouts, cabbage, coleslaw			Multiple	Yes		111.628					75.4796
		25.1	24201009 … 24201011	Brussels sprout, fresh or frozen, baked, roasted, stir-fried… … Brussels sprout, frozen, boiled, microwaved or steamed , drained		Y	1938	105	30	0.0154799	0.184049	2152	63	30	0.0139405	0.153061	0.168555
		25.2	24201012 … 24201037	Cabbage, Chinese, raw … Cabbage, pickled, canned, drained		Y	1938	89.9	66	0.0340557	0.404908	2152	58	88	0.0408922	0.44898	0.426944
		25.3	24904004 … 24904006	Salad, coleslaw, commercial, added dressing … Salad, coleslaw, with cheese, homemade from basic ingredients...		Y	1938	136	67	0.0345717	0.411043	2152	100	78	0.0362454	0.397959	0.404501
D_A7O		Carrots			Multiple	Yes		42.7624					34.7497
		26.1 - raw	24301001 24301005 24301014	Carrot, baby, peeled or unpeeled, fresh or frozen, raw Carrot, mature, peeled or unpeeled, fresh or frozen, raw Carrot, peeled or unpeeled, fresh or frozen, raw, not further defined		Y	1938	26	214	0.110423	0.381462	2152	26	251	0.116636	0.339648	0.360555
		26.2 - cooked	24301002 24301003 24301006 … 24301013	Carrot, baby, peeled or unpeeled, fresh or frozen, baked, roasted… Carrot, baby, peeled or unpeeled, fresh or frozen, boiled… Carrot, mature, peeled or unpeeled, fresh or frozen, baked, roasted… … Carrot, mature, peeled or unpeeled, fresh or frozen, boiled...		Y	1938	53.1	347	0.179051	0.618538	2152	39.25	488	0.226766	0.660352	0.639445
D_A7P		Mushrooms			Multiple	Yes		55.6					36.5455
		27.1 - raw	24703001 24703010 24703014	Mushroom, common, fresh or frozen, raw Mushroom, oriental, fresh or frozen, raw, not further defined Mushroom, fresh or frozen, raw, not further defined		Y	1938	20	20	0.0103199	0.183486	2152	20	24	0.0111524	0.155844	0.169665
		27.2 - cooked	24703002 … 24703009 24703011 … 24703013 24703015 24703016	Mushroom, common, fresh or frozen, baked, roasted, fried, stir-fried, grilled or BBQ'd… ... Mushroom, common, fresh or frozen, boiled, microwaved or steamed, drained, added… Mushroom, oriental, fresh or frozen, baked, roasted, fried, stir-fried, grilled or BBQ'd... ... Mushroom, oriental, fresh or frozen, boiled, microwaved or steamed, drained, added... Mushroom, canned in brine, drained Mushroom…		Y	1938	63.6	89	0.0459236	0.816514	2152	39.6	130	0.0604089	0.844156	0.830335
D_A7Q		Capsicum			Multiple	Yes		40.6527					24.4703
		28.1 - raw	24705003 24705008 24705013	Capsicum, green, fresh or frozen, raw Capsicum, red, fresh or frozen, raw Capsicum, fresh or frozen, raw, not further defined		Y	1938	24	100	0.0515996	0.729927	2152	18	91	0.0422862	0.614865	0.672396
		28.2 - cooked	24705004 … 24705007 24705009 … 24705012 24705014 … 24705019	Capsicum, green, fresh or frozen, baked, roasted, fried, stir-fried… … Capsicum, green, fresh or frozen, boiled, microwaved or steamed… Capsicum, red, fresh or frozen, baked, roasted, fried, stir-fried… … Capsicum, red, fresh or frozen, boiled, microwaved or steamed... Capsicum, fresh or frozen, baked, roasted, fried, stir-fried, grilled... ... Capsicum, fresh or frozen, boiled, microwaved or ste…		Y	1938	85.66	37	0.0190918	0.270073	2152	34.8	57	0.026487	0.385135	0.327604
D_A7R		Sweetcorn, corn on the cob			Single	Yes		49					42
		29	24704009 … 24704017	Sweetcorn, kernels, canned in brine, drained … Sweetcorn, fresh or frozen, boiled, microwaved or steamed, drained		Y	1938	49	78	0.0402477	1	2152	42	104	0.0483271	1	1
D_A7S		Zucchini, eggplant, squash			Multiple	Yes		54.7683					73.3418
		30.1	24702	Squash and zucchini		Y	1938	53.4	65	0.0335397	0.792683	2152	64	117	0.054368	0.740506	0.766595
		30.2	24705037 … 24705042	Eggplant, peeled or unpeeled, fresh or frozen, raw … Eggplant, peeled or unpeeled, fresh or frozen, boiled, microwaved…		Y	1938	60	17	0.00877193	0.207317	2152	100	41	0.019052	0.259494	0.233405
D_A7T		Cucumber			Single	Yes		26					19.5
		31	24705031 … 24705035	Cucumber, common, peeled, raw … Cucumber, peeled or unpeeled, raw, not further defined		Y	1938	26	222	0.114551	1	2152	19.5	304	0.141264	1	1
D_A7U		Tomatoes (except when in 'mixed salad')		COMBCODE != 4 (Salad) | 5 (Sandwiches/wraps/rolls with fillings)	Multiple	Yes		87.0842					79.6275
		32.1 - raw	24601001 24601002 24601004 … 24601006	Tomato, cherry or grape, raw Tomato, common, raw Tomato, hydroponic, raw … Tomato, raw, not further defined		Y	1938	76	184	0.0949432	0.673993	2152	69	291	0.135223	0.7275	0.700746
		32.2 - cooked	24601007 … 24601014	Tomato, fresh, baked, roasted, fried, stir-fried, grilled or BBQ'd… … Tomato, fresh, boiled, microwaved or steamed, drained, added fat not…		Y	1938	110	89	0.0459236	0.326007	2152	108	109	0.0506506	0.2725	0.299254
D_A7V		Lettuce (except when in a 'mixed salad')		COMBCODE != 4 (Salad) | 5 (Sandwiches/wraps/rolls with fillings)	Single	Yes		20					16
		33	24401002 … 24401005 24401008	Lettuce, cos, raw … Lettuce, raw, not further defined Mixed leafy greens, for salad recipes, lettuce, spinach & rocket, raw		Y	1938	20	104	0.0536636	1	2152	16	106	0.0492565	1	1
D_A7W		Celery (except when in ‘mixed salad’)		COMBCODE != 4 (Salad) | 5 (Sandwiches/wraps/rolls with fillings)	Single	Yes		40					36
		34	24402013 … 24402017	Celery, fresh or frozen, raw … Celery, fresh or frozen, boiled, microwaved or steamed, drained…		Y	1938	40	30	0.0154799	1	2152	36	61	0.0283457	1	1
D_A7X		Onion or leek			Multiple	Mixed		15.842					15.6426
		35.1 - raw	24802009 … 24802012 24802021 24802025 24802027	Onion, mature, brown skinned, peeled, raw … Onion, mature, peeled, fresh or frozen, raw, not further defined Onion, spring, raw Shallot, peeled, raw Onion, for salad recipes, onion (red, white & brown), spring…		Y	1938	9.4	280	0.144479	0.585514	2152	8.4	208	0.0966543	0.450423	0.517969
		35.2 - cooked	24802013 ... 24802020 24802022 … 24802024 24802026	Onion, mature, peeled, fresh or frozen, baked, roasted… ... Onion, mature, peeled, fresh or frozen, boiled, microwaved… Onion, spring, baked, roasted, fried, stir-fried, grilled or BBQ'd… ... Onion, spring, boiled, microwaved or steamed, drained, with… Shallot, peeled, baked, roasted, fried, stir-fried, grilled or BBQ'd...		Y	1938	25	193	0.0995872	0.403587	2152	21.55	248	0.115242	0.537043	0.470315
		35.3 - Leek	24802004 … 24802008	Leek, raw … Leek, boiled, casseroled, microwaved, poached, steamed or stewed…		N	4090	22.8	11	0.00268949	0.0108994	4090	22.8	11	0.00268949	0.0125334	0.0117164
D_A4L	Nuts & Seeds	Almonds, walnuts, hazelnuts			Multiple	Mixed		28.4148					16.1781
		36.1	22204003 … 22204006	Nut, almond, with or without skin, roasted, salted … Nut, almond, without skin, blanched, unsalted		Y	1938	28	121	0.0624355	0.807794	2152	14.4	196	0.0910781	0.786488	0.797141
		36.2	22204022	Nut, walnut, raw, unsalted		Y	1938	30	25	0.0128999	0.1669	2152	22	49	0.0227695	0.196622	0.181761
		36.3	22204014	Nut, hazelnut, with or without skin, raw, unsalted		N	4090	31.2	8	0.00195599	0.0253067	4090	31.2	8	0.00195599	0.0168906	0.0210986
D_A4M		Cashews			Single	Yes		36					36
		37	22204008 … 22204011	Nut, cashew, raw, unsalted … Nut, cashew, roasted, coated in honey		Y	1938	36	73	0.0376677	1	2152	36	83	0.0385688	1	1
D_A4N		Coconuts			Single	No		36					36
		38	22203001 22203002	Coconut, fresh, mature fruit, flesh Coconut, fresh, young or immature, flesh		N	4090	36	7	0.00171149	1	4090	36	7	0.00171149	1	1
D_A4O		Peanuts			Single	Yes		27					27
		39	22201	Peanuts		Y	1938	27	89	0.0459236	1	2152	27	80	0.0371747	1	1
D_A4P		Pistachio			Single	Yes		20					14.8
		40	22204020 22204021	Nut, pistachio, roasted, salted Nut, pistachio, raw, unsalted		Y	1938	20	16	0.00825593	1	2152	14.8	33	0.0153346	1	1
D_A4Q		Seeds - pumpkin, sesame, pine nuts, tahini			Multiple	No		7.80667					7.80667
		41.1	22101006	Seed, pumpkin, hulled & dried, unsalted		N	4090	11.6	22	0.00537897	0.366667	4090	11.6	22	0.00537897	0.366667	0.366667
		41.2	22101007	Seed, sesame, unsalted		N	4090	8.4	13	0.00317848	0.216667	4090	8.4	13	0.00317848	0.216667	0.216667
		41.3	22204019	Nut, pine, raw, unsalted		N	4090	3.6	15	0.00366748	0.25	4090	3.6	15	0.00366748	0.25	0.25
		41.4	22102004	Tahini, sesame seed pulp		N	4090	5	10	0.00244499	0.166667	4090	5	10	0.00244499	0.166667	0.166667
D_A4R		Other nuts, seeds			Multiple	No		15.0609					15.0609
		42.1	22204007	Nut, brazil, with or without skin, raw, unsalted		N	4090	13.2	25	0.00611247	0.143678	4090	13.2	25	0.00611247	0.143678	0.143678
		42.2	22204015 22204016	Nut, macadamia, raw, unsalted Nut, macadamia, roasted, salted		N	4090	30	30	0.00733496	0.172414	4090	30	30	0.00733496	0.172414	0.172414
		42.3	22204018	Nut, pecan, raw, unsalted		N	4090	19.8	11	0.00268949	0.0632184	4090	19.8	11	0.00268949	0.0632184	0.0632184
		42.4	22101001	Seed, chia, dried		N	4090	14.2	38	0.00929095	0.218391	4090	14.2	38	0.00929095	0.218391	0.218391
		42.5	22101003	Seed, linseed or flaxseed		N	4090	14.2	26	0.00635697	0.149425	4090	14.2	26	0.00635697	0.149425	0.149425
		42.6	22101008	Seed, sunflower, unsalted		N	4090	6	44	0.0107579	0.252874	4090	6	44	0.0107579	0.252874	0.252874
D_A5D		Peanut butter, other nut spreads			Single	Yes		12.5					10
		43	22202002 ... 22202005	Peanut butter, smooth & crunchy, added sugar & salt ... Peanut butter, not further identified		Y	1938	12.5	170	0.0877193	1	2152	10	218	0.101301	1	1
D_A6M	Legumes	Soy beverages		COMBCODE == 0 (Not applicable)	Single	Yes		283.25					257.5
		44	20101002 … 20105001 20107003 … 20107005 20201003 … 20202002	Soy beverage, regular fat (~3%), unfortified … Soy beverage, low fat (~ 0.1%), added Ca & vitamins A, B1, B2 & B12 Soy beverage, regular fat (~3%), unflavoured, not further defined … Soy beverage, unflavoured, not further defined Soy beverage, chocolate flavoured, regular fat (~3%), added Ca & vitamins A... ... Soy beverage, coffee flavoured, reduced fat (~ 1.5%), added Ca & vitamins A...		Y	1938	283.25	18	0.00928793	1	2152	257.5	25	0.0116171	1	1
D_A7I		Peas (including snow peas)			Multiple	Yes		38.5594					38.8701
		45.1	24501001 … 24501006	Pea, green, fresh or frozen, raw … Pea, green, canned in brine, cooked		Y	1938	38.4	226	0.116615	0.900398	2152	38.4	278	0.129182	0.88535	0.892874
		45.2	24501007 … 24501011	Snow pea, fresh or frozen, raw … Snow pea, fresh or frozen, boiled, microwaved or steamed…		Y	1938	40	25	0.0128999	0.0996016	2152	42.5	36	0.0167286	0.11465	0.107126
D_A7J		Green beans			Single	Yes		50					51.1
		46	24502005 … 24502011	Bean, green, fresh or frozen, raw … Bean, green, canned, cooked, no added fat		Y	1938	50	199	0.102683	1	2152	51.1	234	0.108736	1	1
D_A7Y		Soy beans, tofu			Multiple	Mixed		124.463					97.0478
		47.1	20601007 … 20601011	Tofu (soy bean curd), firm, as purchased … Tofu (soy bean curd), fried, stir-fried, grilled or BBQ'd, fat not…		Y	1938	132	23	0.0118679	0.873964	2152	100	31	0.0144052	0.893806	0.883885
		47.2	25101010 25102007	Bean, soya, dried, boiled, microwaved or steamed, drained Bean, soya, canned, drained		N	4090	72.2	7	0.00171149	0.126036	4090	72.2	7	0.00171149	0.106194	0.116115
D_A7Z		Baked beans			Single	Yes		201					140
		48	25201004 … 25201010	Baked beans, canned in BBQ sauce, regular … Baked beans, canned, not further defined		Y	1938	201	120	0.0619195	1	2152	140	112	0.0520446	1	1
D_A7Z2		Other beans, lentils			Multiple	Mixed		103.636					91.055
		49.1	25101001 25101003 25101005 25101008 25101011	Bean, black, dried, boiled, microwaved or steamed, drained Bean, haricot, dried, boiled, microwaved or steamed, drained Bean, lima, dried, boiled, microwaved or steamed, drained Bean, red kidney, dried, boiled, microwaved or steamed, drained Chickpea, dried, boiled, microwaved or steamed, drained		N	4090	87.5	19	0.00464548	0.170343	4090	87.5	19	0.00464548	0.142514	0.156428
		49.2	25101013 25101015 25101017	Lentil, dried, cooked Lentil, green or brown, cooked Lentil, red, cooked		N	4090	136.9	44	0.0107579	0.394478	4090	136.9	44	0.0107579	0.330031	0.362255
		49.3	25102	Mature legumes and pulses, commercially sterile		Y	1938	79.8	23	0.0118679	0.435179	2152	63.33	37	0.0171933	0.527455	0.481317
D_A5A	Vegetable oils	Oil and vinegar dressing			Multiple	Yes		22.2					22.2
		50.1	23303	Italian and French-style dressings, full fat		Y	1938	22.2	186	0.0959752	0.898551	2152	22.2	297	0.138011	0.802703	0.850627
		50.2	23304	Italian and French-style dressings, reduced or non-fat		Y	1938	22.2	21	0.0108359	0.101449	2152	22.2	73	0.0339219	0.197297	0.149373
D_A6I	Tea & Coffee	Coffee - full strength			Single	Yes		220					210
		51	11201	Coffee beverage, prepared with water		Y	1938	220	1199	0.618679	1	2152	210	1287	0.598048	1	1
D_A6J		Decaffeinated coffee			Single	Yes		225					200
		52	11203	Coffee beverage, decaffeinated, prepared with water		Y	1938	225	34	0.0175439	1	2152	200	86	0.0399628	1	1
D_A6K		Tea - green or black (ordinary tea)			Single	Yes		221.429					220
		53	11101001 … 11101004	Tea, regular, black, brewed from leaf or teabags, plain, without milk … Tea, green, flavoured, without milk		Y	1938	221.429	970	0.500516	1	2152	220	1486	0.69052	1	1
D_A6L		Herbal tea			Single	Yes		250					250
		54	11105	Herbal tea		Y	1938	250	84	0.0433437	1	2152	250	240	0.111524	1	1
D_A6A	Fruit juices	Fruit juice (100%)		COMBCODE == 0 (Not applicable)	Single	Yes		315					304.5
		55	11301 11303	Fruit juices, commercially prepared Fruit juices, fortified		Y	1938	315	468	0.241486	1	2152	304.5	474	0.22026	1	1
D_A6C		Fruit juice drink or fruit cordial		COMBCODE == 0 (Not applicable)	Single	Yes		338					292.167
		56	11307	Fruit drinks (ready to drink or made from concentrate)		Y	1938	338	297	0.153251	1	2152	292.167	283	0.131506	1	1
D_A2A	Refined grains	White bread, toast or rolls			Multiple	Yes		62.7533					58.4343
		57.1 - bread	12201011 … 12201024	Bread, from white flour, commercial … Bread, from white flour, sour dough, commercial, toasted		Y	1938	59	714	0.368421	0.624672	2152	54	772	0.358736	0.70438	0.664526
		57.2 - rolls	12201025 … 12201029	Bread roll, from white flour, commercial … Bread or bread roll, Turkish, plain, commercial, toasted		Y	1938	69	429	0.221362	0.375328	2152	69	324	0.150558	0.29562	0.335474
D_A2C		English muffin, bagel or crumpet			Multiple	Yes		82.6783					83.5429
		58.1	12301	English-style muffins		Y	1938	70	34	0.0175439	0.295652	2152	67	44	0.0204461	0.314286	0.304969
		58.2	12201001 12201002 12305001 12305002	Bagel, from white flour, commercial Bagel, from white flour, commercial, toasted Bagel, fruit, commercial Bagel, fruit, commercial, toasted		Y	1938	120	9	0.00464396	0.0782609	2152	120	19	0.008829	0.135714	0.106988
		58.3	13606	Crumpets		Y	1938	84	72	0.0371517	0.626087	2152	84	77	0.0357807	0.55	0.588043
D_A2D		Flat bread (e.g. pita, chapatti)			Single	Yes		71					68.5
		59	12302	Flat breads (e.g. Pita bread), wheat based		Y	1938	71	185	0.0954592	1	2152	68.5	206	0.0957249	1	1
D_A2E		Dry or savoury biscuits, crispbread, crackers			Multiple	Yes		20.5539					19.823
		60.1	13201008 13201009 13201013 13202001 13202002 13202007	Biscuit, savoury, from wholemeal wheat flour Biscuit, savoury, from wholemeal wheat flour, added grains Biscuit, savoury, not further defined Biscuit, savoury, from white wheat flour, cheese-flavoured Biscuit, savoury, from white wheat flour, other flavours Biscuit, savoury, from white wheat flour, plain, not further defined		Y	1938	23.4	122	0.0629515	0.351585	2152	19.6	199	0.0924721	0.31388	0.332733
		60.2	13201001 13201002 13201010 13201012 13203001 13203002	Biscuit, savoury, from wheat flour, crispbread, puffed & toasted Biscuit, savoury, from wheat flour, crispbread, puffed & toasted, reduced fat Biscuit, savoury, from wholemeal wheat flour, crispbread Biscuit, savoury, from wholemeal wheat flour & rye flour, crispbread, puffed Biscuit, savoury, from rye flour, crispbread Biscuit, savoury, from rye flour, crispbread, with added grains (buckwheat...		Y	1938	20	66	0.0340557	0.190202	2152	18.2	167	0.0776022	0.263407	0.226804
		60.3	13201003 … 13201007 13201011 13202003 13202005	Biscuit, savoury, from white wheat flour, plain snack cracker style, reduced fat … Biscuit, savoury, from white wheat flour, water cracker style Biscuit, savoury, from wholemeal wheat flour, Salada style, high fibre Biscuit, savoury, from white wheat flour, flaky cracker style Biscuit, savoury, from white wheat flour, plain snack cracker style		Y	1938	18.6	159	0.0820433	0.458213	2152	21	268	0.124535	0.422713	0.440463
D_A2H		breakfast cereal			Single	Yes		51					37
		61	12502 12504 12506 12509 12512 12513 12515	Breakfast cereal, corn based, fortified Breakfast cereal, rice based, fortified Breakfast cereal, wheat based, fortified, sugars ≤20 g/100g Breakfast cereal, wheat based, with fruit and/or nuts, fortified, sugars ≤25 g/100g Breakfast cereal, mixed grain, fortified, sugars ≤20 g/100g Breakfast cereal, mixed grain, fortified, sugars >20 g/100g Breakfast cereal, mixed grain, with fruit and/or nuts, …		Y	1938	51	856	0.441692	1	2152	37	863	0.401022	1	1
D_A2I		Rice (white or brown)			Multiple	Yes		188.716					146.1
		62.1	12102003 12102004 12102006	Rice, white, boiled, no added salt Rice, white, steamed or rice cooker, no added salt Rice, white, purchased par-cooked or instant, cooked		Y	1938	190	515	0.265738	0.932971	2152	147.5	579	0.269052	0.896285	0.914628
		62.2	12102008 12102009	Rice, brown, boiled, no added salt Rice, brown, purchased par-cooked or instant, cooked		Y	1938	170.85	37	0.0190918	0.067029	2152	134	67	0.0311338	0.103715	0.0853721
D_A2J		Pasta (including filled), noodles			Multiple	Mixed		284.985					204.886
		63.1	12401001 ... 12401004 12403002 12403003 12402001 … 12402012	Noodle, wheat, Asian style, cooked ... Noodle, cooked, not further defined Noodle, buckwheat or soba, boiled, drained Noodle, rice stick, boiled, drained Noodle, wheat, instant, unflavoured, dry, uncooked … Noodle, wheat, instant, not further defined		Y	1938	315	160	0.0825593	0.621289	2152	217.6	157	0.0729554	0.580469	0.600879
		63.2	12401006 … 12401020 12403004 … 12403007	Pasta, white wheat flour, plain, boiled from dry, no added salt … Pasta, wholemeal wheat flour, plain, boiled from dry, with added salt Pasta, gluten free, plain, boiled from dry, no added salt … Pasta, maize flour (corn) based, plain, cooked		Y	1938	238.5	89	0.0459236	0.345592	2152	185.5	104	0.0483271	0.384515	0.365053
		63.3	12404	Filled pasta		N	4090	207	18	0.00440098	0.033119	4090	207	18	0.00440098	0.0350164	0.0340677
D_A4K	Potatoes	Potato chips, corn chips, Twisties™ etc.			Multiple	Yes		33.6332					25.6277
		64.1	26101	Potato crisps		Y	1938	31.5	259	0.133643	0.711538	2152	21	241	0.111989	0.63089	0.671214
		64.2	26201	Corn chips		Y	1938	28.8	55	0.0283798	0.151099	2152	26.4	67	0.0311338	0.175393	0.163246
		64.3	26301	Extruded snacks		Y	1938	50	50	0.0257998	0.137363	2152	40	74	0.0343866	0.193717	0.16554
D_A7E		Potato - boiled, mashed or baked			Single	Yes		158					122.1
		65	24101	Potatoes		Y	1938	158	651	0.335913	1	2152	122.1	760	0.35316	1	1
D_A7F		Hot chips/roast potatoes/potato wedges			Multiple	Yes		97.4486					76.1783
		66.1	24102002 … 24102013	Potato, chips, regular, fast food outlet, deep fried, blended oil, salted … Potato, chips, homemade from fresh potato, deep fried or fried, fat not…		Y	1938	85.5	419	0.216202	0.672552	2152	76	336	0.156134	0.651163	0.661857
		66.2	24102014 … 24102022	Potato, fries, fast food outlet, deep fried, blended oil, salted … Potato, fries, homemade from fresh potato, peeled, deep-fried, fat not…		Y	1938	104	122	0.0629515	0.195827	2152	74	103	0.0478625	0.199612	0.19772
		66.3	24102023 … 24102032	Potato, gem, nugget or royal, independent takeaway outlet, cafe or... … Potato scallop, deep fried, saturated frying fat, salted		Y	1938	138	61	0.0314757	0.0979133	2152	70	58	0.0269517	0.112403	0.105158
		66.4	24102033 … 24102036	Potato, wedges, independent takeaway outlet, cafe or restaurant, deep... … Potato, wedges, regular, purchased frozen, deep fried or fried, fat not...		Y	1938	180	21	0.0108359	0.0337079	2152	110	19	0.008829	0.0368217	0.0352648
D_A6F	SSB	Low-joule soft drink			Single	Yes		375					375
		67	11502 11504	Soft drinks, non-cola, intense sweetened Soft drinks, cola, intense sweetened		Y	1938	375	314	0.162023	1	2152	375	354	0.182663	1	1
D_A6G		Soft drinks (incl. flavoured mineral water)			Single	Yes		390					364
		68	11501 11503	Soft drinks, non-cola Soft drinks, cola		Y	1938	390	745	0.384417	1	2152	364	580	0.269517	1	1
D_A6D		Low-joule cordial			Single	Yes		358.55					353.5
		69	11402	Cordials, made from concentrate, intense sweetened		Y	1938	358.55	25	0.0128999	1	2152	353.5	43	0.0199814	1	1
D_A6E		Cordial			Single	Yes		367.5					357
		70	11401	Cordials, made from concentrate		Y	1938	367.5	165	0.0851393	1	2152	357	162	0.0752788	1	1
D_A4A	Sweets & Desserts	Cakes, sweet muffins, scones or pikelets			Multiple	Yes		113.682					120.599
		71.1	13301 13302	Cakes and cake mixes, chocolate Cakes and cake mixes, sponge		Y	1938	105	182	0.0939112	0.501377	2152	126.98	228	0.105948	0.412297	0.456837
		71.2	13304	Muffins, cake type, and muffin mixes		Y	1938	163	94	0.0485036	0.258953	2152	163	167	0.0776022	0.301989	0.280471
		71.3	13307 13308	Scones and rock cakes, plain or with added fruit or vegetables only Scones and rock cakes, with added cheese, chocolate or similar		Y	1938	85	32	0.0165119	0.0881543	2152	65	75	0.0348513	0.135624	0.111889
		71.4	13601 13602	Pancakes, crepes and dishes Drop scones, pikelets		Y	1938	74.81	55	0.0283798	0.151515	2152	68	83	0.0385688	0.15009	0.150803
D_A4B		Sweet pies or sweet pastries			Single	Yes		90					72.5
		72	13402 13403	Sweet pastry products, fruit and/or nut fillings Sweet pastry products, egg or dairy based fillings		Y	1938	90	136	0.0701754	1	2152	72.5	165	0.0766729	1	1
D_A4C		Other pudding or desserts			Multiple	Yes		103.984					80.7203
		73.1	13305 13309	Cake-type desserts Other desserts containing cereal		Y	1938	70.79	35	0.0180599	0.234899	2152	65.45	50	0.0257998	0.231481	0.23319
		73.2	13306	Slices, biscuit and cake-type		Y	1938	84	74	0.0381837	0.496644	2152	64.01	108	0.0557276	0.5	0.498322
		73.3	19701	Dairy desserts, smooth or gelatin-based dairy desserts		Y	1938	170	40	0.0206398	0.268456	2152	125	58	0.0299278	0.268519	0.268487
D_A4D		Plain, sweet biscuits			Single	Yes		20					17.9
		74	13101	Sweet biscuits, plain or flavoured including short bread varieties		Y	1938	20	386	0.199174	1	2152	17.9	477	0.221654	1	1
D_A4E		Cream, chocolate biscuits			Single	Yes		33.4					25
		75	13104 13105 13106	Sweet biscuits, cream-filled Sweet biscuits, chocolate-coated, chocolate chip Sweet biscuits, chocolate-coated, chocolate or cream filled		Y	1938	33.4	303	0.156347	1	2152	25	376	0.174721	1	1
D_A4I		Chocolate (including chocolate bars e.g. Mars bar™)			Single	Yes		30					27.5
		76	28101 28102 28103	Chocolate (plain, unfilled varieties) Chocolate-based confectionery with nut fillings or additions Chocolate-based confectionery with other fillings or additions		Y	1938	30	567	0.29257	1	2152	27.5	762	0.354089	1	1
D_A4J		Other confectionary			Single	Yes		21.5					16
		77	28401	Lollies and other confectionery, sugar sweetened		Y	1938	21.5	183	0.0944272	1	2152	16	332	0.154275	1	1
D_A5C		Jam, marmalade, syrup or honey			Multiple	Yes		14.1551					12.5319
		78.1	27201	Jams and conserves, sugar sweetened		Y	1938	14	283	0.146027	0.482935	2152	13.5	379	0.176115	0.53007	0.506503
		78.2	27102	Honey and sugar syrups		Y	1938	14.3	303	0.156347	0.517065	2152	11.44	336	0.156134	0.46993	0.493497
D_A1A	Dairy	Flavoured milk drink (e.g. milkshake, iced coffee, hot chocolate)		COMBCODE == 0 (Not applicable)	Multiple	Yes		560.537					357.856
		79.1	19801007 … 19801010 19802001 19802002 19803003 … 19803006 19804001 19804002	Milk, cow, fluid, flavoured, chocolate, regular fat … Milk, cow, fluid, flavoured, coffee, not further defined Milk, cow, fluid, flavoured, strawberry, regular fat Milk, cow, fluid, flavoured, all other flavours, regular fat Milk, cow, fluid, flavoured, chocolate, reduced fat ... Milk, cow, fluid, flavoured, coffee, reduced fat Milk, cow, fluid, flavoured, strawberry, reduced fat Milk, cow, fluid…		Y	1938	600	131	0.0675955	0.671795	2152	370.79	92	0.0427509	0.476684	0.574239
		79.2	19801012 19802004 19803008 19804004	Milkshake, chocolate or coffee flavour, regular fat cows milk, without ice cream Milkshake, non-chocolate or coffee flavours, regular fat cows milk, without... Milkshake, chocolate or coffee flavour, reduced fat cows milk, without ice cream Milkshake, non-chocolate or coffee flavours, reduced fat cows milk, without...		Y	1938	795	22	0.0113519	0.112821	2152	530	22	0.010223	0.11399	0.113405
		79.3	19801001 19801002 19803001	Iced coffee, regular fat cows milk Iced coffee, regular fat cows milk, with added sugar Iced coffee, reduced fat cows milk		Y	1938	349.8	26	0.0134159	0.133333	2152	371	26	0.0120818	0.134715	0.134024
		79.4	11801 11803	Fortified beverage flavourings prepared with water or milk Unfortified beverage flavourings prepared with water or milk		Y	1938	257.5	16	0.00825593	0.0820513	2152	257.5	53	0.0246283	0.274611	0.178331
D_A1B		Milk as a drink		COMBCODE == 0 (Not applicable)	Multiple	Mixed		292.967					231.57
		80.1 - Whole	19101	Milk, cow, fluid, regular whole, full fat		Y	1938	298.7	179	0.0923633	0.549521	2152	257.5	133	0.061803	0.400287	0.474904
		80.2 - Low/reduced	19103	Milk, cow, fluid, reduced fat, <2 g/100g		Y	1938	286	98	0.0505676	0.300855	2152	208	113	0.0525093	0.340093	0.320474
		80.3 - Skimmed	19105	Milk, cow, fluid, skim, non-fat		Y	1938	301.6	26	0.0134159	0.0798187	2152	208	56	0.0260223	0.168542	0.12418
		80.5 - Soy	20101002 … 20105001 20107003 … 20107005 20201003 … 20202002	Soy beverage, regular fat (~3%), unfortified … Soy beverage, low fat (~ 0.1%), added Ca & vitamins A, B1, B2 & B12 Soy beverage, regular fat (~3%), unflavoured, not further defined … Soy beverage, unflavoured, not further defined Soy beverage, chocolate flavoured, regular fat (~3%), added Ca & vitamins A... ... Soy beverage, coffee flavoured, reduced fat (~ 1.5%), added Ca & vitamins A...		Y	1938	283.25	18	0.00928793	0.0552591	2152	257.5	25	0.0116171	0.0752419	0.0652505
		80.7 - Other	20106	Cereal- or nut-based milk substitute		N	4090	210	10	0.00244499	0.0145466	4090	210	10	0.00244499	0.0158358	0.0151912
D_A1C		Milk in hot beverages (e.g. in coffee, tea)		COMBCODE == 1 (Beverage with additions)	Multiple	Mixed		31.2027					31.0552
		81.1 - Whole	19101	Milk, cow, fluid, regular whole, full fat		Y	1938	30.9	836	0.431373	0.530952	2152	30.9	892	0.414498	0.408898	0.469925
		81.2 - Low/reduced	19103	Milk, cow, fluid, reduced fat, <2 g/100g		Y	1938	30.9	498	0.256966	0.316285	2152	30.9	747	0.347119	0.34243	0.329357
		81.3 - Skimmed	19105	Milk, cow, fluid, skim, non-fat		Y	1938	31.2	202	0.104231	0.128292	2152	31.2	447	0.207714	0.204908	0.1666
		81.5 - Soy	20101002 … 20105001 20107003 … 20107005 20201003 … 20202002	Soy beverage, regular fat (~3%), unfortified … Soy beverage, low fat (~ 0.1%), added Ca & vitamins A, B1, B2 & B12 Soy beverage, regular fat (~3%), unflavoured, not further defined … Soy beverage, unflavoured, not further defined Soy beverage, chocolate flavoured, regular fat (~3%), added Ca & vitamins A... ... Soy beverage, coffee flavoured, reduced fat (~ 1.5%), added Ca & vitamins A...		Y	1938	38.6267	30	0.0154799	0.0190533	2152	30.9	86	0.0399628	0.0394229	0.0292381
		81.7 - Other	20106	Cereal- or nut-based milk substitute		N	4090	52.5	18	0.00440098	0.00541692	4090	52.5	18	0.00440098	0.00434152	0.00487922
D_A1D		Milk added to breakfast cereal		COMBCODE == 2 (Cereal with additions)	Multiple	Mixed		179.822					132.329
		82.1 - Whole	19101	Milk, cow, fluid, regular whole, full fat		Y	1938	200.85	495	0.255418	0.442606	2152	128.75	382	0.177509	0.332861	0.387734
		82.2 - Low/reduced	19103	Milk, cow, fluid, reduced fat, <2 g/100g		Y	1938	166.4	394	0.203302	0.352297	2152	130	411	0.190985	0.358131	0.355214
		82.3 - Skimmed	19105	Milk, cow, fluid, skim, non-fat		Y	1938	162.5	152	0.0784314	0.135911	2152	130	240	0.111524	0.209128	0.17252
		82.5 - Soy	20101002 … 20105001 20107003 … 20107005 20201003 … 20202002	Soy beverage, regular fat (~3%), unfortified … Soy beverage, low fat (~ 0.1%), added Ca & vitamins A, B1, B2 & B12 Soy beverage, regular fat (~3%), unflavoured, not further defined … Soy beverage, unflavoured, not further defined Soy beverage, chocolate flavoured, regular fat (~3%), added Ca & vitamins A... ... Soy beverage, coffee flavoured, reduced fat (~ 1.5%), added Ca & vitamins A...		Y	1938	164.8	57	0.0294118	0.0509668	2152	171.68	92	0.0427509	0.0801656	0.0655662
		82.7 - Other	20106	Cereal- or nut-based milk substitute		N	4090	99.75	43	0.0105134	0.0182185	4090	99.75	43	0.0105134	0.0197146	0.0189665
D_A1E		Cream or sour cream			Multiple	Yes		26					25.2379
		83.1	19301 19303	Cream, regular and increased fat Cream, sour		Y	1938	26	98	0.0505676	0.890909	2152	26	146	0.0678439	0.863905	0.877407
		83.2	19302 19304	Cream, reduced fat Cream, sour, reduced fat		Y	1938	26	12	0.00619195	0.109091	2152	20.4	23	0.0106877	0.136095	0.122593
D_A1F		Ice-cream			Multiple	Yes		100.164					78.8651
		84.1	19501 19502	Ice cream, tub varieties, fat content >10 g/100 g Ice cream, tub varieties, fat content 4 - 10 g/100 g		Y	1938	110	303	0.156347	0.63522	2152	80	323	0.150093	0.640873	0.638047
		84.2	19503	Ice cream, tub varieties, fat content <4 g/100 g		Y	1938	91	48	0.0247678	0.100629	2152	69	52	0.0241636	0.103175	0.101902
		84.3	19504 19505 19506	Ice cream, individual bar, stick and cone varieties, fat content >10 g/100 g Ice cream, individual bar, stick and cone varieties, fat content 4 - 10 g/100 g Ice cream, individual bar, stick and cone varieties, fat content <4 g/100 g		Y	1938	80	126	0.0650155	0.264151	2152	80	129	0.0599442	0.255952	0.260052
D_A1G		Yoghurt, plain or flavoured (including fromage frais)			Multiple	Yes		149.249					126.225
		85.1	19201 19204 … 19206	Yoghurt, natural, regular fat and high fat (>4 g/100g fat) Yoghurt, flavoured or added fruit and/or cereal, high fat (>4 g/100g fat) … Yoghurt, flavoured or added fruit with added cereal, full fat		Y	1938	130	235	0.121259	0.518764	2152	100	398	0.184944	0.475508	0.497136
		85.2	19202 19203 19207 … 19209	Yoghurt, natural, reduced fat Yoghurt, natural, skim and non-fat Yoghurt, flavoured or added fruit, reduced fat … Yoghurt, flavoured or added fruit, low fat or skim, intense sweetened		Y	1938	170	218	0.112487	0.481236	2152	150	439	0.203996	0.524492	0.502864
D_A1H		Cottage or ricotta cheese			Multiple	No		36.3124					36.3124
		86.1	19403002 19403009	Cheese, cottage, regular fat Cheese, ricotta, regular fat		N	4090	30.68	46	0.0112469	0.484211	4090	30.68	46	0.0112469	0.484211	0.484211
		86.2	19404001 19403010	Cheese, cottage, reduced fat Cheese, ricotta, reduced fat		N	4090	41.6	49	0.0119804	0.515789	4090	41.6	49	0.0119804	0.515789	0.515789
D_A1I		Cream cheese (e.g. Philadelphia™)			Single	Yes		20.6					20.2
		87	19403004 … 19403007 19404002 19404003 19406002 19407001	Cheese, cream, plain, regular fat (35% fat) … Cheese, cream, herb or spice flavoured Cheese, cream, plain, reduced fat (25% fat) Cheese, cream, plain, reduced fat (5% fat) Cheese spread, cream cheese, regular fat Cheese spread, cream cheese, reduced fat		Y	1938	20.6	63	0.0325077	1	2152	20.2	99	0.0460037	1	1
D_A1J		Cheddar and other cheeses			Multiple	Yes		24.1862					22.7487
		88.1	19401003 … 19401007	Cheese, cheddar, natural, flavoured … Cheese, cheddar, not further defined		Y	1938	25	519	0.267802	0.552128	2152	25	605	0.281134	0.502909	0.527519
		88.2	19402001 … 19402003	Cheese, cheddar, natural, plain, reduced fat (~25%) … Cheese, cheddar, reduced fat, not further defined		Y	1938	32	47	0.0242518	0.05	2152	25	83	0.0385688	0.0689942	0.0594971
		88.3	19406003 … 19406007	Cheese, cheddar, processed, regular fat … Cheese, cheddar, processed, not further defined		Y	1938	24	150	0.0773994	0.159574	2152	21	174	0.080855	0.144638	0.152106
		88.4	19407002 … 19407005	Cheese, cheddar, processed, reduced fat (~16%) … Cheese, cheddar, processed, reduced fat, not further defined		Y	1938	24	44	0.0227038	0.0468085	2152	21	72	0.0334572	0.0598504	0.0533294
		88.5	19401002 19406002 19405002 19401010 19401011 19401012 19402004 19401013 19401014 19401017 19401020 … 19401022 19402005 19401023 19401024	Cheese, blue vein Cheese, brie Cheese, camembert Cheese, edam Cheese, fetta (feta), regular fat Cheese, fetta (feta), not further defined Cheese, fetta (feta), reduced fat Cheese, goat, firm Cheese, goat, soft Cheese, haloumi Cheese, mozzarella, buffalo ... Cheese, mozzarella, not further defined Cheese, mozzarella, reduced fat Cheese, parmesan, dried, finely grated Cheese, parmesan, fresh		Y	1938	20	180	0.0928793	0.191489	2152	18.59	269	0.125	0.223608	0.207549
D_A3V	Eggs	Egg			Single	Yes		64.5					49
		89	171	Eggs		Y	1938	64.5	533	0.275026	1	2152	49	562	0.28999	1	1
D_A3M	Fish or Seafood	Canned fish (e.g. tuna, salmon, sardines)			Multiple	Yes		83.1054					76.2464
		90.1	15401004 … 15401013	Salmon, pink, unflavoured, canned in brine, drained … Salmon, canned, drained, not further defined		Y	1938	66.6	24	0.0123839	0.107623	2152	64	50	0.0232342	0.17301	0.140317
		90.2	15401014 … 15401017	Sardine, canned in oil, undrained … Sardine, canned in water, drained		Y	1938	75	18	0.00928793	0.0807175	2152	64	15	0.00697026	0.0519031	0.0663103
		90.3	15401018 … 15401022	Tuna, unflavoured, canned in brine, drained … Tuna, canned, not further defined		Y	1938	86.1	181	0.0933953	0.811659	2152	79.8	224	0.104089	0.775087	0.793373
D_A3N		Fresh fish - steamed, baked, grilled			Multiple	Mixed		103.259					104.39
		91.1	15101002 … 15101008	Barramundi, baked, roasted, grilled, BBQ'd or fried, no added fat … Barramundi, boiled, microwaved, steamed or poached, no added fat		Y	1938	91	24	0.0123839	0.255596	2152	91	23	0.0106877	0.180957	0.218277
		91.2	15101010 … 15101012	Bassa (basa), baked, roasted, grilled, BBQ'd or fried, no added fat … Bassa (basa), boiled, microwaved, steamed or poached, with or without…		N	4090	110	23	0.00562347	0.116065	4090	110	23	0.00562347	0.0952128	0.105639
		91.3	15101069 … 15101075	Salmon, baked, roasted, fried, grilled or BBQ'd, no added fat … Salmon, boiled, microwaved, steamed or poached, with or without added fat		Y	1938	107	59	0.0304438	0.628339	2152	107	92	0.0427509	0.72383	0.676085
D_A3O		Frozen fish - steamed, baked, grilled			Multiple	Mixed		103.259					104.39
		92.1	15101002 … 15101008	Barramundi, baked, roasted, grilled, BBQ'd or fried, no added fat … Barramundi, boiled, microwaved, steamed or poached, no added fat		Y	1938	91	24	0.0123839	0.255596	2152	91	23	0.0106877	0.180957	0.218277
		92.2	15101010 … 15101012	Bassa (basa), baked, roasted, grilled, BBQ'd or fried, no added fat … Bassa (basa), boiled, microwaved, steamed or poached, with or without…		N	4090	110	23	0.00562347	0.116065	4090	110	23	0.00562347	0.0952128	0.105639
		92.3	15101069 … 15101075	Salmon, baked, roasted, fried, grilled or BBQ'd, no added fat … Salmon, boiled, microwaved, steamed or poached, with or without added fat		Y	1938	107	59	0.0304438	0.628339	2152	107	92	0.0427509	0.72383	0.676085
D_A3P		Fish, fried			Single	Yes		217					150
		93	15501	Fin fish, battered or crumbed		Y	1938	217	154	0.0794634	1	2152	150	152	0.070632	1	1
D_A3Q		Mussels/oysters			Multiple	No		85.8065					85.8065
		94.1	15202001 … 15202003 15402002	Mussel, blue, boiled, microwaved, steamed or poached, no added fat … Mussel, cooked, with or without added fat Mussel, smoked, canned in oil, drained		N	4090	80	13	0.00317848	0.419355	4090	80	13	0.00317848	0.419355	0.419355
		94.2	15202007 15202008 15402003	Oyster, raw Oyster, cooked, with or without added fat Oyster, smoked, canned in oil, drained		N	4090	90	18	0.00440098	0.580645	4090	90	18	0.00440098	0.580645	0.580645
D_A3R		Lobster/crayfish/yabbies			Single	No		106					106
		95	15201001 … 15201003	Crab, flesh, purchased steamed, poached or boiled … Lobster or crayfish, flesh, purchased steamed, poached or boiled, no added fat		N	4090	106	19	0.00464548	1	4090	106	19	0.00464548	1	1
D_A3S		Calamari/squid			Single	Yes		66					72
		96	15202013 … 15202016 15503005 … 15503008	Squid or calamari, raw … Squid or calamari, boiled, microwaved, steamed or poached… Squid or calamari, battered, takeaway outlet, deep fried … Squid or calamari, coated, packaged frozen, baked, roasted, fried…		Y	1938	66	23	0.0118679	1	2152	72	41	0.019052	1	1
D_A3T		Prawns			Single	Yes		42.6333					66
		97	15201007 … 15201011	Prawn, king or medium, flesh, baked, roasted, fried, grilled or BBQ'd, no... … Prawn, school, flesh, boiled, microwaved, steamed or poached, no added fat		Y	1938	42.6333	33	0.0170279	1	2152	66	41	0.019052	1	1
D_A3U		Other seafood			Single	Yes		50					44
		98	15102	Smoked fish		Y	1938	50	38	0.0196078	1	2152	44	56	0.0260223	1	1
D_A3A	Meat	Mince dishes (e.g. rissoles, meatloaf)			Single	Yes		66					93
		99	18703012 … 18703022 18707006 18707007 18710004 18710005 18712001	Meatball or rissole, beef, commercial, cooked … Rissole or patty, beef mince, grilled or fried, no added fat, fast food style Meatball or rissole, lamb mince, homemade, baked, roasted, fried, grilled Meatball or rissole, lamb mince, homemade, baked, roasted, fried, grilled... Meatball or rissole, pork mince, homemade, baked, roasted, fried, grilled... Meatball or rissole, pork mince, homemade, ba…		Y	1938	66	109	0.0562436	1	2152	93	99	0.0460037	1	1
D_A3C		Beef, veal - roast, chop or steak		COMBCODE == 0 (Not applicable) | 12 (Meat, poultry, fish)	Multiple	Mixed		179.862					151.228
		100.1	18101	Beef		Y	1938	181	513	0.264706	0.982753	2152	152	469	0.217937	0.979129	0.980941
		100.2	18104	Veal		N	4090	115	19	0.00464548	0.0172469	4090	115	19	0.00464548	0.0208708	0.0190589
D_A3D		Lamb - roast, chop		COMBCODE == 0 (Not applicable) | 12 (Meat, poultry, fish)	Single	Yes		140					104
		101	18102	Lamb and mutton		Y	1938	140	238	0.122807	1	2152	104	255	0.118494	1	1
D_A3E		Pork - roast, chop		COMBCODE == 0 (Not applicable) | 12 (Meat, poultry, fish)	Single	Yes		109.15					104
		102	18103	Pork		Y	1938	109.15	199	0.102683	1	2152	104	190	0.08829	1	1
D_A3F		Ham/bacon			Multiple	Yes		27.5632					24.8102
		103.1	18602001 18602002 18602004 18602007 18602008	Ham, leg, lean Ham, leg, lean & fat Ham, shoulder, lean & fat Ham steak, baked, roasted, fried, grilled or BBQ'd, no added fat Ham steak, baked, roasted, fried, grilled or BBQ'd, fat not further defined		Y	1938	17	563	0.290506	0.659251	2152	17	543	0.252323	0.710733	0.684992
		103.2	18601	Bacon		Y	1938	48	291	0.150155	0.340749	2152	44	221	0.102695	0.289267	0.315008
D_A3G		Luncheon meats, salami			Multiple	Yes		68.9184					44.5022
		104.1	18604 18605	Processed delicatessen meat, mammalian Processed delicatessen meat, poultry		Y	1938	75	184	0.0949432	0.652482	2152	52	147	0.0683086	0.659193	0.655838
		104.2	18603	Fermented, comminuted meats (e.g. Salami)		Y	1938	57.5	98	0.0505676	0.347518	2152	30	76	0.035316	0.340807	0.344162
D_A3H		Sausages (beef, pork, other)			Single	Yes		174					101
		105	185	Sausages, frankfurts and saveloys		Y	1938	174	336	0.173375	1	2152	101	260	0.120818	1	1
D_A3I		Liver (including pate)			Multiple	No		34.7333					34.7333
		106.1	18401	Liver		N	4090	100	8	0.00195599	0.266667	4090	100	8	0.00195599	0.266667	0.266667
		106.2	18404	Liver paste, pate and dishes		N	4090	11	22	0.00537897	0.733333	4090	11	22	0.00537897	0.733333	0.733333
D_A3J		Other offal (e.g. kidneys)			Single	No		120					120
		107	18402 18403	Kidney Other organ meats and offal		N	4090	120	8	0.00195599	1	4090	120	8	0.00195599	1	1
D_A3L		Chicken, turkey, duck - roast, steamed or barbequed		COMBCODE == 0 (Not applicable) | 12 (Meat, poultry, fish)	Multiple	Mixed		182.018					130.997
		108.1	18301	Chicken		Y	1938	186	531	0.273994	0.945975	2152	132	628	0.291822	0.949107	0.947541
		108.2	18302001 … 18302010	Duck, lean, raw … Duck, lean, skin & fat, coated, baked, roasted, fried, grilled or BBQ'd…		N	4090	103	29	0.00709046	0.0244801	4090	103	29	0.00709046	0.0230607	0.0237704
		108.3	18302011 … 18302024	Turkey, breast, lean, raw … Turkey, whole, lean, skin & fat, baked, roasted, fried, grilled or BBQ'd, no…		N	4090	120	35	0.00855746	0.029545	4090	120	35	0.00855746	0.0278319	0.0286884
D_A4H		Hamburger			Single	Yes		265					214
		109	13505023 … 13505046 13506001 … 13506006	Hamburger, white roll, beef patty, with bacon, beetroot, cheese, egg… ... Hamburger, bread roll, processed meat, with onion, takeaway & homemade Hamburger, white roll, beef patty, with bacon, cheese, onion, pickles & sauce… ... Hamburger, white roll, beef patty, with cheese, sauce, fast food chain		Y	1938	265	214	0.110423	1	2152	214	133	0.061803	1	1
D_A3B		Mixed dishes with beef, veal, lamb, pork (e.g. casserole, stir fry)			Multiple	Yes		333.367					281.396
		110.1	18701001 … 18701011	Casserole, commercial, beef & vegetable … Casserole, homemade, veal & vegetable, homemade gravy		Y	1938	377.44	112	0.0577915	0.327485	2152	275	111	0.0515799	0.359223	0.343354
		110.2	18701012 … 18701020	Curry, commercial, beef, coconut milk based sauce … Curry or casserole, commercial, beef & vegetables, not further defined		Y	1938	330	54	0.0278638	0.157895	2152	330	46	0.0213755	0.148867	0.153381
		110.3	18701027 … 18701035	Stir-fry, commercial, beef … Stir-fry, homemade, beef, commercial or homemade satay sauce		Y	1938	258	72	0.0371517	0.210526	2152	258	59	0.0274164	0.190939	0.200732
		110.4	18705	Lamb or mutton dishes with gravy, sauce or vegetables		Y	1938	330	66	0.0340557	0.192982	2152	357.5	62	0.0288104	0.200647	0.196815
		110.5	18708	Pork dishes with gravy, sauce or vegetables		Y	1938	356.9	38	0.0196078	0.111111	2152	124.5	31	0.0144052	0.100324	0.105717
D_A3K		Mixed dishes with chicken, duck, turkey (e.g. casserole, stir-fry)			Multiple	Yes		324.39					252.064
		111.1	18901001 … 18901007	Casserole, commercial, chicken … Casserole, homemade, duck, homemade sauce		Y	1938	385	27	0.0139319	0.118943	2152	280	43	0.0199814	0.153025	0.135984
		111.2	18901008 … 18901017	Curry, commercial, chicken, dairy based sauce, Indian … Curry, homemade, chicken, vegetable & legume, homemade sauce		Y	1938	357.5	117	0.0603715	0.515419	2152	275	127	0.0590149	0.451957	0.483688
		111.3	18901020 … 18901029	Stir-fry, commercial, chicken … Stir-fry, commercial, chicken, vegetable & seaweed		Y	1938	258	83	0.0428277	0.365639	2152	215	111	0.0515799	0.395018	0.380328
D_A4F	Misc. animal foods	Meat pie, sausage roll or other savoury pastries			Single	Yes		175					156.25
		112	13405	Savoury pastry products, pies, rolls and envelopes		Y	1938	175	421	0.217234	1	2152	156.25	325	0.151022	1	1
D_A4G		Pizza			Single	Yes		288					187.5
		113	13501 13502	Pizza, saturated fat ≤5 g/100 g Pizza, saturated fat >5 g/100 g		Y	1938	288	236	0.121775	1	2152	187.5	255	0.118494	1	1
D_A5B		Mayonnaise or other creamy dressings			Multiple	Yes		15.8809					16.4833
		114.1	23301006 … 23301009	Mayonnaise, commercial, regular fat … Mayonnaise, soybean oil, homemade		Y	1938	14	242	0.124871	0.735562	2152	14	274	0.127323	0.663438	0.6995
		114.2	23301001 … 23301005	Dressing, Caesar, commercial … Dressing, thousand island, commercial, regular fat		Y	1938	21.2	49	0.0252838	0.148936	2152	21.2	77	0.0357807	0.186441	0.167688
		114.3	23302	Mayonnaise and cream-style dressings, reduced or non-fat		Y	1938	21	38	0.0196078	0.115502	2152	21.6	62	0.0288104	0.150121	0.132811
D_A5F		Creamy dips and spreads			Single	Yes		29.5					24.96
		115	23501 23502	Dairy based dips Vegetable based dips		Y	1938	29.5	86	0.0443756	1	2152	24.96	160	0.0743494	1	1
D_A6N	Alcohol	Light beer			Single	Yes		597.583					404
		116	29102003	Beer, lager or ale style, reduced alcohol or light beer (alcohol 2.5% v/v)		Y	1938	597.583	86	0.0443756	1	2152	404	17	0.00789963	1	1
D_A6O		Medium strength beer			Single	Yes		757.5					666.6
		117	29102002	Beer, lager or ale style, mid strength (alcohol 3.5% v/v)		Y	1938	757.5	124	0.0639835	1	2152	666.6	26	0.0120818	1	1
D_A6P		Full strength beer			Single	Yes		707					378.75
		118	29101	Beers, > 3.5% alcohol		Y	1938	707	607	0.313209	1	2152	378.75	136	0.063197	1	1
D_A6Q		Red wine			Single	Yes		371.25					257.4
		119	29201	Wines, red (including sparkling varieties and rose styles)		Y	1938	371.25	355	0.183179	1	2152	257.4	326	0.151487	1	1
D_A6R		White wine or champagne/sparkling wine			Single	Yes		346.5					297
		120	29202	Wines, white (including sparkling varieties)		Y	1938	346.5	200	0.103199	1	2152	297	451	0.209572	1	1
D_A6S		Wine cooler			Single	No		300					300
		121	29204 29205	Reduced alcohol wines De-alcoholised and non-alcoholic wine (including sparkling varieties)		N	4090	300	14	0.00342298	1	4090	300	14	0.00342298	1	1
D_A6T		Spirit-based mixed drinks (e.g. Lemon Ruski ™)			Single	Yes		579.375					386
		122	29502004 … 29502010 29503001 … 29503003 29504001 … 29504003	Mixed drink, spirit & non-cola flavoured soft drink, home-mixed … Mixed drink, whisky or scotch & diet soft drink Mixed drink, rum & cola, pre-mixed … Mixed drink, whisky or scotch & regular cola, commercial, pre-mixed Mixed drink, gin & tonic, commercial, pre-mixed ... Mixed drink, whisky or scotch & dry, commercial, pre-mixed		Y	1938	579.375	111	0.0572755	1	2152	386	91	0.0422862	1	1
D_A6U		Sherry/port/fortified wines			Single	Yes		192.4					136.35
		123	29203	Fortified wines		Y	1938	192.4	19	0.00980392	1	2152	136.35	14	0.00650558	1	1
D_A6V		Spirits, liquers			Multiple	Mixed		54.5904					41.1583
		124.1	29301	Spirits		Y	1938	57.6	122	0.0629515	0.883351	2152	43.2	82	0.0381041	0.820907	0.852129
		124.2	29501	Liqueurs		N	4090	31.8	34	0.00831296	0.116649	4090	31.8	34	0.00831296	0.179093	0.147871
D_A6W		Other alcoholic drinks (e.g. cider)			Single	Yes		505					353.5
		125	294	Cider and perry		Y	1938	505	33	0.0170279	1	2152	353.5	35	0.0162639	1	1
D_A5E	Other	Vegemite™, Marmite™ or Promite™			Single	Yes		5.8					5.8
		126	31102	Yeast extracts		Y	1938	5.8	390	0.201238	1	2152	5.8	524	0.243494	1	1

## Sheet: Item energy (per 100 g)
1	2	4				5	6	7	8
									E
CDAH	Food Group	CDAH-1 FFQ Item	Components	Database	AUSNUT Source	Item code	Item description	Weighted	Energy, with dietary fibre (kJ/100 g)
D_A2B	Whole Grains	wholemeal/mixed grain bread (toast or rolls)	Single	AFCD				No	1132.6
				1		F001360	Bread roll, from wholemeal flour		1095
				1		F001364	Bread roll, from wholemeal flour, toasted		1288
				1		F001553	Bread, from wholemeal flour		971
				1		F001597	Bread, from wholemeal flour, toasted		1142
				1		F001573	Bread, from wholemeal flour, extra grainy & seeds		1064
				1		F001576	Bread, from wholemeal flour, extra grainy & seeds, toasted		1251
				1		F001365	Bread roll, mixed grain		1027
				1		F001368	Bread roll, mixed grain, toasted		1209
				1		F001621	Bread, mixed grain		1047
				1		F001644	Bread, mixed grain, toasted		1232
D_A2F		muesli	Single	AFCD				No	1663
				1		F005856	Muesli, toasted, added dried fruit & nuts, unfortified		1680
				1		F005857	Muesli, untoasted or natural style, added dried fruit, unfortified		1646
D_A2G		cooked porridge	New	AUSNUT				No	429.8
		(9 new variables derived using Section B Q1)		2	Recipe	02A10398	Porridge, rolled oats, prepared with regular fat cows milk		536
				2	Recipe	02D20030	Porridge, rolled oats, prepared with reduced fat cows milk		455
				2	Recipe	02D20031	Porridge, rolled oats, prepared with skim cows milk		400
				2	Recipe	02A10466	Porridge, rolled oats, prepared with soy milk		471
				2	Recipe	02A10389	Porridge, rolled oats, prepared with water		287
D_A8A	Fruits	fruits (dried, frozen, canned)	Multiple					Yes	714.052
				AFCD			Dried	0.531375	1114.33
				1		F000089	Apple, dried		1232
				1		F000130	Apricot, dried		886
				1		F003248	Cranberry, dried, sweetened		1331
				1		F003331	Currant, dried		1167
				1		F003496	Date, dried		1212
				1		F003832	Fig, dried		1082
				1		F007494	Prune (dried plum)		841
				1		F007610	Raisin		1210
				1		F008983	Sultana		1068
				Mixed			Frozen	0.0733633	180.5
				1		F001289	Blueberry, purchased frozen		199
				2	Recipe	06A10116	Blackberry, purchased frozen		211
				1		F007618	Raspberry, purchased frozen		203
				1		F008951	Strawberry, purchased frozen		109
				AFCD			Canned	0.395261	274.958
				1		F007614	Raspberry, canned in syrup		315
				1		F007615	Raspberry, canned in syrup, drained		343
				1		F008945	Strawberry, canned in syrup		335
				1		F008946	Strawberry, canned in syrup, drained		353
				1		F005288	Mandarin, canned in syrup		241
				1		F005289	Mandarin, canned in syrup, drained		254
				1		F002513	Cherry, black, canned in syrup		299
				1		F002514	Cherry, black, canned in syrup, drained		310
				1		F004141	Fruit salad, canned in fruit juice		200
				1		F004142	Fruit salad, canned in fruit juice, drained		207
				1		F006593	Pear, canned in pear juice		194
				1		F006594	Pear, canned in pear juice, drained		200
				1		F000122	Apricot, canned in pear juice		192
				1		F000123	Apricot, canned in pear juice, drained		196
				1		F006553	Peach, canned in pear juice		184
				1		F006554	Peach, canned in pear juice, drained		191
				1		F006825	Plum, dark, canned in syrup		370
				1		F006826	Plum, dark, canned in syrup, drained		385
				1		F005300	Mango, pulped, canned		259
				1		F006332	Passionfruit, pulp, canned		424
				1		F006707	Pineapple, canned in pineapple juice		236
				1		F006708	Pineapple, canned in pineapple juice, drained		206
				1		F006711	Pineapple, canned in syrup		360
				1		F006712	Pineapple, canned in syrup, drained		345
D_A8B		fresh fruit salad	Single	AUSNUT				No	259.75
				2	Recipe	06E10135	Fruit salad, fresh, tropical style, commercial		267
				2	Recipe	06E10138	Fruit salad, fresh, tropical style (banana, mango, papaya and other fruits), homemade		340
				2	Recipe	06E10096	Fruit salad, commercial, fresh		150
				2	Recipe	06E10136	Fruit salad, homemade, fresh, not further defined		282
D_A8C		apple or pear	Multiple					Yes	231.822
				AFCD			Apple	0.782952	229
				1		F000086	Apple, bonza, unpeeled, raw		244
				1		F000091	Apple, fuji, unpeeled, raw		245
				1		F000092	Apple, golden delicious, unpeeled, raw		202
				1		F000095	Apple, granny-smith, unpeeled, raw		202
				1		F000099	Apple, jonathon, unpeeled, raw		226
				1		F000105	Apple, pink lady, unpeeled, raw		243
				1		F000107	Apple, red delicious, unpeeled, raw		248
				1		F000111	Apple, royal gala, unpeeled, raw		222
				AFCD			Pear	0.217048	242
				1		F006585	Pear, brown skin, unpeeled, raw		264
				1		F006601	Pear, green skin, unpeeled, raw		278
				1		F006604	Pear, nashi, unpeeled, raw		209
				1		F006606	Pear, Packham's triumph, unpeeled, raw		231
				1		F006612	Pear, William Bartlett, unpeeled, raw		228
D_A8D		orange or mandarin or grapefruit	Multiple					Yes	184.141
				AFCD			Orange	0.449541	174.5
				1		F006276	Orange, navel, peeled, raw		174
				1		F006279	Orange, valencia, peeled, raw		175
				AFCD			Grapefruit	0.0234788	125
				1		F004262	Grapefruit, peeled, raw		125
				AFCD			Mandarin	0.52698	195
				1		F005293	Mandarin, peeled, raw		195
D_A8E		banana	Single	AFCD				No	394
				1		F000262	Banana, cavendish, peeled, raw		394
D_A8F		peach or nectarine or plum or apricot	Multiple					Yes	171.28
				AFCD			Peach and nectarine	0.686018	174.5
				1		F006573	Peach, yellow, unpeeled, raw		168
				1		F006021	Nectarine, yellow, unpeeled, raw		181
				AFCD			Apricot	0.0782983	171
				1		F000134	Apricot, raw		171
				AFCD			Plum	0.235684	162
				1		F006832	Plum, unpeeled, raw		162
D_A8G		mango or paw-paw	Multiple					Yes	219.924
				AFCD			Mango	0.820255	237
				1		F005299	Mango, peeled, raw		237
				AFCD			Papaya (paw paw)	0.179745	142
				1		F006528	Pawpaw (papaya), peeled, raw		142
D_A8H		pineapple	Single	AFCD				No	178
				1		F006702	Pineapple (cayenne), peeled, raw		178
D_A8I		grapes or berries	Multiple					Yes	242.697
				AFCD			Grapes	0.553716	293.833
				1		F004253	Grape, black muscatel/muscat, raw		349
				1		F004254	Grape, black sultana, raw		278
				1		F004256	Grape, cornichon, raw		257
				1		F004259	Grape, red globe, raw		322
				1		F004260	Grape, thompson seedless or sultana, raw		276
				1		F004261	Grape, waltham cross, raw		281
				AFCD			Berries	0.446284	179.25
				1		F001267	Blackberry, raw		211
				1		F001290	Blueberry, raw		194
				1		F007619	Raspberry, raw		203
				1		F008952	Strawberry, raw		109
D_A8J		melon (e.g., water melon, rockmelon, honeydew melon)	Single	AFCD				No	122
				1		F005516	Melon, honey dew, white skin, peeled, raw		149
				1		F005517	Melon, honey dew, yellow skin, peeled, raw		107
				1		F005519	Melon, rockmelon, peeled, raw		99
				1		F005520	Melon, watermelon, peeled, raw		133
D_A8K		other fruit not listed	Multiple					Yes	395.125
				AFCD			Cherry	0.0996454	250
				1		F002522	Cherry, raw		250
				AFCD			Fig	0.0554149	195
				1		F003834	Fig, fresh, unpeeled, raw		195
				AFCD			Paasionfruit	0.0554149	304
				1		F006333	Passionfruit, raw		304
				AFCD			Kiwi	0.33501	237
				1		F004815	Kiwifruit, gold, peeled, raw		244
				1		F004816	Kiwifruit, green (hayward), peeled, raw		230
				AFCD			Avocado	0.454515	579
				1		F000162	Avocado, raw		579
D_A6B	Vegetables	vegetable or tomato juices	Single	AUSNUT				No	89.25
				2	Recipe	01B30349	Juice, vegetable blend, tomato, carrot, celery & parsley, commercial		79
				2	Recipe	01B30385	Juice, vegetable blend, home squeezed		110
				2	Analysed	01B30335	Juice, tomato, commercial, added salt		76
				2	Analysed	01B30336	Juice, tomato, commercial, sweetened, added salt		92
D_A7A		green/mixed salad (incl. lettuce, tomato) in a sandwich	Multiple					Yes	115.557
				AFCD			Lettuce	0.289213	60.6667
				1		F005191	Lettuce, cos, raw		80
				1		F005192	Lettuce, iceberg, raw		38
				1		F005193	Lettuce, mignonette, raw		64
				AFCD			Tomato	0.302251	70.6667
				1		F009190	Tomato, cherry, raw		65
				1		F009193	Tomato, common, raw		73
				1		F009211	Tomato, roma, raw		74
				AFCD			Onion	0.0929404	133.5
				1		F006225	Onion, mature, brown skinned, peeled, raw		139
				1		F006243	Onion, mature, white skinned, peeled, fresh, raw		128
				AFCD			Cucumber	0.0989014	52
				1		F003319	Cucumber, common, peeled, raw		50
				1		F003320	Cucumber, common, unpeeled, raw		50
				1		F003321	Cucumber, Lebanese, unpeeled, raw		52
				1		F003324	Cucumber, telegraph, unpeeled, raw		56
				AFCD			Beetroot	0.04667	200
				1		F001010	Beetroot, canned in brine, drained		199
				1		F001015	Beetroot, fresh, purple, peeled, raw		201
				AFCD			Capsicum	0.0352818	101
				1		F002239	Capsicum, green, fresh, raw		84
				1		F002247	Capsicum, red, fresh, raw		118
				AFCD			Carrot	0.0725461	140.5
				1		F002266	Carrot, baby, peeled, fresh, raw		134
				1		F002276	Carrot, mature, peeled, fresh, raw		147
				AFCD			Avocado	0.0621961	579
				1		F000162	Avocado, raw		579
D_A7B		green/mixed salad (incl. lettuce, tomato) as a side salad/with a main meal	Single	AUSNUT				No	167
				2	Recipe	13A12597	Salad, garden, no added dressing		167
D_A7C		stir-fried or mixed vegetables	Single	AUSNUT				No	153.5
				2	Recipe	13A12621	Mixed vegetables, fresh or frozen, raw		160
				2	Recipe	13A12556	Mixed vegetables, cooked, for use in stir fry recipes		147
D_A7D		vegetable casserole	Single	AUSNUT				No	324.25
				2	Recipe	08F11089	Casserole, commercial, vegetable		362
				2	Recipe	13B10317	Casserole, homemade, vegetable, homemade gravy		277
				2	Recipe	13B10288	Casserole, homemade, vegetable, homemade tomato based sauce		268
				2	Recipe	13B20267	Casserole, homemade, vegetable & legumes, homemade tomato based sauce		390
D_A7G		sweet potato	Single	AFCD				No	336
				1		F009033	Sweet potato, orange flesh, peeled, fresh, baked, no added fat		357
				1		F009034	Sweet potato, orange flesh, peeled, fresh, boiled, drained		315
D_A7H		pumpkin	Single	AFCD				No	175.125
				1		F007533	Pumpkin, butternut, peeled, fresh, baked, no added fat		222
				1		F007534	Pumpkin, butternut, peeled, fresh, boiled, drained		197
				1		F007538	Pumpkin, golden nugget, peeled, fresh, baked, no added fat		146
				1		F007539	Pumpkin, golden nugget, peeled, fresh, boiled, drained		129
				1		F007543	Pumpkin, jarrahdale, peeled, fresh, baked, no added fat		131
				1		F007544	Pumpkin, jarrahdale, peeled, fresh, boiled, drained		116
				1		F007557	Pumpkin, Queensland blue, peeled, fresh, baked, no added fat		244
				1		F007558	Pumpkin, Queensland blue, peeled, fresh, boiled, drained		216
D_A7K		silverbeet or spinach	Multiple					Yes	82.8612
				AFCD			Silverbeet	0.169401	71.5
				1		F008266	Silverbeet, fresh, boiled, drained		77
				1		F008267	Silverbeet, fresh, raw		66
				AFCD			Spinach - raw	0.44632	75
				1		F008749	Spinach, baby, fresh, raw		68
				1		F008761	Spinach, Mature English, fresh, raw		82
				AFCD			Spinach - cooked	0.384278	97
				1		F008760	Spinach, Mature English, fresh, boiled, drained		97
D_A7L		broccoli	Single	AFCD				No	115.5
				1		F001900	Broccoli, fresh, boiled, drained		100
				1		F001904	Broccoli, fresh, microwaved		113
				1		F001908	Broccolini, fresh, boiled, drained		127
				1		F001909	Broccolini, fresh, raw		122
D_A7M		cauliflower	Single	AFCD				No	107
				1		F002377	Cauliflower, fresh, boiled, drained		107
D_A7N		brussel sprouts or cabbage or coleslaw	Multiple					Yes	203.834
				AFCD			Brussel sprouts	0.168555	156
				1		F001913	Brussels sprout, fresh, boiled, drained		156
				AFCD			Cabbage	0.426944	88.5
				1		F002003	Cabbage, red, boiled, drained		127
				1		F002006	Cabbage, red, raw		122
				1		F002009	Cabbage, savoy, boiled, drained		93
				1		F002010	Cabbage, savoy, raw		90
				1		F002014	Cabbage, white, boiled, drained		95
				1		F002015	Cabbage, white, raw		91
				1		F001993	Cabbage, Chinese, boiled, drained		46
				1		F001996	Cabbage, Chinese, raw		44
				AUSNUT			Coleslaw	0.404501	345.5
				2	Recipe	13B10266	Salad, coleslaw, commercial, added dressing		363
				2	Recipe	13B10267	Salad, coleslaw, homemade from basic ingredients, added dressing		328
D_A7O		carrots	Multiple					Yes	147.694
				AFCD			Carrots - raw	0.360555	140.5
				1		F002266	Carrot, baby, peeled, fresh, raw		134
				1		F002276	Carrot, mature, peeled, fresh, raw		147
				AFCD			Carrots - cooked	0.639445	151.75
				1		F002263	Carrot, baby, baked, no added fat		146
				1		F002265	Carrot, baby, peeled, fresh, boiled, drained		144
				1		F002274	Carrot, mature, peeled, fresh, baked, no added fat		179
				1		F002275	Carrot, mature, peeled, fresh, boiled, drained		138
D_A7P		mushrooms	Multiple	AFCD				Yes	141.632
				AFCD			Mushrooms - raw	0.169665	86
				1		F005946	Mushroom, common, fresh, raw		86
				AFCD			Mushrooms - cooked	0.830335	153
				1		F005945	Mushroom, common, fresh, fried, no added fat		153
D_A7Q		capsicum	Multiple					Yes	104.767
				AFCD			Capsicum - raw	0.672396	101
				1		F002239	Capsicum, green, fresh, raw		84
				1		F002247	Capsicum, red, fresh, raw		118
				AFCD			Capsicum - cooked	0.327604	112.5
				1		F002238	Capsicum, green, fresh, fried, no added fat		93
				1		F002246	Capsicum, red, fresh, fried, no added fat		132
D_A7R		sweetcorn or corn on the cob	Single	AFCD				No	408
				1		F003200	Corn, fresh on cob, boiled, drained		381
				1		F003201	Corn, kernels, purchased frozen, boiled, drained		452
				1		F003220	Corn, kernels, canned in brine, drained		391
D_A7S		zucchini or eggplant or squash	Multiple					Yes	104.785
				AFCD			Squash and Zucchini	0.766595	100
				1		F009773	Zucchini, green skin, fresh, unpeeled, boiled, drained		77
				1		F009774	Zucchini, green skin, fresh, unpeeled, fried, no added fat		92
				1		F008810	Squash, button, fresh, boiled, drained		131
				1		F008812	Squash, scallopini, fresh, boiled, drained		100
				AFCD			Eggplant	0.233405	120.5
				1		F003759	Eggplant, unpeeled, fresh, baked, no added fat		109
				1		F003760	Eggplant, unpeeled, fresh, grilled, no added fat		132
D_A7T		cucumber	Single	AFCD				No	52
				1		F003319	Cucumber, common, peeled, raw		50
				1		F003320	Cucumber, common, unpeeled, raw		50
				1		F003321	Cucumber, Lebanese, unpeeled, raw		52
				1		F003324	Cucumber, telegraph, unpeeled, raw		56
D_A7U		tomatoes (except when in ‘mixed salad’)	Multiple					Yes	77.35
				AFCD			Tomato - raw	0.700746	70.6667
				1		F009190	Tomato, cherry, raw		65
				1		F009193	Tomato, common, raw		73
				1		F009211	Tomato, roma, raw		74
				AUSNUT			Tomato - cooked	0.299254	93
				2	Recipe	13A12162	Tomato, fresh, baked, roasted, fried, stir-fried, grilled or BBQ'd, no added fat		92
				2	Recipe	13A12346	Tomato, fresh, boiled, microwaved or steamed, drained		94
D_A7V		lettuce (except when in ‘mixed salad’)	Single	AFCD				No	60.6667
				1		F005191	Lettuce, cos, raw		80
				1		F005192	Lettuce, iceberg, raw		38
				1		F005193	Lettuce, mignonette, raw		64
D_A7W		celery (except when in ‘mixed salad’)	Single	AFCD				No	62
				1		F002390	Celery, fresh, raw		62
D_A7X		onion or leeks	Multiple					Yes	168.795
				AFCD			Onion - raw	0.517969	131.333
				1		F006225	Onion, mature, brown skinned, peeled, raw		139
				1		F006243	Onion, mature, white skinned, peeled, fresh, raw		128
				1		F006250	Onion, spring, fresh, raw		127
				AFCD			Onion - cooked	0.470315	210.333
				1		F006224	Onion, mature, brown skinned, peeled, fresh, fried, no added fat		224
				1		F006242	Onion, mature, white skinned, peeled, fresh, fried, no added fat		203
				1		F006249	Onion, spring, fresh, fried, no added fat		204
				AFCD			Leeks	0.0117164	157.5
				1		F005162	Leek, fresh, boiled, drained		151
				1		F005163	Leek, fresh, fried, no added fat		164
D_A4L	Nuts & Seeds	almonds or walnuts or hazelnuts	Multiple					Yes	2516.04
				AFCD			Almonds	0.797141	2423
				1		F006081	Nut, almond, with skin, raw, unsalted		2385
				1		F006082	Nut, almond, with skin, roasted, unsalted		2461
				AFCD			Walnuts	0.181761	2904
				1		F006116	Nut, walnut, raw, unsalted		2904
				AFCD			Hazelnuts	0.0210986	2689
				1		F006098	Nut, hazelnut, raw, unsalted		2689
D_A4M		cashews	Single	AFCD				No	2559.5
				1		F006088	Nut, cashew, raw, unsalted		2541
				1		F006090	Nut, cashew, roasted, salted		2578
D_A4N		coconuts	Single	AFCD				No	1396
				1		F002983	Coconut, fresh, mature fruit, flesh		1396
D_A4O		peanuts	Single	AFCD				No	2586.25
				1		F006107	Nut, peanut, with skin, raw, unsalted		2376
				1		F006108	Nut, peanut, with skin, roasted, with oil, salted		2635
				1		F006109	Nut, peanut, without skin, roasted, with oil, salted		2667
				1		F006110	Nut, peanut, without skin, roasted, with oil, unsalted		2667
D_A4P		pistachio	Single	AFCD				No	2542
				1		F006113	Nut, pistachio, raw, unsalted		2542
D_A4Q		seeds (pumpkin, sesame, pine nuts, tahini)	Multiple					Yes	2631.72
				AFCD			Seed - pumpkin	0.366667	2424
				1		F008212	Seed, pumpkin, hulled & dried		2424
				AUSNUT			Seed - sesame	0.216667	2620
				2	Analysed	11A10033	Seed, sesame, unsalted		2620
				AFCD			Nut - pine	0.25	2925
				1		F006112	Nut, pine, raw, unsalted		2925
				AFCD			Tahini	0.166667	2664
				1		F009076	Tahini, sesame seed pulp		2664
D_A4R		other nuts or seeds	Multiple					Yes	2426.61
				AFCD			Nut - Brazil	0.143678	2886
				1		F006087	Nut, brazil, raw or blanched, unsalted		2886
				AFCD			Nut - macadamia	0.172414	3018
				1		F006099	Nut, macadamia, raw, unsalted		3018
				AFCD			Nut - pecan	0.0632184	2973
				1		F006111	Nut, pecan, raw, unsalted		2973
				AFCD			Seed - chia	0.218391	1782
				1		F008209	Seed, chia, dried		1782
				AFCD			Seed - linseed	0.149425	2067
				1		F008210	Seed, linseed or flaxseed		2067
				AFCD			Seed - sunflower	0.252874	2395
				1		F008215	Seed, sunflower		2395
D_A5D		peanut butter or other nut spreads	Single	AFCD				No	2438.67
				1		F006577	Peanut butter, smooth & crunchy, added sugar & salt		2495
				1		F006579	Peanut butter, smooth & crunchy, no added sugar or salt		2628
				1		F008777	Spread, hazelnut & chocolate flavoured		2193
D_A6M	Legumes	soy beverages	Single	AFCD				No	219
				1		F008704	Soy beverage, reduced fat (1% fat), added Ca & vitamins A, B1, B2 & B12		187
				1		F008720	Soy beverage, regular fat (3% fat), added Ca & vitamins A, B1, B2 & B12		251
D_A7I		peas (incl. snow peas)	Multiple					Yes	247.216
				AFCD			Peas	0.892874	256
				1		F006535	Pea, green, fresh, boiled, drained		251
				1		F006538	Pea, green, frozen, boiled, drained		261
				AFCD			Snow peas	0.107126	174
				1		F008371	Snow pea, fresh, boiled, drained		169
				1		F008372	Snow pea, fresh, fried, no added fat		196
				1		F008373	Snow pea, fresh, raw		157
D_A7J		green beans	Single	AFCD				No	112
				1		F000430	Bean, green, fresh, boiled, drained		115
				1		F000434	Bean, green, frozen, boiled, drained		109
D_A7Y		soybeans or tofu	Multiple					Yes	381.927
				AUSNUT			Tofu	0.883885	363
				2	Analysed	13B20210	Tofu (soy bean curd), firm, as purchased		502
				2	Analysed	13B20209	Tofu (soy bean curd), silken or soft, as purchased		224
				AUSNUT			Soybeans	0.116115	526
				2	Analysed	13A20130	Bean, soya, dried, boiled, microwaved or steamed, drained		614
				2	Analysed	13A20131	Bean, soya, canned, drained		438
D_A7Z		baked beans	Single	AFCD				No	344
				1		F000243	Baked beans, canned in tomato sauce		334
				1		F000244	Baked beans, canned in tomato sauce, reduced salt		354
D_A7Z2		other beans or lentils	Multiple					Yes	399.874
				AUSNUT			Beans - cooked	0.156428	400.333
				2	Analysed	13A20123	Bean, haricot, dried, boiled, microwaved or steamed, drained		464
				2	Analysed	13A20125	Bean, red kidney, dried, boiled, microwaved or steamed, drained		382
				2	Analysed	13A20128	Bean, lima, dried, boiled, microwaved or steamed, drained		355
				AUSNUT			Lentils - cooked	0.362255	354
				2	Analysed	13A20135	Lentil, dried, cooked		354
				AUSNUT			Legumes - canned	0.481317	434.25
				2	Analysed	13A20126	Bean, red, kidney, canned, drained		441
				2	Analysed	13A20136	Bean, cannellini, canned, drained		404
				2	Analysed	13A20137	Chickpea, canned, drained		466
				2	Analysed	13A20138	Bean, mixed, canned, drained		426
D_A5A	Vegetable oils	oil and vinegar dressing	New					Yes	1041.99
		(3 new variables derived using Section B Q 2.4)		AUSNUT			Regular fat	0.850627	1206
				2	Analysed	10F20102	Dressing, oil, vinegar & vegetables/herbs, commercial, regular fat		1309
				2	Analysed	10F20104	Dressing, oil & vinegar, commercial, regular fat		1103
				AUSNUT			Reduced / non-fat	0.149373	108
				2	Analysed	10F20101	Dressing, vinegar based & vegetables/herbs, commercial, fat free		131
				2	Analysed	10F20103	Dressing, vinegar based, commercial, fat free		85
D_A6I	Tea & Coffee	coffee (full strength)	Single	AFCD				No	6.5
				1		F003017	Coffee, black, from instant coffee powder		5
				1		F003065	Coffee, long black, from ground coffee beans		8
D_A6J		decaffeinated coffee	Single	AFCD				No	5
				1		F003018	Coffee, black, from instant coffee powder, decaffeinated		5
D_A6K		tea (green or black)	Single	AFCD				No	4.5
				1		F009117	Tea, green, plain, without milk		7
				1		F009125	Tea, regular, black, brewed from leaf or teabags, without milk		2
D_A6L		herbal tea	Single	AUSNUT				No	6
				2	Borrowed	01B10334	Tea, herbal, chamomile, without milk		6
				2	Borrowed	01B10333	Tea, herbal, lemon, without milk		6
				2	Borrowed	01B10332	Tea, herbal, mint, without milk		6
D_A6A	Fruit juices	fruit juice (100%)	Single	AFCD				No	135.5
				1		F004656	Juice, apple & blackcurrant, commercial		163
				1		F004663	Juice, apple, commercial, added vitamin C		121
				1		F004731	Juice, orange & mango, commercial		146
				1		F004739	Juice, orange, commercial		112
D_A6C		fruit juice drink or fruit cordial	Single	AUSNUT				No	168
				2	Recipe	01B20375	Fruit drink, orange & mango juices, commercial		188
				2	Analysed	01B20377	Fruit drink, tropical style, commercial		149
				2	Recipe	01B20440	Fruit drink, apple juice, commercial		178
				2	Recipe	01B20441	Fruit drink, orange juice, commercial		176
				2	Recipe	01B20449	Fruit drink, apple & blackcurrant, commercial		149
D_A2A	Refined grains	white bread (toast or rolls)	Multiple					Yes	1150.31
				AFCD			Bread	0.664526	1153.5
				1		F001463	Bread, from white flour		1000
				1		F001541	Bread, from white flour, toasted		1190
				1		F001513	Bread, from white flour, extra grainy & seeds		1114
				1		F001514	Bread, from white flour, extra grainy & seeds, toasted		1310
				AFCD			Rolls	0.335474	1144
				1		F001353	Bread roll, from white flour		1058
				1		F001358	Bread roll, from white flour, toasted		1230
D_A2C		English muffin or bagel or crumpet	Multiple					Yes	924.824
				AFCD			Muffin	0.304969	998
				1		F005896	Muffin, English style, from white flour		938
				1		F005897	Muffin, English style, from white flour, added dried fruit, toasted		1037
				1		F005898	Muffin, English style, from white flour, toasted		1019
				AUSNUT			Bagel	0.106988	1122
				2	Analysed	02B10607	Bagel, from white flour, commercial		1094
				2	Recipe	02B10598	Bagel, from white flour, commercial, toasted		1243
				2	Recipe	02B10723	Bagel, fruit, commercial		1007
				2	Recipe	02B10739	Bagel, fruit, commercial, toasted		1144
				AFCD			Crumpet	0.588043	851
				1		F003313	Crumpet, from white flour, toasted		851
D_A2D		flat bread (e.g., pita, chapatti)	Single	AUSNUT				No	1199
				2	Analysed	02B10611	Bread, flat (pita or Lebanese), white, commercial		1102
				2	Recipe	02B10721	Bread, flat (pita or Lebanese), white, commercial, toasted		1296
D_A2E		dry or savoury biscuits or crispbread or crackers	Multiple					Yes	1880.99
				AFCD			Biscuits	0.332733	2092
				1		F001122	Biscuit, savoury, from white wheat flour, cheese-flavoured		2086
				1		F001125	Biscuit, savoury, from white wheat flour, flavoured (excluding cheese)		2098
				AFCD			Crispbread	0.226804	1625
				1		F001135	Biscuit, savoury, from wholemeal wheat flour & rye flour, crispbread, puffed		1595
				1		F001137	Biscuit, savoury, from wholemeal wheat flour, crispbread		1655
				AFCD			Crackers	0.440463	1853.4
				1		F001151	Biscuit, savoury, rice cracker, flavoured (excluding cheese or seaweed)		1801
				1		F001152	Biscuit, savoury, rice cracker, plain		1577
				1		F001123	Biscuit, savoury, from white wheat flour, flaky cracker style		2051
				1		F001126	Biscuit, savoury, from white wheat flour, plain snack cracker style		2052
				1		F001133	Biscuit, savoury, from white wheat flour, water cracker style		1786
D_A2H		breakfast cereal	Single	AFCD				No	1506.82
				1		F001701	Breakfast cereal, flakes of corn, added vitamins… Cornflakes		1565
				1		F001720	Breakfast cereal, mixed grain (rice & wheat), flakes, added vitamins… Special K		1669
				1		F001733	Breakfast cereal, mixed grain (wheat & oat), flakes… added vitamins… Just Right		1468
				1		F001767	Breakfast cereal, mixed grain (wheat, oat & corn), extruded, added vitamins… Nutigrain		1551
				1		F001803	Breakfast cereal, puffed or popped rice, added vitamins… Rice Bubbles		1559
				1		F001807	Breakfast cereal, puffed or popped rice, cocoa coating, added vitamins… Coco Pops		1610
				1		F001823	Breakfast cereal, wheat bran, flakes, sultanas, added vitamins… Sultana Bran		1391
				1		F001829	Breakfast cereal, wheat bran, pellets, added vitamins… All-bran		1316
				1		F001844	Breakfast cereal, whole wheat, biscuit, added vitamins… Weet-bix		1451
				1		F001845	Breakfast cereal, whole wheat, biscuit, bran, added vitamins… Weet-bix Hi-bran		1491
				1		F001862	Breakfast cereal, whole wheat, flakes, dried fruit & nuts, added fibre, vitamins…		1504
D_A2I		rice (white or brown)	Multiple					Yes	663.732
				AFCD			White rice	0.914628	661
				1		F007661	Rice, white, boiled or rice cooker, no added salt		679
				1		F007678	Rice, white, purchased as 'instant', microwaved		643
				AFCD			Brown rice	0.0853721	693
				1		F007641	Rice, brown, boiled, no added salt		693
D_A2J		noodles or pasta (including filled)	Multiple					Yes	557.373
				AFCD			Noodles	0.600879	539.75
				1		F006038	Noodle, rice stick, boiled, drained		498
				1		F006042	Noodle, soba, boiled, drained		455
				1		F006048	Noodle, wheat, fresh, soaked, drained		608
				1		F006053	Noodle, wheat, instant, flavoured, boiled, drained		598
				AFCD			Pasta	0.365053	592.667
				1		F006456	Pasta, white wheat flour, boiled from dry, no added salt		517
				1		F006459	Pasta, white wheat flour, fresh, boiled, no added salt		682
				1		F006464	Pasta, wholemeal wheat flour, boiled from dry, no added salt		579
				AUSNUT			Filled pasta	0.0340677	490
				2	Recipe	02F40336	Pasta, filled with spinach & ricotta, fresh, commercial, boiled, without added sauce		444
				2	Analysed	02F40220	Pasta, filled with vegetables, fresh, commercial, boiled, without added sauce		536
D_A4K	Potatoes	potato chips or corn chips or Twisties™ etc.	Multiple					Yes	2102.94
				AFCD			Crisps	0.671214	2143.5
				1		F007189	Potato crisps or chips, flavoured (other than salt & vinegar)		2092
				1		F007193	Potato crisps or chips, plain, salted		2140
				1		F007198	Potato crisps or chips, reformed, salted		2245
				1		F007201	Potato crisps or chips, salt & vinegar flavoured		2097
				AFCD			Corn chips	0.163246	2002
				1		F003198	Corn chips, plain, toasted, salted		2002
				AFCD			Extruded snacks	0.16554	2038
				1		F003802	Extruded snack, cheese flavoured		2038
D_A7E		potato (boiled, mashed, baked)	Single	AFCD				No	333.643
				1		F007244	Potato, coliban, peeled, baked, no added fat		368
				1		F007245	Potato, coliban, peeled, boiled, drained		234
				1		F007250	Potato, desiree, peeled, baked, no added fat		364
				1		F007252	Potato, desiree, peeled, boiled, drained		245
				1		F007305	Potato, new, peeled, baked, no added fat		413
				1		F007306	Potato, new, peeled, boiled, drained		282
				1		F007314	Potato, pale skin, peeled, baked, no added fat		368
				1		F007320	Potato, pale skin, peeled, boiled, drained		267
				1		F007358	Potato, pontiac, peeled, baked, no added fat		421
				1		F007359	Potato, pontiac, peeled, boiled, drained		283
				1		F007364	Potato, red skin, peeled, baked, no added fat		364
				1		F007366	Potato, red skin, peeled, boiled, drained		298
				1		F007383	Potato, sebago, peeled, baked, no added fat		460
				1		F007384	Potato, sebago, peeled, boiled, drained		304
D_A7F		hot chips or roast potatoes or potato wedges	Multiple					Yes	1108.72
				AUSNUT			Chips	0.661857	1068
				2	Analysed	13A11769	Potato, chips, regular, fast food outlet, deep fried, blended oil, salted		948
				2	Analysed	13A11771	Potato, chips, regular, purchased frozen, baked or roasted, no added fat		1188
				AUSNUT			Fries	0.19772	1352
				2	Analysed	13A11889	Potato, fries, fast food outlet, deep fried, blended oil, salted		1352
				2	Analysed	13A12017	Potato, fries, independent takeaway outlet, cafe or restaurant, deep fried, blended oil...		1352
				AUSNUT			Fried potato	0.105158	1012.25
				2	Recipe	13A12454	Potato, gem, nugget or royal, independent takeaway outlet, cafe or restaurant, deep…		984
				2	Recipe	13A12416	Potato, gem, nugget or royal, regular, purchased frozen, deep fried or fried, fat not…		982
				2	Recipe	13A12203	Potato, hash brown, independent takeaway outlet, cafe or restaurant, deep fried, oil…		1042
				2	Recipe	13A12415	Potato, hash brown, purchased frozen, baked or roasted, fat not further defined		1041
				AUSNUT			Wedges	0.0352648	796.5
				2	Recipe	13A12385	Potato, wedges, independent takeaway outlet, cafe or restaurant, deep fried, blended…		809
				2	Analysed	13A12387	Potato, wedges, regular, purchased frozen, baked or roasted, no added fat		784
D_A6F	SSB	Low-joule soft drink	Single	AFCD				No	0.5
				1		F008404	Soft drink, cola flavour, intense sweetened or diet		0
				1		F008405	Soft drink, cola flavour, intense sweetened or diet, decaffeinated		0
				1		F008439	Soft drink, lemonade and fruit flavours, intense sweetened or diet		1
				1		F008461	Soft drink, tonic water, intense sweetened or diet		1
D_A6G		soft drinks (incl. flavoured mineral water)	Single	AFCD				No	173
				1		F008421	Soft drink, energy drink, Red Bull		182
				1		F008424	Soft drink, energy drink, V		182
				1		F008402	Soft drink, cola flavour		206
				1		F008438	Soft drink, lemonade and fruit flavours		143
				1		F005694	Mineral water, citrus flavoured		152
D_A6D		Low-joule cordial	Single	AUSNUT				No	11.2
				2	Recipe	01B20513	Cordial, blackcurrant juice, intense sweetened or diet, recommended dilution		32
				2	Recipe	01B20436	Cordial, orange or orange & mango, intense sweetened or diet, recommended dilution		6
				2	Recipe	01B20437	Cordial, lemon, intense sweetened or diet, recommended dilution		6
				2	Recipe	01B20416	Cordial, apple & berry, intense sweetened or diet, recommended dilution		6
				2	Recipe	01B20480	Cordial, fruit cup or tropical, intense sweetened, recommended dilution		6
D_A6E		cordial	Single	AUSNUT				No	155.8
				2	Recipe	01B20410	Cordial, blackcurrant juice, regular, recommended dilution		191
				2	Recipe	01B20434	Cordial, orange or orange & mango, regular, recommended dilution		152
				2	Recipe	01B20435	Cordial, lemon, regular, recommended dilution		152
				2	Recipe	01B20439	Cordial, apple & berry, regular, recommended dilution		142
				2	Recipe	01B20458	Cordial, fruit cup or tropical, regular, recommended dilution		142
D_A4A	Sweets & Desserts	cakes or sweet muffins or scones or pikelets	Multiple					Yes	1404.54
				AFCD			Cakes	0.456837	1484.29
				1		F002101	Cake, carrot, homemade, iced		1410
				1		F002102	Cake, carrot, homemade, uniced		1394
				1		F002111	Cake, chocolate, homemade, iced		1552
				1		F002112	Cake, chocolate, homemade, uniced		1553
				1		F002150	Cake, fruit, homemade, uniced		1219
				1		F002159	Cake, lamington, unfilled		1233
				1		F002163	Cake, mud, dark chocolate, commercial, chocolate ganache icing		1415
				1		F002164	Cake, mud, dark chocolate, homemade, chocolate ganache icing		1917
				1		F002168	Cake, plain butter cake, commercial, iced		1555
				1		F002169	Cake, plain butter cake, commercial, uniced		1487
				1		F002170	Cake, plain butter cake, homemade, iced		1564
				1		F002171	Cake, plain butter cake, homemade, uniced		1587
				1		F002177	Cake, sponge, plain, commercial, uniced, filled with jam & cream		1524
				1		F002178	Cake, sponge, plain, commercial, uniced, unfilled		1370
				AFCD			Muffins	0.280471	1489.5
				1		F005877	Muffin, cake-style, berry, commercial		1412
				1		F005882	Muffin, cake-style, chocolate chip, commercial		1567
				AFCD			Scones	0.111889	1362.67
				1		F008172	Scone, fruit, commercial		1335
				1		F008173	Scone, plain, commercial		1399
				1		F008174	Scone, plain, homemade		1354
				AFCD			Pikelet	0.150803	1036
				1		F006700	Pikelet or pancake, sweet, commercial		912
				1		F006701	Pikelet, plain, homemade		1160
D_A4B		sweet pies or sweet pastries	Single	Mixed				No	1198.5
				1		F006679	Pie, sweet, apple, commercial		1059
				2	Recipe	02E50269	Pie, sweet, apple, homemade		974
				2	Analysed	02E50247	Pie, sweet, fruit (apple or apricot), commercial		1022
				2	Recipe	02E50325	Strudel, apple, commercial		1139
				2	Analysed	02E50243	Tart, jam, commercial		1507
				2	Recipe	02E40112	Croissant, chocolate filled, commercial		1628
				2	Recipe	02E50337	Danish, custard filled		1019
				2	Recipe	02E50258	Eclair or profiterole, cream filled, commercial, chocolate icing		1514
				2	Recipe	02E50343	Pie, sweet, lemon meringue, commercial		1108
				1		F009102	Tart, custard, commercial		1015
D_A4C		other puddings or desserts	Multiple					Yes	1215.01
				AUSNUT			Pudding - cereal-based	0.23319	1205.33
				2	Recipe	02E50311	Pudding, sticky date, commercial		1460
				2	Recipe	02E50315	Pudding, chocolate, homemade from basic ingredients		760
				2	Recipe	02E10483	Pudding, plum, steamed or boiled, homemade from basic ingredients		1396
				AUSNUT			Slices	0.498322	1594
				2	Recipe	02E50306	Slice, jelly, commercial		1094
				2	Recipe	02E50320	Slice, caramel, commercial		1777
				2	Recipe	02E50345	Slice, coconut, with jam, commercial		1911
				AUSNUT			Dairy-based desserts	0.268487	520
				2	Analysed	09C10097	Dairy dessert, chocolate, regular fat		533
				2	Recipe	09C10136	Dairy dessert, flavours other than chocolate, regular fat		420
				2	Analysed	09D10219	Fromais frais, berry pieces or flavour, regular fat (5% fat)		499
				2	Label	09D10256	Fromais frais, fruit pieces or flavoured, regular fat (5% fat)		486
				2	Label	09C10159	Fromais frais, vanilla flavoured, regular fat (5% fat)		496
				2	Recipe	09D20126	Pudding, rice, dairy, chocolate, commercial		711
				2	Recipe	09D20120	Pudding, rice, dairy, vanilla, commercial		495
D_A4D		plain sweet biscuits	Single	AFCD				No	1838
				1		F001165	Biscuit, sweet, Anzac style, homemade from basic ingredients		1968
				1		F001215	Biscuit, sweet, plain		1822
				1		F001251	Biscuit, sweet, wheatmeal		1724
D_A4E		cream or chocolate biscuits	Single	AFCD				No	2058.5
				1		F001168	Biscuit, sweet, biscuit base, mint filling, chocolate-coated		2181
				1		F001170	Biscuit, sweet, chocolate chip		1972
				1		F001233	Biscuit, sweet, sandwich, cream & jam filling		1978
				1		F001234	Biscuit, sweet, sandwich, cream filling, chocolate-coated		2103
D_A4I		chocolate (incl. chocolate bars e.g., Mars Bars™)	Single	AFCD				No	2007.7
				1		F000279	Bar, cherry & coconut centre, dark chocolate-coated (Cherry Ripe)		1785
				1		F000285	Bar, coconut cream centre, milk chocolate-coated (Bounty)		1778
				1		F000296	Bar, honeycomb centre, milk chocolate-coated (Crunchie)		1772
				1		F000348	Bar, nougat & caramel centre, milk chocolate-coated (Mars Bar)		1712
				1		F002921	Chocolate, dark, high cocoa solids		2202
				1		F002929	Chocolate, milk		2179
				1		F002934	Chocolate, milk, fondant or caramel filled (Caramello)		2002
				1		F002937	Chocolate, milk, with dried fruit & nuts		2049
				1		F002939	Chocolate, milk, with nuts		2325
				1		F002946	Chocolate, white		2273
D_A4J		other confectionery	Single	AFCD				No	1500.5
				1		F005213	Liquorice, allsorts		1498
				1		F005235	Lolly, hard varieties		1566
				1		F005236	Lolly, jelly varieties		1350
				1		F005241	Lolly, mint flavoured, sugar sweetened		1588
D_A5C		jam or marmalade or syrup or honey	Multiple					Yes	1134.82
				AFCD			Jam / Conserves	0.506503	1070.33
				1		F004600	Jam, berry		1100
				1		F004607	Jam, stone fruit		1050
				1		F005421	Marmalade, orange		1061
				AFCD			Syrup / Honey	0.493497	1201
				1		F009049	Syrup, golden		1203
				1		F009052	Syrup, maple, pure		1082
				1		F004380	Honey		1318
D_A1A	Dairy	flavoured milk drink (e.g., milkshake, iced coffee, hot chocolate)	Multiple					Yes	283.833
				AUSNUT			Flavoured milk	0.574239	293.25
				2	Analysed	09A10189	Milk, cow, fluid, flavoured, chocolate, regular fat		338
				2	Analysed	09A10190	Milk, cow, fluid, flavoured, chocolate, reduced fat		252
				2	Analysed	09A10191	Milk, cow, fluid, flavoured, strawberry, regular fat		328
				2	Analysed	09A10192	Milk, cow, fluid, flavoured, strawberry, reduced fat		255
				AUSNUT			Milkshake	0.113405	319
				2	Recipe	09A40026	Milkshake, chocolate or coffee flavour, regular fat cows milk, without ice cream		365
				2	Recipe	09A40042	Milkshake, chocolate or coffee flavour, reduced fat cows milk, without ice cream		294
				2	Recipe	09A40037	Milkshake, non-chocolate or coffee flavours, regular fat cows milk, without ice cream		355
				2	Recipe	09A40038	Milkshake, non-chocolate or coffee flavours, reduced fat cows milk, without ice cream		284
				2	Recipe	09E10066	Milkshake, non-chocolate or coffee flavours, soy milk, without ice cream		297
				AUSNUT			Ice coffee	0.134024	135.667
				2	Recipe	01B10433	Iced coffee, regular fat cows milk		133
				2	Recipe	01B10426	Iced coffee, regular fat cows milk, with added sugar		159
				2	Recipe	01B10430	Iced coffee, regular fat soy milk		115
				AUSNUT			Hot chocolate	0.178331	342.5
				2	Recipe	01B10329	Beverage, chocolate flavour, from drinking chocolate, with regular fat cows milk		366
				2	Recipe	01B10555	Beverage, chocolate flavour, from drinking chocolate, with soy milk		302
				2	Recipe	01B10327	Beverage, chocolate flavour, from original Milo powder, with cows milk		360
				2	Recipe	01B10563	Beverage, chocolate flavour, from original Milo powder, with soy milk		342
D_A1B		milk as a drink	New					Yes	230.208
		(9 new variables derived using Section B Q1)		AFCD			Whole	0.474904	281
				1		F005634	Milk, cow, fluid, regular fat (3.5% fat)		281
				AFCD			Low/reduced	0.320474	191
				1		F005614	Milk, cow, fluid, reduced fat (1% fat)		191
				AFCD			Skimmed	0.12418	146
				1		F005637	Milk, cow, fluid, skim (0.15% fat)		146
				AFCD			Soy	0.0652505	219
				1		F008704	Soy beverage, reduced fat (1% fat), added Ca & vitamins A, B1, B2 & B12		187
				1		F008720	Soy beverage, regular fat (3% fat), added Ca & vitamins A, B1, B2 & B12		251
				AUSNUT			Other	0.0151912	206
				2	Analysed	09A10202	Milk, rice, fluid, added calcium		255
				2	Recipe	09A10234	Milk, oat, fluid, added calcium		220
				2	Recipe	09E10065	Milk, almond, fluid		143
D_A1C		milk in hot beverages (e.g., coffee, tea)	New					Yes	226.688
		(9 new variables derived using Section B Q1)		AFCD			Whole	0.469925	281
				1		F005634	Milk, cow, fluid, regular fat (3.5% fat)		281
				AFCD			Low/reduced	0.329357	191
				1		F005614	Milk, cow, fluid, reduced fat (1% fat)		191
				AFCD			Skimmed	0.1666	146
				1		F005637	Milk, cow, fluid, skim (0.15% fat)		146
				AFCD			Soy	0.0292381	219
				1		F008704	Soy beverage, reduced fat (1% fat), added Ca & vitamins A, B1, B2 & B12		187
				1		F008720	Soy beverage, regular fat (3% fat), added Ca & vitamins A, B1, B2 & B12		251
				AUSNUT			Other	0.00487922	206
				2	Analysed	09A10202	Milk, rice, fluid, added calcium		255
				2	Recipe	09A10234	Milk, oat, fluid, added calcium		220
				2	Recipe	09E10065	Milk, almond, fluid		143
D_A1D		milk added to breakfast cereal	New					Yes	220.253
		(9 new variables derived using Section B Q1)		AFCD			Whole	0.387734	281
				1		F005634	Milk, cow, fluid, regular fat (3.5% fat)		281
				AFCD			Low/reduced	0.355214	191
				1		F005614	Milk, cow, fluid, reduced fat (1% fat)		191
				AFCD			Skimmed	0.17252	146
				1		F005637	Milk, cow, fluid, skim (0.15% fat)		146
				AFCD			Soy	0.0655662	219
				1		F008704	Soy beverage, reduced fat (1% fat), added Ca & vitamins A, B1, B2 & B12		187
				1		F008720	Soy beverage, regular fat (3% fat), added Ca & vitamins A, B1, B2 & B12		251
				AUSNUT			Other	0.0189665	206
				2	Analysed	09A10202	Milk, rice, fluid, added calcium		255
				2	Recipe	09A10234	Milk, oat, fluid, added calcium		220
				2	Recipe	09E10065	Milk, almond, fluid		143
D_A1E		cream or sour cream	New					Yes	1342.85
		(3 new variables derived using Section B Q 2.1)		AFCD			Full fat	0.877407	1411.5
				1		F003270	Cream, thickened, regular fat (approximately 35%)		1409
				1		F003269	Cream, sour, regular fat		1414
				Mixed			Low/reduced fat	0.122593	851.5
				2	Label	09A50053	Cream, regular thickened, light (~18% fat)		835
				1		F003267	Cream, sour, light (approximately 18% fat)		868
D_A1F		ice-cream	New					Yes	887.035
		(3 new variables derived from Section B Q 2.2)		AUSNUT			Tub - regular fat	0.638047	842
				2	Label	09D10233	Ice cream, caramel flavour, regular fat		820
				2	Recipe	09D10234	Ice cream, chocolate & caramel swirl, regular fat		804
				2	Label	09D10243	Ice cream, vanilla flavour, premium or rich (~15% fat)		956
				2	Analysed	09D10212	Ice cream, vanilla flavour, regular fat		788
				AUSNUT			Tub - low fat	0.101902	652.333
				2	Label	09D10244	Ice cream, caramel flavour, low fat		667
				2	Recipe	09D10257	Ice cream, chocolate & caramel swirl, low fat (3% fat)		652
				2	Label	09D10222	Ice cream, vanilla flavour, low fat (3% fat)		638
				AUSNUT			Bar, stick and cone	0.260052	1089.5
				2	Recipe	09D10285	Ice cream cone, soft serve vanilla ice cream, with wafer cone, fast food style		799
				2	Recipe	09D10250	Ice cream, soft serve, vanilla, with chocolate cream filled biscuit, fast food style		854
				2	Recipe	09D10272	Ice cream, sandwich, vanilla flavour, with chocolate flavour biscuit, regular fat		1119
				2	Recipe	09D10273	Ice cream, sandwich, vanilla flavour, with chocolate flavour biscuit & chocolate coated, regular fat		1275
				2	Label	09D10254	Ice cream, stick, chocolate flavoured, chocolate & biscuit crumb coated, regular fat		1357
				2	Analysed	09D10215	Ice cream, stick, vanilla flavour, chocolate coated, regular fat		1133
D_A1G		yoghurt (plain or favoured, including fromage frais)	Multiple					Yes	373.802
				AUSNUT			Yoghurt - regular	0.497136	391
				2	Analysed	09C10093	Yoghurt, natural, regular fat (~4%)		324
				2	Label	09C10143	Yoghurt, Greek style, regular fat (~5%), natural		441
				2	Analysed	09C10096	Yoghurt, vanilla flavoured, regular fat (~3%)		388
				2	Recipe	09C10113	Yoghurt, tropical fruit or fruit salad pieces or flavoured, regular fat (~3%)		401
				2	Analysed	09C10095	Yoghurt, berry pieces or flavoured, regular fat (~3%)		401
				AUSNUT			Yoghurt - reduced fat	0.502864	356.8
				2	Label	09C10139	Yoghurt, natural, reduced fat (~1.5%)		309
				2	Label	09C10144	Yoghurt, Greek style, reduced fat (~2%), natural		376
				2	Label	09C10125	Yoghurt, vanilla flavoured, reduced fat (~1%)		363
				2	Recipe	09C10104	Yoghurt, tropical fruit or fruit salad pieces or flavoured, reduced fat (1%)		368
				2	Label	09C10100	Yoghurt, berry pieces or flavoured, reduced fat (1%)		368
D_A1H		cottage or ricotta cheese	Multiple					Yes	463.668
				AFCD			Regular fat	0.484211	597
				1		F002435	Cheese, cottage		529
				1		F002488	Cheese, ricotta		665
				AUSNUT			Low/Reduced fat	0.515789	338.5
				2	Label	09B20088	Cheese, cottage, reduced fat		398
				2	Label	09B20094	Cheese, ricotta, reduced fat		279
D_A1I		cream cheese (e.g., Philadelphia™)	New	AUSNUT				No	1068
		(3 new variables derived from Section B Q 2.5)		2	Analysed	09B30018	Cheese spread, cream cheese, regular fat		1215
				2	Label	09B30022	Cheese spread, cream cheese, reduced fat		921
D_A1J		cheddar and other cheeses	New					Yes	1491.7
		(3 new variables derived from Section B Q 2.3)		AFCD			Cheddar - regular	0.527519	1663
				1		F002414	Cheese, cheddar, natural, regular fat		1663
				AFCD			Cheddar - reduced fat	0.0594971	1238.5
				1		F002412	Cheese, cheddar, natural, reduced fat (approximately 15%)		1109
				1		F002413	Cheese, cheddar, natural, reduced fat (approximately 25%)		1368
				AFCD			Processed cheddar - regular	0.152106	1254
				1		F002428	Cheese, cheddar, processed, regular fat		1254
				AFCD			Processed cheddar - reduced fat	0.0533294	1054
				1		F002425	Cheese, cheddar, processed, reduced fat (approximately 15%), added vitamin D		1054
				AFCD			Other cheeses	0.207549	1415.55
				1		F002405	Cheese, blue vein		1571
				1		F002407	Cheese, brie		1502
				1		F002408	Cheese, camembert		1254
				1		F002448	Cheese, edam		1510
				1		F002452	Cheese, fetta (feta)		1136
				1		F002462	Cheese, goat, firm		1502
				1		F002463	Cheese, goat, soft		1194
				1		F002466	Cheese, haloumi		1050
				1		F002472	Cheese, mozzarella		1213
				1		F002478	Cheese, parmesan, dried, finely grated		1949
				1		F002479	Cheese, parmesan, fresh		1690
D_A3V	Eggs	eggs	Single	AFCD				No	576
				1		F003718	Egg, chicken, whole, fried, no fat added		606
				1		F003721	Egg, chicken, whole, hard-boiled		574
				1		F003723	Egg, chicken, whole, omega-3 polyunsaturate enriched, boiled		568
				1		F003725	Egg, chicken, whole, poached		556
D_A3M	Fish or Seafood	canned fish (e.g., tuna, salmon, sardines)	Multiple					Yes	645.031
				AUSNUT			Salmon	0.140317	627.75
				2	Analysed	05A10669	Salmon, red, unflavoured, canned in brine, drained		617
				2	Analysed	05A10671	Salmon, pink, unflavoured, canned in brine, drained		579
				2	Label	05A10672	Salmon, red, unflavoured, canned in water, drained		702
				2	Label	05A10673	Salmon, pink, unflavoured, canned in water, drained		613
				AUSNUT			Sardine	0.0663103	783.667
				2	Analysed	05A10675	Sardine, canned in oil, drained		952
				2	Borrowed	05A10676	Sardine, canned in water, drained		721
				2	Borrowed	05A10710	Sardine, canned in tomato sauce, undrained		678
				AUSNUT			Tuna	0.793373	636.5
				2	Analysed	05A10678	Tuna, unflavoured, canned in brine, drained		529
				2	Analysed	05A10680	Tuna, unflavoured, canned in vegetable oil, drained		922
				2	Label	05A10681	Tuna, unflavoured, canned in water, drained		518
				2	Analysed	05A10714	Tuna, flavoured, canned, drained		577
D_A3N		fresh fish (steamed, baked, grilled)	Multiple					Yes	1010.78
				AFCD			Barramundi	0.218277	670
				1		F000385	Barramundi, aquacultured, fillet, grilled, no added fat		717
				1		F000387	Barramundi, aquacultured, fillet, steamed with no added fat		623
				AFCD			Basa	0.105639	425.5
				1		F000401	Bassa (basa), fillet, baked, no added fat		455
				1		F000403	Bassa (basa), fillet, steamed, no added fat		396
				AFCD			Salmon	0.676085	1212.25
				1		F007826	Salmon, Atlantic, fillet, grilled, no added fat		1078
				1		F007828	Salmon, Atlantic, fillet, steamed, no added fat		1135
				1		F007848	Salmon, Pacific King, fillet, skinless, grilled, no added fat		1284
				1		F007850	Salmon, Pacific King, fillet, steamed, no added fat		1352
D_A3O		frozen fish (steamed, baked, grilled)	Multiple					Yes	1010.78
				AFCD			Barramundi	0.218277	670
				1		F000385	Barramundi, aquacultured, fillet, grilled, no added fat		717
				1		F000387	Barramundi, aquacultured, fillet, steamed with no added fat		623
				AFCD			Bassa	0.105639	425.5
				1		F000401	Bassa (basa), fillet, baked, no added fat		455
				1		F000403	Bassa (basa), fillet, steamed, no added fat		396
				AFCD			Salmon	0.676085	1212.25
				1		F007826	Salmon, Atlantic, fillet, grilled, no added fat		1078
				1		F007828	Salmon, Atlantic, fillet, steamed, no added fat		1135
				1		F007848	Salmon, Pacific King, fillet, skinless, grilled, no added fat		1284
				1		F007850	Salmon, Pacific King, fillet, steamed, no added fat		1352
D_A3P		fried fish	Single	AFCD				No	972
				1		F003907	Fish, battered or crumbed, from takeaway outlet, deep fried, blended frying fat		1006
				1		F003950	Fish, white flesh, battered, packaged frozen, baked, no added fat		820
				1		F008233	Shark, battered, deep-fried, takeaway outlet		1090
D_A3Q		mussels/oysters	Multiple					Yes	334.065
				AFCD			Mussels	0.419355	438
				1		F005968	Mussel, blue, steamed		438
				AFCD			Oysters	0.580645	259
				1		F006285	Oyster, aquacultured, raw		268
				1		F006288	Oyster, native, aquacultured, raw		191
				1		F006289	Oyster, Pacific, aquacultured, raw		279
				1		F006291	Oyster, Sydney rock, aquacultured, raw		298
D_A3R		lobster/crayfish/yabbies	Single	AUSNUT				No	407
				2	Analysed	05C10144	Lobster or crayfish, flesh, purchased steamed, poached or boiled, no added fat		407
				2	Imputed	05C10228	Yabby (yabbie), flesh, cooked, no added fat		407
D_A3S		calamari/squid	Single	AUSNUT				No	894.5
				2	Analysed	05C10157	Squid or calamari, crumbed, takeaway outlet, deep fried		1239
				2	Recipe	05C10164	Squid or calamari, baked, roasted, fried, stir-fried, deep fried, grilled or BBQ'd, fat not further defined		617
				2	Recipe	05C10169	Squid or calamari, coated, baked, roasted, fried, grilled or BBQ'd, fat not further defined		734
				2	Recipe	05C10172	Squid or calamari, battered, takeaway outlet, deep fried		988
D_A3T		prawns	Single	AFCD				No	439.333
				1		F007421	Prawn, banana, aquacultured, purchased cooked		428
				1		F007423	Prawn, black tiger, aquacultured, purchased cooked		383
				1		F007432	Prawn, flesh, cooked from raw, no added fat		507
D_A3U		other seafood	Single	AFCD				No	532
				1		F003243	Crab, flesh, purchased steamed or boiled		370
				1		F008165	Scallop, fried, no added fat		439
				1		F007864	Salmon, smoked, sliced		787
D_A3A	Meat	mince dishes (rissoles, meatloaf)	Single	AUSNUT				No	880
				2	Recipe	08A11151	Meatball or rissole, beef mince, homemade, baked, roasted, fried, grilled or BBQ'd, no added fat		832
				2	Recipe	08A20884	Meatball or rissole, lamb mince, homemade, baked, roasted, fried, grilled or BBQ'd, no added fat		868
				2	Recipe	08A30499	Meatball or rissole, pork mince, homemade, baked, roasted, fried, grilled or BBQ'd, no added fat		995
				2	Recipe	08C10507	Meatball or rissole, chicken mince, homemade, baked, roasted, fried, grilled or BBQ'd, no added fat		786
				2	Recipe	08F10992	Meatloaf, homemade, beef		977
				2	Recipe	08F11066	Meatloaf, homemade, chicken		822
D_A3C		beef or veal (roast, chop, steak)	New					Yes	770.996
		(3 new variables derived from Section B Q 3)		AFCD			Beef	0.980941	773.778
				1		F000705	Beef, roasting piece, silverside or topside, lean, roasted, no added fat		662
				1		F000707	Beef, roasting piece, silverside or topside, semi-trimmed, roasted, no added fat		711
				1		F000709	Beef, roasting piece, silverside or topside, untrimmed, roasted, no added fat		795
				1		F000829	Beef, steak, boneless rump or sirloin, lean, grilled, no added fat		684
				1		F000831	Beef, steak, boneless rump or sirloin, semi-trimmed, grilled, no added fat		775
				1		F000833	Beef, steak, boneless rump or sirloin, untrimmed, grilled, no added fat		959
				1		F000835	Beef, steak, boneless, fillet or tenderloin, lean, grilled, no added fat		746
				1		F000837	Beef, steak, boneless, fillet or tenderloin, semi-trimmed, grilled, no added fat		783
				1		F000838	Beef, steak, boneless, fillet or tenderloin, untrimmed, grilled, no added fat		849
				AFCD			Veal	0.0190589	627.8
				1		F009369	Veal, cutlet, with bone, lean, grilled, no added fat		552
				1		F009371	Veal, cutlet, with bone, semi-trimmed, grilled, no added fat		625
				1		F009373	Veal, cutlet, with bone, untrimmed, grilled, no added fat		632
				1		F009432	Veal, steak, boneless, leg, lean, grilled, no added fat		655
				1		F009434	Veal, steak, boneless, leg, untrimmed, grilled, no added fat		675
D_A3D		lamb (roast, chop)	New	AFCD				No	937.417
		(3 new variables derived from Section B Q 3)		1		F004889	Lamb, chop, with bone, loin or chump, lean, grilled, no added fat		900
				1		F004891	Lamb, chop, with bone, loin or chump, semi-trimmed, grilled, no added fat		1042
				1		F004893	Lamb, chop, with bone, loin or chump, untrimmed, grilled, no added fat		1202
				1		F004918	Lamb, cutlet or frenched cutlet, with bone, lean, grilled, no added fat		837
				1		F004920	Lamb, cutlet or frenched cutlet, with bone, semi-trimmed, grilled, no added fat		1107
				1		F004922	Lamb, cutlet or frenched cutlet, with bone, untrimmed, grilled, no added fat		1163
				1		F005069	Lamb, roasting piece, leg or mini roast, lean, roasted, no added fat		711
				1		F005071	Lamb, roasting piece, leg or mini roast, semi-trimmed, roasted, no added fat		810
				1		F005073	Lamb, roasting piece, leg or mini roast, untrimmed, roasted, no added fat		908
				1		F005094	Lamb, steak, boneless, lean, grilled, no added fat		769
				1		F005096	Lamb, steak, boneless, semi-trimmed, grilled, no added fat		863
				1		F005098	Lamb, steak, boneless, untrimmed, grilled, no added fat		937
D_A3E		pork (roast, chop)	New	AFCD				No	775.917
		(3 new variables derived from Section B Q 3)		1		F006919	Pork, forequarter chop, semi-trimmed, BBQ'd, no added fat		771
				1		F006921	Pork, forequarter chop, lean, BBQ'd, no added fat		680
				1		F006959	Pork, leg steak (round, rump, topside, silverside), untrimmed, fried, no added fat		603
				1		F006962	Pork, leg steak (round, rump, topside, silverside), lean, fried, no added fat		589
				1		F006991	Pork, loin chop, untrimmed, BBQ'd, no added fat		930
				1		F007012	Pork, loin chop, semi-trimmed, BBQ'd, no added fat		791
				1		F007017	Pork, loin chop, lean, BBQ'd, no added fat		687
				1		F006927	Pork, forequarter shoulder roast, untrimmed, BBQ'd, no added fat		901
				1		F006931	Pork, forequarter shoulder roast, semi-trimmed, BBQ'd, no added fat		748
				1		F006932	Pork, forequarter shoulder roast, lean, BBQ'd, no added fat		658
				1		F007029	Pork, loin roast, untrimmed, baked, no added fat		1093
				1		F007036	Pork, loin roast, lean, baked, no added fat		860
D_A3F		ham/bacon	New					Yes	739.672
		(3 new variables derived from Section B Q 3)		AUSNUT			Ham	0.684992	514
				2	Analysed	08E30349	Ham, leg, lean		467
				2	Analysed	08E30350	Ham, leg, lean & fat		598
				2	Analysed	08E30352	Ham, shoulder, lean & fat		477
				AUSNUT			Bacon	0.315008	1230.4
				2	Analysed	08E30339	Bacon, middle rasher or shortcut, fully-trimmed, fried or stir-fried, no added fat		953
				2	Analysed	08E30342	Bacon, middle rasher or shortcut, fully-trimmed, baked, roasted, grilled or BBQ'd, no added fat		998
				2	Analysed	08E30340	Bacon, middle rasher, semi-trimmed, fried or stir-fried, no added fat		1351
				2	Analysed	08E30338	Bacon, middle rasher, semi-trimmed, baked, roasted, grilled or BBQ'd, no added fat		1103
				2	Recipe	08E30382	Bacon, middle rasher, untrimmed, baked, roasted, fried, grilled or BBQ'd, no added fat		1747
D_A3G		luncheon meats or salami	Multiple					Yes	1111.92
				AUSNUT			Luncheon meats	0.655838	752.2
				2	Analysed	08E30323	Devon, processed luncheon meat		1001
				2	Analysed	08E30330	Ham & chicken roll, processed luncheon meat		980
				2	Analysed	08E30356	Chicken, processed luncheon meat, low or reduced fat		472
				2	Label	08E30364	Chicken, processed luncheon meat, regular fat		880
				2	Analysed	08E30318	Turkey, processed luncheon meat		428
				AUSNUT			Salami	0.344162	1797.4
				2	Analysed	08E30320	Salami, pepperoni		1774
				2	Analysed	08E30325	Salami, danish		1858
				2	Analysed	08E30326	Salami, hungarian		1783
				2	Analysed	08E30327	Salami, mettwurst		1791
				2	Analysed	08E30328	Salami, milano		1781
D_A3H		sausages (beef, pork, other)	Single	AFCD				No	966.6
				1		F008106	Sausage, beef, fried, no added fat		947
				1		F008107	Sausage, beef, grilled, no added fat		911
				1		F008136	Sausage, lamb, flavoured, fried, no added fat		946
				1		F008137	Sausage, lamb, plain, fried, no added fat		946
				1		F008143	Sausage, pork, fried, no added fat		1083
D_A3I		liver (incl. pâté)	Multiple					Yes	1169.72
				AUSNUT			Liver	0.266667	818.333
				2	Analysed	08D10186	Lamb, liver, fried, grilled or BBQ'd, no added fat		1012
				2	Analysed	08D10191	Veal, liver, fried, grilled or BBQ'd, no added fat		786
				2	Analysed	08D10195	Chicken, liver, fried, baked, grilled or BBQ'd, added fat		657
				AUSNUT			Pâté	0.733333	1297.5
				2	Analysed	08E40022	Pate, liverwurst, commercial		1345
				2	Analysed	08E40023	Pate de foie (chicken liver pate)		1250
D_A3J		other offal (e.g., kidneys)	Single	AUSNUT				No	673
				2	Analysed	08D10166	Beef, heart, simmered or boiled, no added fat		627
				2	Analysed	08D10170	Beef, kidney, simmered or boiled, no added fat		566
				2	Analysed	08D10180	Lamb, heart, baked or roasted, no added fat		770
				2	Analysed	08D10182	Lamb, kidney, simmered or boiled, no added fat		611
				2	Analysed	08D10188	Veal, heart, baked or roasted, no added fat		762
				2	Analysed	08D10190	Veal, kidney, fried, grilled or BBQ'd, no added fat		702
D_A3L		chicken or turkey or duck (roast, steamed, BBQ)	New					Yes	813.92
		(3 new variables derived from Section B Q 3)		AFCD			Chicken	0.947541	799.533
				1		F002568	Chicken, barbecued, with skin		806
				1		F002590	Chicken, breast, lean flesh, baked, no added fat		637
				1		F002591	Chicken, breast, lean flesh, casseroled, no added fat		596
				1		F002592	Chicken, breast, lean flesh, fried, no added fat		681
				1		F002593	Chicken, breast, lean flesh, grilled, no added fat		598
				1		F002595	Chicken, breast, lean flesh, skin & fat, baked, no added fat		785
				1		F002596	Chicken, breast, lean flesh, skin & fat, casseroled, no added fat		701
				1		F002645	Chicken, drumstick, lean flesh, baked, no added fat		830
				1		F002646	Chicken, drumstick, lean flesh, casseroled, no added fat		730
				1		F002648	Chicken, drumstick, lean flesh, skin & fat, baked, no added fat		979
				1		F002649	Chicken, drumstick, lean flesh, skin & fat, casseroled, no added fat		873
				1		F002847	Chicken, wing, lean flesh, baked, no added fat		810
				1		F002848	Chicken, wing, lean flesh, casseroled, no added fat		800
				1		F002850	Chicken, wing, lean flesh, skin & fat, baked, no added fat		1100
				1		F002851	Chicken, wing, lean flesh, skin & fat, casseroled, no added fat		1067
				AFCD			Duck	0.0237704	1439.5
				1		F003631	Duck, lean flesh, baked, no added fat		765
				1		F003633	Duck, lean flesh, skin & fat, baked, no added fat		2114
				AFCD			Turkey	0.0286884	770.75
				1		F009306	Turkey, breast, lean flesh, baked, no added fat		648
				1		F009308	Turkey, breast, lean flesh, skin & fat, baked, no added fat		810
				1		F009319	Turkey, hindquarter, lean flesh, baked, no added fat		714
				1		F009321	Turkey, hindquarter, lean flesh, skin & fat, baked, no added fat		911
D_A4H		hamburger	Single	AFCD				No	983
				1		F004358	Hamburger, white roll, beef patty, with cheese, onion, pickles & sauce, fast food chain		1096
				1		F004362	Hamburger, white roll, beef patty, with salad, independent takeaway outlet		870
D_A3B		mixed meat dishes (beef, veal, lamb or pork, e.g., casserole, stir-fry)	Multiple					Yes	607.934
				AUSNUT			Beef - casserole	0.343354	492.8
				2	Recipe	08F10966	Casserole, commercial, beef & vegetable		465
				2	Recipe	08F11044	Casserole, homemade, beef & vegetable, commercial sauce		516
				2	Recipe	08F11009	Casserole, homemade, beef & vegetable, homemade cream based sauce		616
				2	Recipe	08F10947	Casserole, homemade, beef & vegetable, homemade tomato based sauce		426
				2	Recipe	08F10969	Casserole, homemade, beef, vegetable & legume, homemade sauce		441
				AUSNUT			Beef - curry	0.153381	597.2
				2	Recipe	08F10929	Curry, homemade, beef & vegetable, homemade tomato based sauce		457
				2	Recipe	08F10931	Curry, homemade, beef & vegetable, homemade coconut milk based sauce		563
				2	Recipe	08F10932	Curry, commercial, beef, tomato based sauce		638
				2	Recipe	08F10933	Curry, commercial, beef, coconut milk based sauce		701
				2	Recipe	08F11015	Curry, homemade, beef & vegetable, commercial sauce		627
				AUSNUT			Beef - stir-fry	0.200732	688.2
				2	Recipe	08F11059	Stir-fry, commercial, beef		841
				2	Recipe	08F11061	Stir-fry, homemade, beef		762
				2	Analysed	08F10876	Stir-fry, commercial, beef & vegetable		462
				2	Analysed	08F10886	Stir-fry, commercial, beef, satay sauce		809
				2	Recipe	08F11016	Stir-fry, commercial, beef, vegetable & nut		567
				AUSNUT			Mixed dishes - lamb	0.196815	687.273
				2	Recipe	08F10953	Casserole, homemade, lamb & vegetable, homemade tomato based sauce		529
				2	Recipe	08F10954	Casserole, homemade, lamb, homemade gravy		819
				2	Recipe	08F11046	Casserole, commercial, lamb & vegetables		609
				2	Recipe	08F11048	Casserole, homemade, lamb, vegetable & legume, homemade sauce		515
				2	Recipe	08F10934	Curry, homemade, lamb, homemade sauce		769
				2	Recipe	08F10935	Curry, homemade, lamb & vegetable, homemade dairy based sauce		585
				2	Recipe	08F10936	Curry, commercial, lamb & vegetable, dairy based sauce		879
				2	Recipe	08F11050	Curry, homemade, lamb & vegetable, homemade tomato based sauce		566
				2	Recipe	08F11064	Stir-fry, commercial, lamb & vegetable		633
				2	Recipe	08F11065	Stir-fry, commercial, lamb, satay sauce		784
				2	Recipe	08F11118	Stir-fry, homemade, lamb		872
				AUSNUT			Mixed dishes - pork	0.105717	697.333
				2	Recipe	08F10956	Casserole, homemade, pork & vegetable, homemade tomato based sauce		512
				2	Recipe	08F10937	Curry, commercial, pork, coconut milk sauce		801
				2	Recipe	08F11053	Curry, homemade, pork & vegetable, coconut milk sauce		607
				2	Recipe	08F10976	Stir-fry, homemade, pork & vegetable		571
				2	Recipe	08F10977	Stir-fry, homemade, pork & vegetable, commercial simmer sauce		704
				2	Recipe	08F10978	Stir-fry, commercial, pork & vegetable		989
D_A3K		mixed meat dishes (chicken, turkey or duck, e.g., casserole, stir-fry)	Multiple					Yes	599.77
				AUSNUT			Casserole	0.135984	578.25
				2	Recipe	08F11088	Casserole, commercial, chicken		798
				2	Recipe	08F11067	Casserole, commercial, chicken & vegetable		585
				2	Recipe	08F10951	Casserole, homemade, chicken & vegetable, homemade gravy		489
				2	Recipe	08F10950	Casserole, homemade, chicken & vegetable, homemade tomato based sauce		441
				AUSNUT			Curry	0.483688	562
				2	Recipe	08F11106	Curry, homemade, chicken, homemade sauce		657
				2	Recipe	08F10939	Curry, homemade, chicken & vegetable, homemade coconut milk sauce		585
				2	Recipe	08F11078	Curry, homemade, chicken & vegetable, homemade tomato based sauce		444
				AUSNUT			Stir-fry	0.380328	655.5
				2	Recipe	08F11115	Stir-fry, commercial, chicken		820
				2	Recipe	08F10979	Stir-fry, commercial, chicken, satay sauce		709
				2	Recipe	08F10983	Stir-fry, commercial, chicken & vegetable		522
				2	Recipe	08F10958	Stir-fry, homemade, chicken & vegetable		571
D_A4F	Misc. animal-based foods	meat pie or sausage roll or other savoury pastries	Single	AFCD				No	1073
				1		F006665	Pie, savoury, meat, commercial, ready to eat		943
				1		F006667	Pie, savoury, meat, purchased frozen, baked		910
				1		F008098	Sausage roll, commercial, ready to eat		1179
				1		F008101	Sausage roll, purchased frozen, baked		1118
				1		F006493	Pastry, filled with spinach & cheese, purchased frozen, baked		1215
D_A4G		pizza	Single	AFCD				No	1013.86
				1		F006725	Pizza, cheese & tomato, commercial		1194
				1		F006761	Pizza, ham & pineapple, purchased frozen, baked		961
				1		F006762	Pizza, ham & pineapple, takeaway style		939
				1		F006795	Pizza, supreme, fast food chain		1044
				1		F006797	Pizza, supreme, purchased frozen, baked		1142
				1		F006799	Pizza, supreme, takeaway style		954
				1		F006805	Pizza, vegetable, fast food chain		863
D_A5B		mayonnaise or other creamy dressings	New					Yes	2432.95
		(3 new variables derived from Section B Q 2.5)		AUSNUT			Mayonnaise - regular	0.6995	2911
				2	Analysed	10F20108	Mayonnaise, commercial, regular fat		2911
				AUSNUT			Creamy dressings - regular	0.167688	1757.25
				2	Analysed	10F20099	Dressing, thousand island, commercial, regular fat		1495
				2	Analysed	10F20106	Dressing, coleslaw, commercial, regular fat		1607
				2	Recipe	10F20117	Dressing, Caesar, commercial		1840
				2	Recipe	10F20120	Dressing, ranch, commercial		2087
				AUSNUT			Mayonnaise and creamy dressings - reduced fat	0.132811	768.25
				2	Analysed	10F20107	Mayonnaise, commercial, reduced fat		1187
				2	Imputed	10F20109	Mayonnaise, commercial, low fat		557
				2	Analysed	10F20100	Dressing, thousand island, commercial, reduced fat		721
				2	Analysed	10F20105	Dressing, coleslaw, commercial, reduced fat		608
D_A5F		creamy dips and spreads	Single	AUSNUT				No	1038
				2	Recipe	13B10276	Dip, avocado or guacamole, commercial		1186
				2	Recipe	13B10312	Dip, capsicum, commercial, regular		1189
				2	Recipe	08F10916	Dip, cucumber & yoghurt, commercial		264
				2	Recipe	13B10315	Dip, salmon, commercial, regular		1160
				2	Recipe	13B20275	Dip, spinach & fetta, commercial		1391
D_A6N	Alcohol	light beer	Single	AFCD				No	100
				1		F001004	Beer, light (alcohol 1- less than 3% v/v)		100
D_A6O		medium strength beer	Single	AFCD				No	128
				1		F001006	Beer, mid-strength (alcohol 3-3.9% v/v)		128
D_A6P		full strength beer	Single	AFCD				No	152
				1		F000994	Beer, full strength (alcohol 4-4.9% v/v)		152
D_A6Q		red wine	Single	AFCD				No	335
				1		F009571	Wine, red		335
D_A6R		white wine or champagne/sparkling wine	Single	AFCD				No	301
				1		F009581	Wine, white		301
D_A6S		wine cooler	Single	AUSNUT				No	214
				2	Analysed	01A20122	Wine cooler, wine & fruit juice blend, all flavours		214
D_A6T		spirit-based mixed drinks (e.g., Lemon Ruski™)	Single	AUSNUT				No	202.667
				2	Recipe	01A30155	Mixed drink, gin & tonic, commercial, pre-mixed		234
				2	Recipe	01A30158	Mixed drink, vodka & non-cola flavoured soft drink, commercial, pre-mixed		240
				2	Recipe	01A30159	Mixed drink, whisky or scotch & regular cola, commercial, pre-mixed		255
				2	Recipe	01A30167	Mixed drink, spirit & soda, home-mixed		109
				2	Recipe	01A30177	Mixed drink, vodka & fruit juice, home-mixed		247
				2	Recipe	01A30187	Mixed drink, whisky or scotch & diet soft drink		131
D_A6U		sherry or port or fortified wines	Single	AFCD				No	537.333
				1		F009566	Wine, fortified, port		600
				1		F009567	Wine, fortified, sherry, dry style (approximately 1% sugars)		435
				1		F009568	Wine, fortified, sherry, sweet style (approximately 11% sugars)		577
D_A6V		spirits or liquors	Multiple					Yes	855.624
				AFCD			Spirits	0.852129	892
				1		F000051	Alcoholic beverage, spirit, approximately 40% v/v, all (Brandy, Gin, Rum, Vodka and Whisky)		892
				AUSNUT			Liqueurs	0.147871	646
				2	Recipe	01A30186	Liqueur, 25% v/v alcohol, not cream based		646
D_A6W		other alcoholic drinks (e.g., cider)	Single	Mixed				No	203.5
				1		F002955	Cider, apple (alcohol approximately 4-5% v/v)		209
				2	Label	01A30182	Cider, pear (perry), alcoholic		198
D_A5E	Other	Vegemite™, Marmite™ or Promite™	Single	AFCD				No	651
				1		F008783	Spread, yeast, marmite		623
				1		F008785	Spread, yeast, vegemite		679

## Sheet: Export (FFQ)
Var_name	Item_label	Portion_g_M	Portion_g_F	Energy_kJ_1g
D_A1A	Flavoured milk drink (e.g. milkshake, iced coffee, hot chocolate)	560.537	357.856	2.83833
D_A1B	Milk as a drink	292.967	231.57	2.30208
D_A1C	Milk in hot beverages (e.g. in coffee, tea)	31.2027	31.0552	2.26688
D_A1D	Milk added to breakfast cereal	179.822	132.329	2.20253
D_A1E	Cream or sour cream	26	25.2379	13.4285
D_A1F	Ice-cream	100.164	78.8651	8.87035
D_A1G	Yoghurt, plain or flavoured (including fromage frais)	149.249	126.225	3.73802
D_A1H	Cottage or ricotta cheese	36.3124	36.3124	4.63668
D_A1I	Cream cheese (e.g. Philadelphia™)	20.6	20.2	10.68
D_A1J	Cheddar and other cheeses	24.1862	22.7487	14.917
D_A2A	White bread, toast or rolls	62.7533	58.4343	11.5031
D_A2B	Wholemeal/mixed grain bread, toast or rolls	66	60	11.326
D_A2C	English muffin, bagel or crumpet	82.6783	83.5429	9.24824
D_A2D	Flat bread (e.g. pita, chapatti)	71	68.5	11.99
D_A2E	Dry or savoury biscuits, crispbread, crackers	20.5539	19.823	18.8099
D_A2F	Muesli	94	58.75	16.63
D_A2G	Cooked porridge	312	202.8	4.298
D_A2H	breakfast cereal	51	37	15.0682
D_A2I	Rice (white or brown)	188.716	146.1	6.63732
D_A2J	Pasta (including filled), noodles	284.985	204.886	5.57373
D_A3A	Mince dishes (e.g. rissoles, meatloaf)	66	93	8.8
D_A3B	Mixed dishes with beef, veal, lamb, pork (e.g. casserole, stir fry)	333.367	281.396	6.07934
D_A3C	Beef, veal - roast, chop or steak	179.862	151.228	7.70996
D_A3D	Lamb - roast, chop	140	104	9.37417
D_A3E	Pork - roast, chop	109.15	104	7.75917
D_A3F	Ham/bacon	27.5632	24.8102	7.39672
D_A3G	Luncheon meats, salami	68.9184	44.5022	11.1192
D_A3H	Sausages (beef, pork, other)	174	101	9.666
D_A3I	Liver (including pate)	34.7333	34.7333	11.6972
D_A3J	Other offal (e.g. kidneys)	120	120	6.73
D_A3K	Mixed dishes with chicken, duck, turkey (e.g. casserole, stir-fry)	324.39	252.064	5.9977
D_A3L	Chicken, turkey, duck - roast, steamed or barbequed	182.018	130.997	8.1392
D_A3M	Canned fish (e.g. tuna, salmon, sardines)	83.1054	76.2464	6.45031
D_A3N	Fresh fish - steamed, baked, grilled	103.259	104.39	10.1078
D_A3O	Frozen fish - steamed, baked, grilled	103.259	104.39	10.1078
D_A3P	Fish, fried	217	150	9.72
D_A3Q	Mussels/oysters	85.8065	85.8065	3.34065
D_A3R	Lobster/crayfish/yabbies	106	106	4.07
D_A3S	Calamari/squid	66	72	8.945
D_A3T	Prawns	42.6333	66	4.39333
D_A3U	Other seafood	50	44	5.32
D_A3V	Egg	64.5	49	5.76
D_A4A	Cakes, sweet muffins, scones or pikelets	113.682	120.599	14.0454
D_A4B	Sweet pies or sweet pastries	90	72.5	11.985
D_A4C	Other pudding or desserts	103.984	80.7203	12.1501
D_A4D	Plain, sweet biscuits	20	17.9	18.38
D_A4E	Cream, chocolate biscuits	33.4	25	20.585
D_A4F	Meat pie, sausage roll or other savoury pastries	175	156.25	10.73
D_A4G	Pizza	288	187.5	10.1386
D_A4H	Hamburger	265	214	9.83
D_A4I	Chocolate (including chocolate bars e.g. Mars bar™)	30	27.5	20.077
D_A4J	Other confectionary	21.5	16	15.005
D_A4K	Potato chips, corn chips, Twisties™ etc.	33.6332	25.6277	21.0294
D_A4L	Almonds, walnuts, hazelnuts	28.4148	16.1781	25.1604
D_A4M	Cashews	36	36	25.595
D_A4N	Coconuts	36	36	13.96
D_A4O	Peanuts	27	27	25.8625
D_A4P	Pistachio	20	14.8	25.42
D_A4Q	Seeds - pumpkin, sesame, pine nuts, tahini	7.80667	7.80667	26.3172
D_A4R	Other nuts, seeds	15.0609	15.0609	24.2661
D_A5A	Oil and vinegar dressing	22.2	22.2	10.4199
D_A5B	Mayonnaise or other creamy dressings	15.8809	16.4833	24.3295
D_A5C	Jam, marmalade, syrup or honey	14.1551	12.5319	11.3482
D_A5D	Peanut butter, other nut spreads	12.5	10	24.3867
D_A5E	Vegemite™, Marmite™ or Promite™	5.8	5.8	6.51
D_A5F	Creamy dips and spreads	29.5	24.96	10.38
D_A6A	Fruit juice (100%)	315	304.5	1.355
D_A6B	Vegetable, tomato juices	315	315	0.8925
D_A6C	Fruit juice drink or fruit cordial	338	292.167	1.68
D_A6D	Low-joule cordial	358.55	353.5	0.112
D_A6E	Cordial	367.5	357	1.558
D_A6F	Low-joule soft drink	375	375	0.005
D_A6G	Soft drinks (incl. flavoured mineral water)	390	364	1.73
D_A6I	Coffee - full strength	220	210	0.065
D_A6J	Decaffeinated coffee	225	200	0.05
D_A6K	Tea - green or black (ordinary tea)	221.429	220	0.045
D_A6L	Herbal tea	250	250	0.06
D_A6M	Soy beverages	283.25	257.5	2.19
D_A6N	Light beer	597.583	404	1
D_A6O	Medium strength beer	757.5	666.6	1.28
D_A6P	Full strength beer	707	378.75	1.52
D_A6Q	Red wine	371.25	257.4	3.35
D_A6R	White wine or champagne/sparkling wine	346.5	297	3.01
D_A6S	Wine cooler	300	300	2.14
D_A6T	Spirit-based mixed drinks (e.g. Lemon Ruski ™)	579.375	386	2.02667
D_A6U	Sherry/port/fortified wines	192.4	136.35	5.37333
D_A6V	Spirits, liquers	54.5904	41.1583	8.55624
D_A6W	Other alcoholic drinks (e.g. cider)	505	353.5	2.035
D_A7A	Green/mixed salad (incl. lettuce, tomato etc.) in a sandwich	26	24	1.15557
D_A7B	Green/mixed salad (incl. lettuce, tomato etc.) as a side-salad with a main meal	60	60	1.67
D_A7C	Stir-fried or mixed vegetables	142.5	142.5	1.535
D_A7D	Vegetable casserole	357.5	275	3.2425
D_A7E	Potato - boiled, mashed or baked	158	122.1	3.33643
D_A7F	Hot chips/roast potatoes/potato wedges	97.4486	76.1783	11.0872
D_A7G	Sweet potato	105	105	3.36
D_A7H	Pumpkin	75	70	1.75125
D_A7I	Peas (including snow peas)	38.5594	38.8701	2.47216
D_A7J	Green beans	50	51.1	1.12
D_A7K	Silverbeet/spinach	39.0027	50.7326	0.828612
D_A7L	Broccoli	57.6	46.8	1.155
D_A7M	Cauliflower	66.25	54	1.07
D_A7N	Brussel sprouts, cabbage, coleslaw	111.628	75.4796	2.03834
D_A7O	Carrots	42.7624	34.7497	1.47694
D_A7P	Mushrooms	55.6	36.5455	1.41632
D_A7Q	Capsicum	40.6527	24.4703	1.04767
D_A7R	Sweetcorn, corn on the cob	49	42	4.08
D_A7S	Zucchini, eggplant, squash	54.7683	73.3418	1.04785
D_A7T	Cucumber	26	19.5	0.52
D_A7U	Tomatoes (except when in 'mixed salad')	87.0842	79.6275	0.7735
D_A7V	Lettuce (except when in a 'mixed salad')	20	16	0.606667
D_A7W	Celery (except when in ‘mixed salad’)	40	36	0.62
D_A7X	Onion or leek	15.842	15.6426	1.68795
D_A7Y	Soy beans, tofu	124.463	97.0478	3.81927
D_A7Z	Baked beans	201	140	3.44
D_A7Z2	Other beans, lentils	103.636	91.055	3.99874
D_A8A	Fruits - dried, frozen, canned	71.1943	57.6923	7.14052
D_A8B	Fresh fruit salad	198	165	2.5975
D_A8C	Apple or pear	167.512	167.868	2.31822
D_A8D	Orange, mandarin, grapefruit	106.616	102.326	1.84141
D_A8E	Banana	98	98	3.94
D_A8F	Peach, nectarine, plum or apricot	119.895	124.16	1.7128
D_A8G	Mango or paw paw	266.229	275.846	2.19924
D_A8H	Pineapple	90	90	1.78
D_A8I	Grapes or berries	76.7423	62.5411	2.42697
D_A8J	Melon (watermelon, rockmelon or honeydew melon)	150	136	1.22
D_A8K	Other fruit not listed	76.2927	62.6797	3.95125

## Sheet: Food habits (per 100 g)
1	2	4		5			6	7	8	9
CDAH	Food Group	CDAH-1 FFQ Item	Components	FHQ Response	Database	AUSNUT Source	Item code	Item description	Weighted	Energy, with dietary fibre (kJ/100 g)
D_A2G1	Wholegrains	cooked porridge (+ milk type)	Single	Whole milk	AUSNUT				No	536
					2	Recipe	02A10398	Porridge, rolled oats, prepared with regular fat cows milk		536
D_A2G2				Low/reduced fat milk	AUSNUT				No	455
					2	Recipe	02D20030	Porridge, rolled oats, prepared with reduced fat cows milk		455
D_A2G3				Skimmed milk	AUSNUT				No	400
					2	Recipe	02D20031	Porridge, rolled oats, prepared with skim cows milk		400
D_A2G4				Evaporated or condensed milk					Yes	666.54
					AFCD			Oats	0.18	1489
					1		F006143	Oats, rolled, uncooked		1489
					AFCD			Evapourated milk	0.82	486
					1		F005580	Milk, cow, canned, evaporated, reduced fat (approximately 2% fat)		381
					1		F005581	Milk, cow, canned, evaporated, regular		591
D_A2G5				Soy milk	AUSNUT				No	471
					2	Recipe	02A10466	Porridge, rolled oats, prepared with soy milk		471
D_A2G6				Vitamin/calcium enriched milk					Yes	443.227
					AFCD			Oats	0.18	1489
					1		F006143	Oats, rolled, uncooked		1489
					AUSNUT			Enriched milk	0.82	213.667
					2	Label	09A10238	Milk, cow, fluid, reduced fat (1%), increased Ca, added Fe & vitamins C & D		215
					2	Analysed	09A10196	Milk, cow, fluid, reduced fat (1.5%), increased Ca, folate & vitamin D		203
					2	Analysed	09A10197	Milk, cow, fluid, reduced fat (1.5%), added Ca, Mg, Zn & vitamin D		223
D_A2G7				Other milk					Yes	436.94
					AFCD			Oats	0.18	1489
					1		F006143	Oats, rolled, uncooked		1489
					AUSNUT			Milk - other	0.82	206
					2	Analysed	09A10202	Milk, rice, fluid, added calcium		255
					2	Recipe	09A10234	Milk, oat, fluid, added calcium		220
					2	Recipe	09E10065	Milk, almond, fluid		143
D_A2G8				None of the above	AUSNUT				No	287
					2	Recipe	02A10389	Porridge, rolled oats, prepared with water		287
D_A2G9				Don't know	Mixed				No	457.028
								Estimate		457.028
D_A5A1	Vegetable oils	oil and vinegar dressing (+ low fat use)	Single	Never/Rarely	AUSNUT				No	1206
					2	Analysed	10F20102	Dressing, oil, vinegar & vegetables/herbs, commercial, regular fat		1309
					2	Analysed	10F20104	Dressing, oil & vinegar, commercial, regular fat		1103
D_A5A3				Usually	AUSNUT				No	108
					2	Analysed	10F20101	Dressing, vinegar based & vegetables/herbs, commercial, fat free		131
					2	Analysed	10F20103	Dressing, vinegar based, commercial, fat free		85
D_A5A2				Sometimes	AUSNUT				No	657
								Estimate		657
D_A1B1	Dairy	milk as a drink (+ milk type)	Single	Whole milk	AFCD				No	281
					1		F005634	Milk, cow, fluid, regular fat (3.5% fat)		281
D_A1B2				Low/reduced fat milk	AFCD				No	191
					1		F005614	Milk, cow, fluid, reduced fat (1% fat)		191
D_A1B3				Skimmed milk	AFCD				No	146
					1		F005637	Milk, cow, fluid, skim (0.15% fat)		146
D_A1B4				Evaporated or condensed milk	AFCD				No	486
					1		F005580	Milk, cow, canned, evaporated, reduced fat (approximately 2% fat)		381
					1		F005581	Milk, cow, canned, evaporated, regular		591
D_A1B5				Soy milk	AFCD				No	219
					1		F008704	Soy beverage, reduced fat (1% fat), added Ca & vitamins A, B1, B2 & B12		187
					1		F008720	Soy beverage, regular fat (3% fat), added Ca & vitamins A, B1, B2 & B12		251
D_A1B6				Vitamin/calcium enriched milk	AUSNUT				No	213.667
					2	Label	09A10238	Milk, cow, fluid, reduced fat (1%), increased Ca, added Fe & vitamins C & D		215
					2	Analysed	09A10196	Milk, cow, fluid, reduced fat (1.5%), increased Ca, folate & vitamin D		203
					2	Analysed	09A10197	Milk, cow, fluid, reduced fat (1.5%), added Ca, Mg, Zn & vitamin D		223
D_A1B7				Other milk	AUSNUT				No	206
					2	Analysed	09A10202	Milk, rice, fluid, added calcium		255
					2	Recipe	09A10234	Milk, oat, fluid, added calcium		220
					2	Recipe	09E10065	Milk, almond, fluid		143
D_A1B8				None of the above	Mixed				No	209.444
								Estimate		209.444
D_A1B9				Don't know	Mixed				No	209.444
								Estimate		209.444
D_A1C1		milk in hot beverages (+ milk type)	Single	Whole milk	AFCD				No	281
					1		F005634	Milk, cow, fluid, regular fat (3.5% fat)		281
D_A1C2				Low/reduced fat milk	AFCD				No	191
					1		F005614	Milk, cow, fluid, reduced fat (1% fat)		191
D_A1C3				Skimmed milk	AFCD				No	146
					1		F005637	Milk, cow, fluid, skim (0.15% fat)		146
D_A1C4				Evaporated or condensed milk	AFCD				No	486
					1		F005580	Milk, cow, canned, evaporated, reduced fat (approximately 2% fat)		381
					1		F005581	Milk, cow, canned, evaporated, regular		591
D_A1C5				Soy milk	AFCD				No	219
					1		F008704	Soy beverage, reduced fat (1% fat), added Ca & vitamins A, B1, B2 & B12		187
					1		F008720	Soy beverage, regular fat (3% fat), added Ca & vitamins A, B1, B2 & B12		251
D_A1C6				Vitamin/calcium enriched milk	AUSNUT				No	213.667
					2	Label	09A10238	Milk, cow, fluid, reduced fat (1%), increased Ca, added Fe & vitamins C & D		215
					2	Analysed	09A10196	Milk, cow, fluid, reduced fat (1.5%), increased Ca, folate & vitamin D		203
					2	Analysed	09A10197	Milk, cow, fluid, reduced fat (1.5%), added Ca, Mg, Zn & vitamin D		223
D_A1C7				Other milk	AUSNUT				No	206
					2	Analysed	09A10202	Milk, rice, fluid, added calcium		255
					2	Recipe	09A10234	Milk, oat, fluid, added calcium		220
					2	Recpie	09E10065	Milk, almond, fluid		143
D_A1C8				None of the above	Mixed				No	209.444
								Estimate		209.444
D_A1C9				Don't know	Mixed				No	209.444
								Estimate		209.444
D_A1D1		milk added to breakfast cereal (+ milk type)	Single	Whole milk	AFCD				No	281
					1		F005634	Milk, cow, fluid, regular fat (3.5% fat)		281
D_A1D2				Low/reduced fat milk	AFCD				No	191
					1		F005614	Milk, cow, fluid, reduced fat (1% fat)		191
D_A1D3				Skimmed milk	AFCD				No	146
					1		F005637	Milk, cow, fluid, skim (0.15% fat)		146
D_A1D4				Evaporated or condensed milk	AFCD				No	486
					1		F005580	Milk, cow, canned, evaporated, reduced fat (approximately 2% fat)		381
					1		F005581	Milk, cow, canned, evaporated, regular		591
D_A1D5				Soy milk	AFCD				No	219
					1		F008704	Soy beverage, reduced fat (1% fat), added Ca & vitamins A, B1, B2 & B12		187
					1		F008720	Soy beverage, regular fat (3% fat), added Ca & vitamins A, B1, B2 & B12		251
D_A1D6				Vitamin/calcium enriched milk	AUSNUT				No	213.667
					2	Label	09A10238	Milk, cow, fluid, reduced fat (1%), increased Ca, added Fe & vitamins C & D		215
					2	Analysed	09A10196	Milk, cow, fluid, reduced fat (1.5%), increased Ca, folate & vitamin D		203
					2	Analysed	09A10197	Milk, cow, fluid, reduced fat (1.5%), added Ca, Mg, Zn & vitamin D		223
D_A1D7				Other milk	AUSNUT				No	206
					2	Analysed	09A10202	Milk, rice, fluid, added calcium		255
					2	Recipe	09A10234	Milk, oat, fluid, added calcium		220
					2	Recpie	09E10065	Milk, almond, fluid		143
D_A1D8				None of the above	Mixed				No	209.444
								Estimate		209.444
D_A1D9				Don't know	Mixed				No	209.444
								Estimate		209.444
D_A1E1		cream or sour cream (+ low fat use)	Single	Never/Rarely	AFCD				No	1411.5
					1		F003269	Cream, sour, regular fat		1414
					1		F003270	Cream, thickened, regular fat (approximately 35%)		1409
D_A1E3				Usually	Mixed				No	851.5
					2	Label	09A50053	Cream, regular thickened, light (~18% fat)		835
					1		F003267	Cream, sour, light (approximately 18% fat)		868
D_A1E2				Sometimes	Mixed				No	1131.5
								Estimate		1131.5
D_A1F1		ice-cream (+ low fat use)	Single	Never/Rarely	AUSNUT				No	842
					2	Label	09D10233	Ice cream, caramel flavour, regular fat		820
					2	Recipe	09D10234	Ice cream, chocolate & caramel swirl, regular fat		804
					2	Label	09D10243	Ice cream, vanilla flavour, premium or rich (~15% fat)		956
					2	Analysed	09D10212	Ice cream, vanilla flavour, regular fat		788
D_A1F3				Usually	AUSNUT				No	652.333
					2	Label	09D10244	Ice cream, caramel flavour, low fat		667
					2	Recipe	09D10257	Ice cream, chocolate & caramel swirl, low fat (3% fat)		652
					2	Label	09D10222	Ice cream, vanilla flavour, low fat (3% fat)		638
D_A1F2				Sometimes	AUSNUT				No	747.167
								Estimate		747.167
D_A1I1		cream cheese (+ low fat use)	Single	Never/Rarely	AUSNUT				No	1215
					2	Analysed	09B30018	Cheese spread, cream cheese, regular fat		1215
D_A1I3				Usually	AUSNUT				No	921
					2	Label	09B30022	Cheese spread, cream cheese, reduced fat		921
D_A1I2				Sometimes	AUSNUT				No	1068
								Estimate		1068
D_A1J1		cheddar and other cheeses (+ low fat use)	Multiple	Never/Rarely					Yes	1534.99
					AFCD			Cheddar - regular	0.594606	1663
					1		F002414	Cheese, cheddar, natural, regular fat		1663
					AFCD			Processed cheddar - regular	0.171451	1254
					1		F002428	Cheese, cheddar, processed, regular fat		1254
					AFCD			Other cheeses	0.233944	1415.55
					1		F002405	Cheese, blue vein		1571
					1		F002407	Cheese, brie		1502
					1		F002408	Cheese, camembert		1254
					1		F002448	Cheese, edam		1510
					1		F002452	Cheese, fetta (feta)		1136
					1		F002462	Cheese, goat, firm		1502
					1		F002463	Cheese, goat, soft		1194
					1		F002466	Cheese, haloumi		1050
					1		F002472	Cheese, mozzarella		1213
					1		F002478	Cheese, parmesan, dried, finely grated		1949
					1		F002479	Cheese, parmesan, fresh		1690
D_A1J3				Usually					Yes	1151.29
					AFCD			Cheddar - reduced fat	0.527332	1238.5
					1		F002412	Cheese, cheddar, natural, reduced fat (approximately 15%)		1109
					1		F002413	Cheese, cheddar, natural, reduced fat (approximately 25%)		1368
					AFCD			Processed cheddar - reduced fat	0.472668	1054
					1		F002425	Cheese, cheddar, processed, reduced fat (approximately 15%), added vitamin D		1054
D_A1J2				Sometimes	AFCD				No	1343.14
								Estimate		1343.14
D_A5B1	Misc.	mayonnaise or creamy dressings (+ low fat use)	Multiple	Never/Rarely					Yes	2687.9
					AUSNUT			Mayonnaise	0.80663	2911
					2	Analysed	10F20108	Mayonnaise, commercial, regular fat		2911
					AUSNUT			Creamy dressings	0.19337	1757.25
					2	Analysed	10F20099	Dressing, thousand island, commercial, regular fat		1495
					2	Analysed	10F20106	Dressing, coleslaw, commercial, regular fat		1607
					2	Recipe	10F20117	Dressing, Caesar, commercial		1840
					2	Recipe	10F20120	Dressing, ranch, commercial		2087
D_A5B3				Usually					No	768.25
					AUSNUT			Mayonnaise		872
					2	Analysed	10F20107	Mayonnaise, commercial, reduced fat		1187
					2	Imputed	10F20109	Mayonnaise, commercial, low fat		557
					AUSNUT			Creamy dressings		664.5
					2	Analysed	10F20100	Dressing, thousand island, commercial, reduced fat		721
					2	Analysed	10F20105	Dressing, coleslaw, commercial, reduced fat		608
D_A5B2				Sometimes	AUSNUT				No	1728.07
								Estimate		1728.07
D_A3C1	Meat	beef or veal (+ fat trimming)	Multiple	Never/Rarely					Yes	863.585
					AFCD			Beef	0.980941	867.667
					1		F000709	Beef, roasting piece, silverside or topside, untrimmed, roasted, no added fat		795
					1		F000833	Beef, steak, boneless rump or sirloin, untrimmed, grilled, no added fat		959
					1		F000838	Beef, steak, boneless, fillet or tenderloin, untrimmed, grilled, no added fat		849
					AFCD			Veal	0.0190589	653.5
					1		F009373	Veal, cutlet, with bone, untrimmed, grilled, no added fat		632
					1		F009434	Veal, steak, boneless, leg, untrimmed, grilled, no added fat		675
D_A3C3				Usually					Yes	695.545
					AFCD			Beef	0.980941	697.333
					1		F000705	Beef, roasting piece, silverside or topside, lean, roasted, no added fat		662
					1		F000829	Beef, steak, boneless rump or sirloin, lean, grilled, no added fat		684
					1		F000835	Beef, steak, boneless, fillet or tenderloin, lean, grilled, no added fat		746
					AFCD			Veal	0.0190589	603.5
					1		F009369	Veal, cutlet, with bone, lean, grilled, no added fat		552
					1		F009432	Veal, steak, boneless, leg, lean, grilled, no added fat		655
D_A3C2				Sometimes					Yes	753.83
					AFCD			Beef	0.980941	756.333
					1		F000707	Beef, roasting piece, silverside or topside, semi-trimmed, roasted, no added fat		711
					1		F000831	Beef, steak, boneless rump or sirloin, semi-trimmed, grilled, no added fat		775
					1		F000837	Beef, steak, boneless, fillet or tenderloin, semi-trimmed, grilled, no added fat		783
					AFCD			Veal	0.0190589	625
					1		F009371	Veal, cutlet, with bone, semi-trimmed, grilled, no added fat		625
D_A3D1		lamb (+ fat trimming)	Single	Never/Rarely	AFCD				No	1052.5
					1		F004893	Lamb, chop, with bone, loin or chump, untrimmed, grilled, no added fat		1202
					1		F004922	Lamb, cutlet or frenched cutlet, with bone, untrimmed, grilled, no added fat		1163
					1		F005073	Lamb, roasting piece, leg or mini roast, untrimmed, roasted, no added fat		908
					1		F005098	Lamb, steak, boneless, untrimmed, grilled, no added fat		937
D_A3D3				Usually	AFCD				No	804.25
					1		F004889	Lamb, chop, with bone, loin or chump, lean, grilled, no added fat		900
					1		F004918	Lamb, cutlet or frenched cutlet, with bone, lean, grilled, no added fat		837
					1		F005069	Lamb, roasting piece, leg or mini roast, lean, roasted, no added fat		711
					1		F005094	Lamb, steak, boneless, lean, grilled, no added fat		769
D_A3D2				Sometimes	AFCD				No	955.5
					1		F004891	Lamb, chop, with bone, loin or chump, semi-trimmed, grilled, no added fat		1042
					1		F004920	Lamb, cutlet or frenched cutlet, with bone, semi-trimmed, grilled, no added fat		1107
					1		F005071	Lamb, roasting piece, leg or mini roast, semi-trimmed, roasted, no added fat		810
					1		F005096	Lamb, steak, boneless, semi-trimmed, grilled, no added fat		863
D_A3E1		pork (+ fat trimming)	Single	Never/Rarely	AFCD				No	881.75
					1		F006959	Pork, leg steak (round, rump, topside, silverside), untrimmed, fried, no added fat		603
					1		F006991	Pork, loin chop, untrimmed, BBQ'd, no added fat		930
					1		F006927	Pork, forequarter shoulder roast, untrimmed, BBQ'd, no added fat		901
					1		F007029	Pork, loin roast, untrimmed, baked, no added fat		1093
D_A3E3				Usually	AFCD				No	694.8
					1		F006921	Pork, forequarter chop, lean, BBQ'd, no added fat		680
					1		F006962	Pork, leg steak (round, rump, topside, silverside), lean, fried, no added fat		589
					1		F007017	Pork, loin chop, lean, BBQ'd, no added fat		687
					1		F006932	Pork, forequarter shoulder roast, lean, BBQ'd, no added fat		658
					1		F007036	Pork, loin roast, lean, baked, no added fat		860
D_A3E2				Sometimes	AFCD				No	770
					1		F006919	Pork, forequarter chop, semi-trimmed, BBQ'd, no added fat		771
					1		F007012	Pork, loin chop, semi-trimmed, BBQ'd, no added fat		791
					1		F006931	Pork, forequarter shoulder roast, semi-trimmed, BBQ'd, no added fat		748
D_A3F1		ham/bacon (+ fat trimming)	Multiple	Never/Rarely					Yes	918.502
					AUSNUT			Ham	0.684992	537.5
					2	Analysed	08E30350	Ham, leg, lean & fat		598
					2	Analysed	08E30352	Ham, shoulder, lean & fat		477
					AUSNUT			Bacon	0.315008	1747
					2	Recipe	08E30382	Bacon, middle rasher, untrimmed, baked, roasted, fried, grilled or BBQ'd…		1747
D_A3F3				Usually					Yes	627.182
					AUSNUT			Ham	0.684992	467
					2	Analysed	08E30349	Ham, leg, lean		467
					AUSNUT			Bacon	0.315008	975.5
					2	Analysed	08E30342	Bacon, middle rasher or shortcut, fully-trimmed, baked, roasted, grilled…		998
					2	Analysed	08E30339	Bacon, middle rasher or shortcut, fully-trimmed, fried or stir-fried, no added fat		953
D_A3F2				Sometimes					Yes	751.273
					AUSNUT			Ham	0.684992	532.5
					2	Analysed	08E30349	Ham, leg, lean		467
					2	Analysed	08E30350	Ham, leg, lean & fat		598
					AUSNUT			Bacon	0.315008	1227
					2	Analysed	08E30340	Bacon, middle rasher, semi-trimmed, fried or stir-fried, no added fat		1351
					2	Analysed	08E30338	Bacon, middle rasher, semi-trimmed, baked, roasted, grilled or BBQ'd, no added fat		1103
D_A3L1		chicken or turkey or duck (+ fat trimming)	Multiple	Never/Rarely					Yes	929.213
					AFCD			Chicken	0.947541	901.571
					1		F002568	Chicken, barbecued, with skin		806
					1		F002595	Chicken, breast, lean flesh, skin & fat, baked, no added fat		785
					1		F002596	Chicken, breast, lean flesh, skin & fat, casseroled, no added fat		701
					1		F002648	Chicken, drumstick, lean flesh, skin & fat, baked, no added fat		979
					1		F002649	Chicken, drumstick, lean flesh, skin & fat, casseroled, no added fat		873
					1		F002850	Chicken, wing, lean flesh, skin & fat, baked, no added fat		1100
					1		F002851	Chicken, wing, lean flesh, skin & fat, casseroled, no added fat		1067
					AFCD			Duck	0.0237704	2114
					1		F003633	Duck, lean flesh, skin & fat, baked, no added fat		2114
					AFCD			Turkey	0.0286884	860.5
					1		F009308	Turkey, breast, lean flesh, skin & fat, baked, no added fat		810
					1		F009321	Turkey, hindquarter, lean flesh, skin & fat, baked, no added fat		911
D_A3L3				Usually					Yes	710.712
					AFCD			Chicken	0.947541	710.25
					1		F002590	Chicken, breast, lean flesh, baked, no added fat		637
					1		F002591	Chicken, breast, lean flesh, casseroled, no added fat		596
					1		F002592	Chicken, breast, lean flesh, fried, no added fat		681
					1		F002593	Chicken, breast, lean flesh, grilled, no added fat		598
					1		F002645	Chicken, drumstick, lean flesh, baked, no added fat		830
					1		F002646	Chicken, drumstick, lean flesh, casseroled, no added fat		730
					1		F002847	Chicken, wing, lean flesh, baked, no added fat		810
					1		F002848	Chicken, wing, lean flesh, casseroled, no added fat		800
					AFCD			Duck	0.0237704	765
					1		F003631	Duck, lean flesh, baked, no added fat		765
					AFCD			Turkey	0.0286884	681
					1		F009306	Turkey, breast, lean flesh, baked, no added fat		648
					1		F009319	Turkey, hindquarter, lean flesh, baked, no added fat		714
D_A3L2				Sometimes					No	819.963
								Estimate		819.963
D_A0A1	Sweets & Desserts	sugar added to coffee or tea		1 teaspoon = 4 g					No	1583
	(Section B Q11)						F008969	Sugar, brown		1552
							F008973	Sugar, raw		1597
							F008976	Sugar, white, granulated or lump		1600

## Sheet: Export (FHQ)
Var_name	Item_label	Food_habit	Portion_g_M	Portion_g_F	Energy_kJ_1g
D_A2G1	cooked porridge (+ milk type)	Whole milk	312	202.8	5.36
D_A2G2	cooked porridge (+ milk type)	Low/reduced fat milk	312	202.8	4.55
D_A2G3	cooked porridge (+ milk type)	Skimmed milk	312	202.8	4
D_A2G4	cooked porridge (+ milk type)	Evaporated or condensed milk	312	202.8	6.6654
D_A2G5	cooked porridge (+ milk type)	Soy milk	312	202.8	4.71
D_A2G6	cooked porridge (+ milk type)	Vitamin/calcium enriched milk	312	202.8	4.43227
D_A2G7	cooked porridge (+ milk type)	Other milk	312	202.8	4.3694
D_A2G8	cooked porridge (+ milk type)	None of the above	312	202.8	2.87
D_A2G9	cooked porridge (+ milk type)	Don't know	312	202.8	4.57028
D_A5A1	oil and vinegar dressing (+ low fat use)	Never/Rarely	22.2	22.2	12.06
D_A5A2	oil and vinegar dressing (+ low fat use)	Sometimes	22.2	22.2	6.57
D_A5A3	oil and vinegar dressing (+ low fat use)	Usually	22.2	22.2	1.08
D_A1B1	milk as a drink (+ milk type)	Whole milk	292.967	231.57	2.81
D_A1B2	milk as a drink (+ milk type)	Low/reduced fat milk	292.967	231.57	1.91
D_A1B3	milk as a drink (+ milk type)	Skimmed milk	292.967	231.57	1.46
D_A1B4	milk as a drink (+ milk type)	Evaporated or condensed milk	292.967	231.57	4.86
D_A1B5	milk as a drink (+ milk type)	Soy milk	292.967	231.57	2.19
D_A1B6	milk as a drink (+ milk type)	Vitamin/calcium enriched milk	292.967	231.57	2.13667
D_A1B7	milk as a drink (+ milk type)	Other milk	292.967	231.57	2.06
D_A1B8	milk as a drink (+ milk type)	None of the above	292.967	231.57	2.09444
D_A1B9	milk as a drink (+ milk type)	Don't know	292.967	231.57	2.09444
D_A1C1	milk in hot beverages (+ milk type)	Whole milk	31.2027	31.0552	2.81
D_A1C2	milk in hot beverages (+ milk type)	Low/reduced fat milk	31.2027	31.0552	1.91
D_A1C3	milk in hot beverages (+ milk type)	Skimmed milk	31.2027	31.0552	1.46
D_A1C4	milk in hot beverages (+ milk type)	Evaporated or condensed milk	31.2027	31.0552	4.86
D_A1C5	milk in hot beverages (+ milk type)	Soy milk	31.2027	31.0552	2.19
D_A1C6	milk in hot beverages (+ milk type)	Vitamin/calcium enriched milk	31.2027	31.0552	2.13667
D_A1C7	milk in hot beverages (+ milk type)	Other milk	31.2027	31.0552	2.06
D_A1C8	milk in hot beverages (+ milk type)	None of the above	31.2027	31.0552	2.09444
D_A1C9	milk in hot beverages (+ milk type)	Don't know	31.2027	31.0552	2.09444
D_A1D1	milk added to breakfast cereal (+ milk type)	Whole milk	179.822	132.329	2.81
D_A1D2	milk added to breakfast cereal (+ milk type)	Low/reduced fat milk	179.822	132.329	1.91
D_A1D3	milk added to breakfast cereal (+ milk type)	Skimmed milk	179.822	132.329	1.46
D_A1D4	milk added to breakfast cereal (+ milk type)	Evaporated or condensed milk	179.822	132.329	4.86
D_A1D5	milk added to breakfast cereal (+ milk type)	Soy milk	179.822	132.329	2.19
D_A1D6	milk added to breakfast cereal (+ milk type)	Vitamin/calcium enriched milk	179.822	132.329	2.13667
D_A1D7	milk added to breakfast cereal (+ milk type)	Other milk	179.822	132.329	2.06
D_A1D8	milk added to breakfast cereal (+ milk type)	None of the above	179.822	132.329	2.09444
D_A1D9	milk added to breakfast cereal (+ milk type)	Don't know	179.822	132.329	2.09444
D_A1E1	cream or sour cream (+ low fat use)	Never/Rarely	26	25.2379	14.115
D_A1E2	cream or sour cream (+ low fat use)	Sometimes	26	25.2379	11.315
D_A1E3	cream or sour cream (+ low fat use)	Usually	26	25.2379	8.515
D_A1F1	ice-cream (+ low fat use)	Never/Rarely	100.164	78.8651	8.42
D_A1F2	ice-cream (+ low fat use)	Sometimes	100.164	78.8651	7.47167
D_A1F3	ice-cream (+ low fat use)	Usually	100.164	78.8651	6.52333
D_A1I1	cream cheese (+ low fat use)	Never/Rarely	20.6	20.2	12.15
D_A1I2	cream cheese (+ low fat use)	Sometimes	20.6	20.2	10.68
D_A1I3	cream cheese (+ low fat use)	Usually	20.6	20.2	9.21
D_A1J1	cheddar and other cheeses (+ low fat use)	Never/Rarely	24.1862	22.7487	15.3499
D_A1J2	cheddar and other cheeses (+ low fat use)	Sometimes	24.1862	22.7487	13.4314
D_A1J3	cheddar and other cheeses (+ low fat use)	Usually	24.1862	22.7487	11.5129
D_A5B1	mayonnaise or creamy dressings (+ low fat use)	Never/Rarely	15.8809	16.4833	26.879
D_A5B2	mayonnaise or creamy dressings (+ low fat use)	Sometimes	15.8809	16.4833	17.2807
D_A5B3	mayonnaise or creamy dressings (+ low fat use)	Usually	15.8809	16.4833	7.6825
D_A3C1	beef or veal (+ fat trimming)	Never/Rarely	179.862	151.228	8.63585
D_A3C2	beef or veal (+ fat trimming)	Sometimes	179.862	151.228	7.5383
D_A3C3	beef or veal (+ fat trimming)	Usually	179.862	151.228	6.95545
D_A3D1	lamb (+ fat trimming)	Never/Rarely	140	104	10.525
D_A3D2	lamb (+ fat trimming)	Sometimes	140	104	9.555
D_A3D3	lamb (+ fat trimming)	Usually	140	104	8.0425
D_A3E1	pork (+ fat trimming)	Never/Rarely	109.15	104	8.8175
D_A3E2	pork (+ fat trimming)	Sometimes	109.15	104	7.7
D_A3E3	pork (+ fat trimming)	Usually	109.15	104	6.948
D_A3F1	ham/bacon (+ fat trimming)	Never/Rarely	27.5632	24.8102	9.18502
D_A3F2	ham/bacon (+ fat trimming)	Sometimes	27.5632	24.8102	7.51273
D_A3F3	ham/bacon (+ fat trimming)	Usually	27.5632	24.8102	6.27182
D_A3L1	chicken or turkey or duck (+ fat trimming)	Never/Rarely	182.018	130.997	9.29213
D_A3L2	chicken or turkey or duck (+ fat trimming)	Sometimes	182.018	130.997	8.19963
D_A3L3	chicken or turkey or duck (+ fat trimming)	Usually	182.018	130.997	7.10712

## Sheet: SA Energy (Male)
1	2	4				5	6	7	8	9	10	11	12	13	14	15	16	17	18	19	20	21	22	23	24	25	26	27	28	29	30	31	32	33	34	35	36	37	38	39	40	41	42	43	44	45	46	47	48
									E	F	G	H		I	R	P	Q								M	N	O	L												K	J
CDAH	Food Group	CDAH-1 FFQ Item	Components	Database	AUSNUT Source	Item code	Item description	Weighted	Energy, with dietary fibre	Energy, without dietary fibre	Moisture (water)	Protein	Nitrogen	Total Fat	Ash	Dietary fibre	Alcohol	Fructose	Glucose	Sucrose	Maltose	Lactose	Galactose	Maltotriose	Total sugars	Added sugars	Free sugars	Starch	Dextrin	Glycerol	Glycogen	Inulin	Mannitol	Maltodextrin	Oligosaccharides	Raffinose	Stachyose	Sorbitol	Resistant starch	Available carbohydrate, without sugar alcohols	Available carbohydrate, with sugar alcohols	Acetic acid	Citric acid	Fumaric acid	Lactic acid	Malic acid	Oxalic acid	Propionic acid	Quinic acid
									kJ	kJ	g	g	g	g	g	g	g	g	g	g	g	g	g	g	g	g	g	g	g	g	g	g	g	g	g	g	g	g	g	g	g	g	g	g	g	g	g	g	g
D_A2B	Whole Grains	wholemeal/mixed grain bread (toast or rolls)	Single	AFCD				No	1132.6	1074.8	30.51	12.01	2.085	3.89	2.33	6.66	0	0.22	0.1	0.02	1.78	0.02	0	0	2.69	0	0	40.2	0	0	0	0	0	0	0	0	0	0	0.4	42.9	42.9	0	0	0	0	0	0	0	0
				1		F001360	Bread roll, from wholemeal flour		1095	1048	32.5	10.1	1.74	3	2.2	5.8	0	0.2	0.4	0	2.4	0	0	0	3	0	0	42.2	0	0	0	0	0	0	0	0	0	0	0	45.2	45.2	0	0	0	0	0	0	0	0
				1		F001364	Bread roll, from wholemeal flour, toasted		1288	1233	20.6	11.9	2.05	3.5	2.6	6.9	0	0.2	0.4	0	2.9	0	0	0	3.5	0	0	49.6	0	0	0	0	0	0	0	0	0	0	0	53.1	53.1	0	0	0	0	0	0	0	0
				1		F001553	Bread, from wholemeal flour		971	914	39.2	11.2	1.93	2.3	2	6.2	0	0.4	0.1	0	2.2	0	0	0	2.7	0	0	35	0	0	0	0	0	0	0	0	0	0	0.9	37.7	37.7	0	0	0	0	0	0	0	0
				1		F001597	Bread, from wholemeal flour, toasted		1142	1076	28.5	13.2	2.27	2.7	2.4	7.3	0	0.5	0.1	0	2.6	0	0	0	3.2	0	0	41.2	0	0	0	0	0	0	0	0	0	0	1	44.4	44.4	0	0	0	0	0	0	0	0
				1		F001573	Bread, from wholemeal flour, extra grainy & seeds		1064	1000	35.6	11.6	2	4.6	2.1	7.1	0	0	0	0	0	0	0	0	2.5	0	0	34.9	0	0	0	0	0	0	0	0	0	0	0	37.5	37.5	0	0	0	0	0	0	0	0
				1		F001576	Bread, from wholemeal flour, extra grainy & seeds, toasted		1251	1177	24.2	13.6	2.35	5.4	2.4	8.4	0	0	0	0	0	0	0	0	3	0	0	41.1	0	0	0	0	0	0	0	0	0	0	0	44.1	44.1	0	0	0	0	0	0	0	0
				1		F001365	Bread roll, mixed grain		1027	983	35.8	11.1	1.95	3	2.2	5.6	0	0.2	0	0	2	0.1	0	0	2.3	0	0	38	0	0	0	0	0	0	0	0	0	0	0	40.3	40.3	0	0	0	0	0	0	0	0
				1		F001368	Bread roll, mixed grain, toasted		1209	1156	24.5	13.1	2.3	3.5	2.6	6.6	0	0.2	0	0	2.4	0.1	0	0	2.7	0	0	44.7	0	0	0	0	0	0	0	0	0	0	0	47.4	47.4	0	0	0	0	0	0	0	0
				1		F001621	Bread, mixed grain		1047	993	37.6	11.2	1.96	5	2.2	5.8	0	0.2	0	0.1	1.5	0	0	0	1.8	0	0	34.6	0	0	0	0	0	0	0	0	0	0	1	36.4	36.4	0	0	0	0	0	0	0	0
				1		F001644	Bread, mixed grain, toasted		1232	1168	26.6	13.1	2.3	5.9	2.6	6.9	0	0.3	0	0.1	1.8	0	0	0	2.2	0	0	40.7	0	0	0	0	0	0	0	0	0	0	1.1	42.9	42.9	0	0	0	0	0	0	0	0
D_A2F		muesli	Single	AFCD				No	1663	1578	7.85	9.85	1.575	12.05	1.65	10.4	0	9.1	8.7	1.35	0.75	0.3	0	0	20.2	6	6.75	37.7	0	0	0	0	0	0	0	0	0	0	0.25	57.9	57.9	0	0	0	0	0	0	0	0
				1		F005856	Muesli, toasted, added dried fruit & nuts, unfortified		1680	1585	6.1	8.9	1.42	13.3	1.5	11.4	0	9.4	8.5	1.7	1.5	0.6	0	0	21.7	6.2	7.7	34.9	0	0	0	0	0	0	0	0	0	0	0.5	56.6	56.6	0	0	0	0	0	0	0	0
				1		F005857	Muesli, untoasted or natural style, added dried fruit, unfortified		1646	1571	9.6	10.8	1.73	10.8	1.8	9.4	0	8.8	8.9	1	0	0	0	0	18.7	5.8	5.8	40.5	0	0	0	0	0	0	0	0	0	0	0	59.2	59.2	0	0	0	0	0	0	0	0
D_A2G		cooked porridge	Single	AUSNUT				No	429.8	415.2	75.56	4.88	#DIV/0!	2.84	0.82	1.84	0	#DIV/0!	#DIV/0!	#DIV/0!	#DIV/0!	#DIV/0!	#DIV/0!	#DIV/0!	3.64	0.3	0.3	9.64	#DIV/0!	#DIV/0!	#DIV/0!	#DIV/0!	#DIV/0!	#DIV/0!	#DIV/0!	#DIV/0!	#DIV/0!	#DIV/0!	#DIV/0!	13.5	13.5	#DIV/0!	#DIV/0!	#DIV/0!	#DIV/0!	#DIV/0!	#DIV/0!	#DIV/0!	#DIV/0!
				2	Recipe	02A10398	Porridge, rolled oats, prepared with regular fat cows milk		536	522	72.7	5.4		4.8	0.9	1.7	0								5.8	0	0	9.3												15.1	15.1
				2	Recipe	02D20030	Porridge, rolled oats, prepared with reduced fat cows milk		455	442	73.9	5.7		2.8	1	1.7	0								5.1	0	0	9.2												14.3	14.3
				2	Recipe	02D20031	Porridge, rolled oats, prepared with skim cows milk		400	387	74.6	5.6		1.6	1	1.7	0								4.7	0	0	9.1												13.9	13.9
				2	Recipe	02A10466	Porridge, rolled oats, prepared with soy milk		471	453	73.4	5.3		3.4	0.9	2.3	0								2.4	1.5	1.5	10.7												14.1	14.1
				2	Recipe	02A10389	Porridge, rolled oats, prepared with water		287	272	83.2	2.4		1.6	0.3	1.8	0								0.2	0	0	9.9												10.1	10.1
D_A8A	Fruits	fruits (dried, frozen, canned)	Multiple					Yes	678.55	639.559	52.2852	1.56784	0.248943	0.305145	0.985592	4.87801	0	12.9851	11.3851	2.55417	0	0	0	0	34.5275	6.75604	7.01233	1.22263	0	0	0	0	0	0	0	0	0	0	0	35.7539	36.7935	0	0.477246	0	0	0.427995	0.00543917	0	0.23381
				AFCD			Dried	0.489525	1114.33	1055.11	21.4444	2.48889	0.398889	0.466667	1.7	7.41111	0	20.8667	18.4778	2.24444	0	0	0	0	57.0889	7.57778	7.57778	2.37778	0	0	0	0	0	0	0	0	0	0	0	59.4667	61.1222	0	0.477778	0	0	0.577778	0.0111111	0	0.444444
				1		F000089	Apple, dried		1232	1159	18.6	1.3	0.21	0.3	1.2	9.1	0	39.6	14.7	7.8	0	0	0	0	62.1	0	0	5.3	0	0	0	0	0	0	0	0	0	0.6	0	67.4	68	0	0.1	0	0	3.1	0	0	0
				1		F000130	Apricot, dried		886	819	29.6	4.3	0.69	0.2	3.1	8.4	0	12.5	15.6	12.4	0	0	0	0	40.5	0	0	1	0	0	0	0	0	0	0	0	0	2.9	0	41.5	44.4	0	2.3	0	0	0.2	0	0	0.1
				1		F003248	Cranberry, dried, sweetened		1331	1288	15.8	0.2	0.03	1.1	0.2	5.3	0	0	0	0	0	0	0	0	72.6	68.2	68.2	4.9	0	0	0	0	0	0	0	0	0	0	0	77.5	77.5	0	0	0	0	0	0	0	0
				1		F003331	Currant, dried		1167	1119	17.2	2.8	0.45	0.5	1.8	6	0	32.2	31	0	0	0	0	0	63.2	0	0	1.9	0	0	0	0	0	0	0	0	0	0	0	65.1	65.1	0	0	0	0	0.4	0	0	0.5
				1		F003496	Date, dried		1212	1135	16	2	0.32	0.2	1.7	9.7	0	33.4	32.5	0	0	0	0	0	65.9	0	0	1.3	0	0	0	0	0	0	0	0	0	0	0	67.2	67.2	0	1.5	0	0	0.2	0	0	0
				1		F003832	Fig, dried		1082	968	21.3	3.6	0.58	0.7	2.1	14.3	0	27.2	25.4	0	0	0	0	0	52.6	0	0	1.9	0	0	0	0	0	0	0	0	0	0	0	54.5	54.5	0	0.4	0	0	0.2	0.1	0	0
				1		F007494	Prune (dried plum)		841	778	37.1	2.3	0.37	0.4	1.4	7.8	0	11.9	19.1	0	0	0	0	0	31	0	0	1.5	0	0	0	0	0	0	0	0	0	11.4	0	32.5	43.9	0	0	0	0	0.3	0	0	1.8
				1		F007610	Raisin		1210	1188	21	3.3	0.53	0.5	1.9	2.8	0	0	0	0	0	0	0	0	66.9	0	0	1.8	0	0	0	0	0	0	0	0	0	0	0	68.7	68.7	0	0	0	0	0.4	0	0	0.8
				1		F008983	Sultana		1068	1042	16.4	2.6	0.41	0.3	1.9	3.3	0	31	28	0	0	0	0	0	59	0	0	1.8	0	0	0	0	0	0	0	0	0	0	0	60.8	60.8	0	0	0	0	0.4	0	0	0.8
				Mixed			Frozen	0.0773187	180.5	145	86.4	0.925	0.12	0.175	0.35	4.45	0	3.5	3.06667	0.0333333	0	0	0	0	6.825	0	0	0.175	0	0	0	0	0	0	0	0	0	0	0	7.025	7.025	0	1	0	0	0.0333333	0	0	0
				1		F001289	Blueberry, purchased frozen		199	170	83.1	0.5	0.08	0	0.2	3.6	0	4.9	4.5	0	0	0	0	0	9.5	0	0	0.4	0	0	0	0	0	0	0	0	0	0	0	9.9	9.9	0	0.3	0	0	0	0	0	0
				2	Recipe	06A10116	Blackberry, purchased frozen		211	162	84.6	1.4		0.3	0.3	6.1	0								7.5	0	0	0												7.5	7.5
				1		F007618	Raspberry, purchased frozen		203	159	85.8	1.1	0.17	0.2	0.4	5.6	0	3.5	2.9	0.1	0	0	0	0	6.5	0	0	0.2	0	0	0	0	0.1	0	0	0	0	0	0	6.8	6.8	0	2	0	0	0.1	0	0	0
				1		F008951	Strawberry, purchased frozen		109	89	92.1	0.7	0.11	0.2	0.5	2.5	0	2.1	1.8	0	0	0	0	0	3.8	0	0	0.1	0	0	0	0	0	0	0	0	0	0	0	3.9	3.9	0	0.7	0	0	0	0	0	0
				AFCD			Canned	0.433156	274.958	258.208	81.05	0.641667	0.1025	0.145833	0.291667	2.09167	0	5.77083	4.85417	3.35417	0	0	0	0	13.975	7.03333	7.625	0.104167	0	0	0	0	0	0	0	0	0	0	0	14.0833	14.6125	0	0.383333	0	0	0.329167	0	0	0.0375
				1		F007614	Raspberry, canned in syrup		315	295	78.7	0.6	0.09	0.1	0.2	2.5	0	7.8	7.7	1.4	0	0	0	0	16.8	14.4	14.4	0.1	0	0	0	0	0	0	0	0	0	0	0	17	17	0	1	0	0	0.1	0	0	0
				1		F007615	Raspberry, canned in syrup, drained		343	295	75.1	1	0.16	0.2	0.2	6	0	7.3	7.3	1.3	0	0	0	0	15.9	10	10	0.3	0	0	0	0	0	0	0	0	0	0	0	16.2	16.2	0	1	0	0	0.1	0	0	0
				1		F008945	Strawberry, canned in syrup		335	323	77.6	0.5	0.07	0.2	0.2	1.5	0	8.8	8.6	1.3	0	0	0	0	18.7	17.3	17.3	0.1	0	0	0	0	0	0	0	0	0	0.1	0	18.8	18.9	0	0.6	0	0	0.1	0	0	0
				1		F008946	Strawberry, canned in syrup, drained		353	325	76.2	0.9	0.14	0.1	0.3	3.5	0	8.7	8.5	1.3	0	0	0	0	18.5	15.2	15.2	0.2	0	0	0	0	0	0	0	0	0	0	0	18.7	18.7	0	0.6	0	0	0.1	0	0	0
				1		F005288	Mandarin, canned in syrup		241	236	84.2	0.4	0.06	0.1	0.2	0.6	0	4.7	4.5	4.2	0	0	0	0	13.4	9.3	9.3	0.1	0	0	0	0	0	0	0	0	0	0	0	13.5	13.5	0	0.7	0	0	0.1	0	0	0
				1		F005289	Mandarin, canned in syrup, drained		254	245	83.9	0.5	0.08	0.2	0.2	1.1	0	4.8	4.6	4.2	0	0	0	0	13.6	6.3	6.3	0.2	0	0	0	0	0	0	0	0	0	0	0	13.8	13.8	0	0.7	0	0	0.1	0	0	0
				1		F002513	Cherry, black, canned in syrup		299	292	79.3	0.7	0.11	0.1	0.3	0.9	0	6.6	7.3	1.8	0	0	0	0	15.8	10.3	10.3	0.2	0	0	0	0	0	0	0	0	0	1	0	16	17	0	0	0	0	0.5	0	0	0
				1		F002514	Cherry, black, canned in syrup, drained		310	296	78.8	0.9	0.14	0.1	0.3	1.7	0	6.6	7.3	1.8	0	0	0	0	15.7	5.4	5.4	0.3	0	0	0	0	0	0	0	0	0	1	0	16	17	0	0	0	0	0.5	0	0	0
				1		F004141	Fruit salad, canned in fruit juice		200	189	85.3	0.7	0.11	0.1	0.4	1.4	0	4.1	2.7	3	0	0	0	0	9.8	0	3.7	0	0	0	0	0	0	0	0	0	0	0.7	0	9.8	10.5	0	0.3	0	0	0.4	0	0	0.1
				1		F004142	Fruit salad, canned in fruit juice, drained		207	189	84.6	0.8	0.14	0.2	0.4	2.3	0	4.1	2.6	2.8	0	0	0	0	9.5	0	0	0	0	0	0	0	0	0	0	0	0	0.6	0	9.5	10.1	0	0.3	0	0	0.4	0	0	0.1
				1		F006593	Pear, canned in pear juice		194	180	86.6	0.5	0.07	0	0.3	1.7	0	6.5	1.6	0.6	0	0	0	0	8.7	0	3.5	0	0	0	0	0	0	0	0	0	0	1.9	0	8.7	10.6	0	0.2	0	0	0.2	0	0	0
				1		F006594	Pear, canned in pear juice, drained		200	178	85.6	0.6	0.1	0	0.3	2.8	0	6.4	1.6	0.6	0	0	0	0	8.6	0	0	0	0	0	0	0	0	0	0	0	0	1.8	0	8.6	10.3	0	0.2	0	0	0.2	0	0	0
				1		F000122	Apricot, canned in pear juice		192	177	85.7	0.8	0.13	0	0.4	1.8	0	3.5	2.3	2.4	0	0	0	0	8.2	0	3.6	0	0	0	0	0	0	0	0	0	0	1.4	0	8.2	9.6	0	0.3	0	0	0.8	0	0	0
				1		F000123	Apricot, canned in pear juice, drained		196	171	84.9	1	0.16	0	0.4	3.1	0	3	2.4	2.4	0	0	0	0	7.8	0	0	0	0	0	0	0	0	0	0	0	0	1.1000000000000001	0	7.8	8.9	0	0.3	0	0	0.8	0	0	0.1
				1		F006553	Peach, canned in pear juice		184	174	87.4	0.6	0.1	0	0.4	1.3	0	3.7	1.8	2.8	0	0	0	0	8.3	0	3.4	0	0	0	0	0	0	0	0	0	0	1.2	0	8.3	9.5	0	0.2	0	0	0.6	0	0	0.2
				1		F006554	Peach, canned in pear juice, drained		191	175	86.7	0.8	0.12	0.1	0.3	2	0	3.6	1.7	2.8	0	0	0	0	8.2	0	0	0	0	0	0	0	0	0	0	0	0	1.2	0	8.2	9.4	0	0.2	0	0	0.5	0	0	0.2
				1		F006825	Plum, dark, canned in syrup		370	361	75	0.3	0.06	0.1	0.2	1	0	10	9.7	1.3	0	0	0	0	21.1	18.2	18.2	0.2	0	0	0	0	0	0	0	0	0	0.3	0	21.3	21.6	0	0	0	0	0.7	0	0	0.1
				1		F006826	Plum, dark, canned in syrup, drained		385	369	74.6	0.4	0.07	0.1	0.2	2	0	10	9.7	1.3	0	0	0	0	21	15.5	15.5	0.3	0	0	0	0	0	0	0	0	0	0.5	0	21.3	21.8	0	0	0	0	0.7	0	0	0.1
				1		F005300	Mango, pulped, canned		259	249	82.8	0.4	0.06	0	0.5	1.2	0	3.3	0.6	10.5	0	0	0	0	14.3	1.9	1.9	0.5	0	0	0	0	0	0	0	0	0	0	0	14.8	14.8	0	0	0	0	0	0	0	0
				1		F006332	Passionfruit, pulp, canned		424	369	70.2	1.5	0.24	0.2	0.3	7	0	1	1.2	17.8	0	0	0	0	19.8	17	17	0	0	0	0	0	0	0	0	0	0	0	0	19.8	19.8	0	0	0	0	0	0	0	0
				1		F006707	Pineapple, canned in pineapple juice		236	230	84.7	0.5	0.08	0.6	0.3	0.8	0	4.2	4.1	3.7	0	0	0	0	12	0	0	0	0	0	0	0	0	0	0	0	0	0	0	12	12	0	0.5	0	0	0.2	0	0	0
				1		F006708	Pineapple, canned in pineapple juice, drained		206	191	85	0.5	0.09	0.1	0.3	1.9	0	3.2	3	4.3	0	0	0	0	10.5	0	0	0	0	0	0	0	0	0	0	0	0	0	0	10.5	10.5	0	0.7	0	0	0.3	0	0	0
				1		F006711	Pineapple, canned in syrup		360	354	76.4	0.3	0.05	0.6	0.2	0.7	0	9.1	8.6	2.1	0	0	0	0	19.8	15.7	15.7	0	0	0	0	0	0	0	0	0	0	0	0	19.8	19.8	0	0.7	0	0	0.3	0	0	0
				1		F006712	Pineapple, canned in syrup, drained		345	334	75.9	0.2	0.03	0.3	0.2	1.4	0	7.5	7.1	4.8	0	0	0	0	19.4	12.3	12.3	0	0	0	0	0	0	0	0	0	0	0	0	19.4	19.4	0	0.7	0	0	0.2	0	0	0
D_A8B		fresh fruit salad	Single	AUSNUT				No	259.75	243.5	82.325	0.75	#DIV/0!	0.2	0.475	2.025	0	#DIV/0!	#DIV/0!	#DIV/0!	#DIV/0!	#DIV/0!	#DIV/0!	#DIV/0!	12.325	3.925	4.05	0.95	#DIV/0!	#DIV/0!	#DIV/0!	#DIV/0!	#DIV/0!	#DIV/0!	#DIV/0!	#DIV/0!	#DIV/0!	#DIV/0!	#DIV/0!	13.3	13.4	#DIV/0!	#DIV/0!	#DIV/0!	#DIV/0!	#DIV/0!	#DIV/0!	#DIV/0!	#DIV/0!
				2	Recipe	06E10135	Fruit salad, fresh, tropical style, commercial		267	252	81.8	0.8		0.2	0.5	1.9	0								12.5	4.3	4.6	1.2												13.8	13.8
				2	Recipe	06E10138	Fruit salad, fresh, tropical style (banana, mango, papaya and other fruits), homemade		340	320	77.6	1		0.2	0.5	2.5	0								15.9	6.3	6.3	1.8												17.7	17.7
				2	Recipe	06E10096	Fruit salad, commercial, fresh		150	138	88.8	0.5		0.2	0.4	1.5	0								7.1	0	0.2	0												7.1	7.3
				2	Recipe	06E10136	Fruit salad, homemade, fresh, not further defined		282	264	81.1	0.7		0.2	0.5	2.2	0								13.8	5.1	5.1	0.8												14.6	14.8
D_A8C		apple or pear	Multiple					Yes	231.685	210.777	84.7223	0.312394	0.0502477	0.0636385	0.254542	2.62147	0	6.6868	2.90326	1.83806	0	0	0	0	11.438	0	0	0.223146	0	0	0	0	0	0	0	0	0	0	0	11.6513	12.3115	0	0.0206573	0	0	0.56696	0	0	0
				AFCD			Apple	0.793427	229	209	84.8375	0.3	0.04875	0.075	0.2375	2.5125	0	6.7875	2.675	2.0875	0	0	0	0	11.5625	0	0	0.25	0	0	0	0	0	0	0	0	0	0	0	11.8	12.1375	0	0	0	0	0.6625	0	0	0
				1		F000086	Apple, bonza, unpeeled, raw		244	218	85.3	0.3	0.05	0.3	0.2	3.2	0	7.6	2.8	1.1	0	0	0	0	11.5	0	0	0	0	0	0	0	0	0	0	0	0	0.5	0	11.5	12	0	0	0	0	1	0	0	0
				1		F000091	Apple, fuji, unpeeled, raw		245	226	84.1	0.3	0.05	0.3	0.2	2.4	0	7.7	3.3	1.1	0	0	0	0	12.1	0	0	0	0	0	0	0	0	0	0	0	0	0.4	0	12.1	12.5	0	0	0	0	1	0	0	0
				1		F000092	Apple, golden delicious, unpeeled, raw		202	182	84.9	0.3	0.05	0	0.2	2.5	0	6.6	2.4	1.5	0	0	0	0	10.5	0	0	0	0	0	0	0	0	0	0	0	0	0.3	0	10.5	10.8	0	0	0	0	0.4	0	0	0
				1		F000095	Apple, granny-smith, unpeeled, raw		202	184	85.2	0.3	0.05	0	0.2	2.3	0	5.5	2.8	2	0	0	0	0	10.3	0	0	0.2	0	0	0	0	0	0	0	0	0	0.3	0	10.5	10.8	0	0	0	0	0.6	0	0	0
				1		F000099	Apple, jonathon, unpeeled, raw		226	208	84	0.3	0.05	0	0.2	2.3	0	6.6	2.9	2.3	0	0	0	0	11.8	0	0	0.1	0	0	0	0	0	0	0	0	0	0.4	0	11.9	12.3	0	0	0	0	0.6	0	0	0
				1		F000105	Apple, pink lady, unpeeled, raw		243	219	84	0.2	0.03	0	0.4	3	0	6.1	1.4	4.6	0	0	0	0	12.2	0	0	0.2	0	0	0	0	0	0	0	0	0	0.5	0	12.3	12.8	0	0	0	0	1	0	0	0
				1		F000107	Apple, red delicious, unpeeled, raw		248	230	84.5	0.3	0.05	0	0.2	2.3	0	7.3	3.5	2.2	0	0	0	0	13	0	0	0.5	0	0	0	0	0	0	0	0	0	0.3	0	13.5	13.8	0	0	0	0	0.3	0	0	0
				1		F000111	Apple, royal gala, unpeeled, raw		222	205	86.7	0.4	0.06	0	0.3	2.1	0	6.9	2.3	1.9	0	0	0	0	11.1	0	0	1	0	0	0	0	0	0	0	0	0	0	0	12.1	12.1	0	0	0	0	0.4	0	0	0
				AFCD			Pear	0.206573	242	217.6	84.28	0.36	0.056	0.02	0.32	3.04	0	6.3	3.78	0.88	0	0	0	0	10.96	0	0	0.12	0	0	0	0	0	0	0	0	0	0	0	11.08	12.98	0	0.1	0	0	0.2	0	0	0
				1		F006585	Pear, brown skin, unpeeled, raw		264	237	81	0.3	0.05	0	0.3	3.4	0	6.3	1.7	2.4	0	0	0	0	10.4	0	0	0	0	0	0	0	0	0	0	0	0	3.9	0	10.4	14.3	0	0	0	0	0.3	0	0	0
				1		F006601	Pear, green skin, unpeeled, raw		278	254	84.2	0.4	0.06	0	0.4	3	0	6.2	5.7	0.5	0	0	0	0	12.4	0	0	0	0	0	0	0	0	0	0	0	0	2.8	0	12.4	15.2	0	0.2	0	0	0.2	0	0	0
				1		F006604	Pear, nashi, unpeeled, raw		209	192	86.7	0.4	0.06	0.1	0.2	2.1	0	6	4.4	0.2	0	0	0	0	10.6	0	0	0.5	0	0	0	0	0	0	0	0	0	0	0	11.1	11.1	0	0.1	0	0	0.3	0	0	0
				1		F006606	Pear, Packham's triumph, unpeeled, raw		231	207	84.8	0.4	0.06	0	0.4	3	0	6.2	5.7	0.5	0	0	0	0	12.4	0	0	0.1	0	0	0	0	0	0	0	0	0	0	0	12.5	12.5	0	0	0	0	0	0	0	0
				1		F006612	Pear, William Bartlett, unpeeled, raw		228	198	84.7	0.3	0.05	0	0.3	3.7	0	6.8	1.4	0.8	0	0	0	0	9	0	0	0	0	0	0	0	0	0	0	0	0	2.8	0	9	11.8	0	0.2	0	0	0.2	0	0	0
D_A8D		orange or mandarin or grapefruit	Multiple					Yes	183.352	167.422	86.558	0.948435	0.149687	0.00491026	0.443524	1.98993	0	2.33328	2.03997	4.52905	0	0	0	0	8.90229	0	0	0	0	0	0	0	0	0	0	0	0	0	0	8.90229	8.90229	0	0.708041	0	0	0.173328	0	0	0
				AFCD			Orange	0.484345	174.5	155.5	87	1	0.16	0	0.5	2.4	0	2.1	1.9	4.2	0	0	0	0	8.2	0	0	0	0	0	0	0	0	0	0	0	0	0	0	8.2	8.2	0	0.6	0	0	0.15	0	0	0
				1		F006276	Orange, navel, peeled, raw		174	155	86.4	1	0.16	0	0.5	2.4	0	2.1	1.9	4.2	0	0	0	0	8.2	0	0	0	0	0	0	0	0	0	0	0	0	0	0	8.2	8.2	0	0.6	0	0	0.1	0	0	0
				1		F006279	Orange, valencia, peeled, raw		175	156	87.6	1	0.16	0	0.5	2.4	0	2.1	1.9	4.2	0	0	0	0	8.2	0	0	0	0	0	0	0	0	0	0	0	0	0	0	8.2	8.2	0	0.6	0	0	0.2	0	0	0
				AFCD			Grapefruit	0.0245513	125	111	89	0.9	0.14	0.2	0.2	1.7	0	1.6	1.6	1.6	0	0	0	0	4.8	0	0	0	0	0	0	0	0	0	0	0	0	0	0	4.8	4.8	0	1	0	0	0.1	0	0	0
				1		F004262	Grapefruit, peeled, raw		125	111	89	0.9	0.14	0.2	0.2	1.7	0	1.6	1.6	1.6	0	0	0	0	4.8	0	0	0	0	0	0	0	0	0	0	0	0	0	0	4.8	4.8	0	1	0	0	0.1	0	0	0
				AFCD			Mandarin	0.491103	195	182	86	0.9	0.14	0	0.4	1.6	0	2.6	2.2	5	0	0	0	0	9.8	0	0	0	0	0	0	0	0	0	0	0	0	0	0	9.8	9.8	0	0.8	0	0	0.2	0	0	0
				1		F005293	Mandarin, peeled, raw		195	182	86	0.9	0.14	0	0.4	1.6	0	2.6	2.2	5	0	0	0	0	9.8	0	0	0	0	0	0	0	0	0	0	0	0	0	0	9.8	9.8	0	0.8	0	0	0.2	0	0	0
D_A8E		banana	Single	AFCD				No	394	366	76.2	1.4	0.22	0.3	1	2.2	0	6.2	6.7	0	0	0	0	0	12.8	0	0	6.8	0	0	0	0	0	0	0	0	0	0	1.2	19.6	19.6	0.2	0.2	0	0.3	0.2	0	0	0
				1		F000262	Banana, cavendish, peeled, raw		394	366	76.2	1.4	0.22	0.3	1	2.2	0	6.2	6.7	0	0	0	0	0	12.8	0	0	6.8	0	0	0	0	0	0	0	0	0	0	1.2	19.6	19.6	0.2	0.2	0	0.3	0.2	0	0	0
D_A8F		peach or nectarine or plum or apricot	Multiple					Yes	170.982	154.354	87.2899	0.880934	0.145467	0.1	0.348054	2.0037	0	1.33054	1.52335	4.42607	0	0	0	0	7.30584	0	0	0.0332685	0	0	0	0	0	0	0	0	0	0.185992	0	7.33911	7.6249	0	0.36965	0	0	0.794163	0	0	0.192607
				AFCD			Peach and nectarine	0.66537	174.5	158	87.3	1	0.165	0.1	0.35	1.95	0	1.25	1.3	5.1	0	0	0	0	7.7	0	0	0.05	0	0	0	0	0	0	0	0	0	0	0	7.75	7.9	0	0.4	0	0	0.5	0	0	0.2
				1		F006573	Peach, yellow, unpeeled, raw		168	152	87.4	0.8	0.14	0.1	0.4	1.9	0	1.3	1.2	4.8	0	0	0	0	7.4	0	0	0.1	0	0	0	0	0	0	0	0	0	0.3	0	7.5	7.8	0	0.4	0	0	0.4	0	0	0.2
				1		F006021	Nectarine, yellow, unpeeled, raw		181	164	87.2	1.2	0.19	0.1	0.3	2	0	1.2	1.4	5.4	0	0	0	0	8	0	0	0	0	0	0	0	0	0	0	0	0	0	0	8	8	0	0.4	0	0	0.6	0	0	0.2
				AFCD			Apricot	0.07393	171	151	85.4	0.8	0.13	0.1	0.5	2.5	0	0.4	1.5	4.8	0	0	0	0	6.6	0	0	0	0	0	0	0	0	0	0	0	0	0.4	0	6.6	7	0	1.4	0	0	0.6	0	0	0.1
				1		F000134	Apricot, raw		171	151	85.4	0.8	0.13	0.1	0.5	2.5	0	0.4	1.5	4.8	0	0	0	0	6.6	0	0	0	0	0	0	0	0	0	0	0	0	0.4	0	6.6	7	0	1.4	0	0	0.6	0	0	0.1
				AFCD			Plum	0.2607	162	146	87.8	0.6	0.1	0.1	0.3	2	0	1.8	2.1	2.6	0	0	0	0	6.5	0	0	0	0	0	0	0	0	0	0	0	0	0.6	0	6.5	7.1	0	0	0	0	1.6	0	0	0.2
				1		F006832	Plum, unpeeled, raw		162	146	87.8	0.6	0.1	0.1	0.3	2	0	1.8	2.1	2.6	0	0	0	0	6.5	0	0	0	0	0	0	0	0	0	0	0	0	0.6	0	6.5	7.1	0	0	0	0	1.6	0	0	0.2
D_A8G		mango or paw-paw	Multiple					Yes	216.348	204.392	85.2304	0.4	0.06	0.0217385	0.456523	1.51738	0	3.37826	1.25215	6.96527	0	0	0	0	11.5957	0	0	0.391308	0	0	0	0	0	0	0	0	0	0	0	11.987	11.987	0	0.413046	0	0	0.043477	0	0	0
				AFCD			Mango	0.782615	237	227	84.1	0.4	0.06	0	0.5	1.3	0	3.4	0.6	8.9	0	0	0	0	12.9	0	0	0.5	0	0	0	0	0	0	0	0	0	0	0	13.4	13.4	0	0.5	0	0	0	0	0	0
				1		F005299	Mango, peeled, raw		237	227	84.1	0.4	0.06	0	0.5	1.3	0	3.4	0.6	8.9	0	0	0	0	12.9	0	0	0.5	0	0	0	0	0	0	0	0	0	0	0	13.4	13.4	0	0.5	0	0	0	0	0	0
				AFCD			Papaya (paw paw)	0.217385	142	123	89.3	0.4	0.06	0.1	0.3	2.3	0	3.3	3.6	0	0	0	0	0	6.9	0	0	0	0	0	0	0	0	0	0	0	0	0	0	6.9	6.9	0	0.1	0	0	0.2	0	0	0
				1		F006528	Pawpaw (papaya), peeled, raw		142	123	89.3	0.4	0.06	0.1	0.3	2.3	0	3.3	3.6	0	0	0	0	0	6.9	0	0	0	0	0	0	0	0	0	0	0	0	0	0	6.9	6.9	0	0.1	0	0	0.2	0	0	0
D_A8H		pineapple	Single	AFCD				No	178	163	86.8	0.6	0.1	0.2	0.4	1.8	0	1.8	1.3	5.2	0	0	0	0	8.2	0	0	0	0	0	0	0	0	0	0	0	0	0	0	8.2	8.2	0	0.9	0	0	0.2	0	0	0
				1		F006702	Pineapple (cayenne), peeled, raw		178	163	86.8	0.6	0.1	0.2	0.4	1.8	0	1.8	1.3	5.2	0	0	0	0	8.2	0	0	0	0	0	0	0	0	0	0	0	0	0	0	8.2	8.2	0	0.9	0	0	0.2	0	0	0
D_A8I		grapes or berries	Multiple					Yes	247.764	219.44	82.4042	0.95988	0.152973	0.14012	0.419759	3.55301	0	6.09132	5.71125	0.0100515	0	0	0	0	11.8026	0	0	0.0703608	0	0	0	0	0	0	0	0	0	0	0	11.883	11.883	0	0.341753	0	0.0100515	0.359021	0	0	0
				AFCD			Grapes	0.597938	293.833	270.167	79.6333	0.983333	0.158333	0.116667	0.466667	2.96667	0	7.78333	7.41667	0	0	0	0	0	15.2	0	0	0	0	0	0	0	0	0	0	0	0	0	0	15.2	15.2	0	0	0	0	0.55	0	0	0
				1		F004253	Grape, black muscatel/muscat, raw		349	328	75	1.1	0.18	0.1	0.4	2.7	0	9.5	9.3	0	0	0	0	0	18.8	0	0	0	0	0	0	0	0	0	0	0	0	0	0	18.8	18.8	0	0	0	0	0.4	0	0	0
				1		F004254	Grape, black sultana, raw		278	252	79.2	1.2	0.19	0.1	0.5	3.3	0	7.3	6.7	0	0	0	0	0	14	0	0	0	0	0	0	0	0	0	0	0	0	0	0	14	14	0	0	0	0	0.4	0	0	0
				1		F004256	Grape, cornichon, raw		257	237	82.1	1.3	0.21	0.1	0.5	2.5	0	6	6.7	0	0	0	0	0	12.7	0	0	0	0	0	0	0	0	0	0	0	0	0	0	12.7	12.7	0	0	0	0	0.7	0	0	0
				1		F004259	Grape, red globe, raw		322	294	80.7	0.9	0.14	0.2	0.7	3.5	0	9.2	7.1	0	0	0	0	0	16.3	0	0	0	0	0	0	0	0	0	0	0	0	0	0	16.3	16.3	0	0	0	0	1	0	0	0
				1		F004260	Grape, thompson seedless or sultana, raw		276	257	80.6	0.6	0.1	0.1	0.4	2.3	0	7.6	7.4	0	0	0	0	0	15	0	0	0	0	0	0	0	0	0	0	0	0	0	0	15	15	0	0	0	0	0.3	0	0	0
				1		F004261	Grape, waltham cross, raw		281	253	80.2	0.8	0.13	0.1	0.3	3.5	0	7.1	7.3	0	0	0	0	0	14.4	0	0	0	0	0	0	0	0	0	0	0	0	0	0	14.4	14.4	0	0	0	0	0.5	0	0	0
				AFCD			Berries	0.402062	179.25	144	86.525	0.925	0.145	0.175	0.35	4.425	0	3.575	3.175	0.025	0	0	0	0	6.75	0	0	0.175	0	0	0	0	0	0	0	0	0	0	0	6.95	6.95	0	0.85	0	0.025	0.075	0	0	0
				1		F001267	Blackberry, raw		211	162	84.6	1.4	0.22	0.3	0.3	6.1	0	3.9	3.6	0	0	0	0	0	7.5	0	0	0	0	0	0	0	0	0	0	0	0	0	0	7.5	7.5	0	0.4	0	0.1	0.2	0	0	0
				1		F001290	Blueberry, raw		194	166	83.6	0.5	0.08	0	0.2	3.5	0	4.8	4.4	0	0	0	0	0	9.2	0	0	0.4	0	0	0	0	0	0	0	0	0	0	0	9.6	9.6	0	0.3	0	0	0	0	0	0
				1		F007619	Raspberry, raw		203	159	85.8	1.1	0.17	0.2	0.4	5.6	0	3.5	2.9	0.1	0	0	0	0	6.5	0	0	0.2	0	0	0	0	0.1	0	0	0	0	0	0	6.8	6.8	0	2	0	0	0.1	0	0	0
				1		F008952	Strawberry, raw		109	89	92.1	0.7	0.11	0.2	0.5	2.5	0	2.1	1.8	0	0	0	0	0	3.8	0	0	0.1	0	0	0	0	0	0	0	0	0	0	0	3.9	3.9	0	0.7	0	0	0	0	0	0
D_A8J		melon (e.g., water melon, rockmelon, honeydew melon)	Single	AFCD				No	122	115.5	91.325	0.65	0.105	0.175	0.575	0.825	0	2.3	1.325	2.175	0	0	0	0	5.8	0	0	0.075	0	0	0	0	0	0	0	0	0	0	0	5.875	5.875	0	0.275	0	0	0.15	0	0	0
				1		F005516	Melon, honey dew, white skin, peeled, raw		149	141	89.8	0.7	0.11	0.3	0.6	1	0	1.9	1.3	3.9	0	0	0	0	7.1	0	0	0	0	0	0	0	0	0	0	0	0	0	0	7.1	7.1	0	0.4	0	0	0.1	0	0	0
				1		F005517	Melon, honey dew, yellow skin, peeled, raw		107	100	92.7	0.8	0.13	0.3	0.6	0.9	0	1.9	1.5	1	0	0	0	0	4.4	0	0	0	0	0	0	0	0	0	0	0	0	0	0	4.4	4.4	0	0.4	0	0	0.1	0	0	0
				1		F005519	Melon, rockmelon, peeled, raw		99	91	91.2	0.5	0.08	0.1	0.7	1	0	2.2	1.3	1.2	0	0	0	0	4.7	0	0	0	0	0	0	0	0	0	0	0	0	0	0	4.7	4.7	0	0.3	0	0	0.1	0	0	0
				1		F005520	Melon, watermelon, peeled, raw		133	130	91.6	0.6	0.1	0	0.4	0.4	0	3.2	1.2	2.6	0	0	0	0	7	0	0	0.3	0	0	0	0	0	0	0	0	0	0	0	7.3	7.3	0	0	0	0	0.3	0	0	0
D_A8K		other fruit not listed	Multiple					Yes	386.847	343.918	78.0509	1.47486	0.235981	5.92937	1.07239	5.37981	0	2.59468	2.60358	0.105962	0	0	0	0	5.30422	0	0	0.169358	0	0	0	0	0	0	0	0	0	0.190826	0	5.47357	5.6644	0	0.561924	0	0	0.23789	0	0	0.100184
				AFCD			Cherry	0.0954131	250	238	82.8	0.8	0.12	0.2	0.5	1.5	0	4.7	6.2	0	0	0	0	0	10.9	0	0	0	0	0	0	0	0	0	0	0	0	2	0	10.9	12.9	0	0	0	0	1.1	0	0	0
				1		F002522	Cherry, raw		250	238	82.8	0.8	0.12	0.2	0.5	1.5	0	4.7	6.2	0	0	0	0	0	10.9	0	0	0	0	0	0	0	0	0	0	0	0	2	0	10.9	12.9	0	0	0	0	1.1	0	0	0
				AFCD			Fig	0.0706412	195	169	85.9	1.4	0.22	0.3	0.5	3.3	0	3.9	4.2	0	0	0	0	0	8.1	0	0	0	0	0	0	0	0	0	0	0	0	0	0	8.1	8.1	0	0.2	0	0	0.2	0	0	0
				1		F003834	Fig, fresh, unpeeled, raw		195	169	85.9	1.4	0.22	0.3	0.5	3.3	0	3.9	4.2	0	0	0	0	0	8.1	0	0	0	0	0	0	0	0	0	0	0	0	0	0	8.1	8.1	0	0.2	0	0	0.2	0	0	0
				AFCD			Paasionfruit	0.0706412	304	193	74.4	3	0.48	0.3	0.6	13.9	0	1.9	2.3	1.5	0	0	0	0	5.7	0	0	0	0	0	0	0	0	0	0	0	0	0	0	5.7	5.7	0	3.5	0	0	0.5	0	0	0
				1		F006333	Passionfruit, raw		304	193	74.4	3	0.48	0.3	0.6	13.9	0	1.9	2.3	1.5	0	0	0	0	5.7	0	0	0	0	0	0	0	0	0	0	0	0	0	0	5.7	5.7	0	3.5	0	0	0.5	0	0	0
				AFCD			Kiwi	0.333946	237	218	83.2	1.2	0.19	0.6	0.65	2.4	0	5.2	4.65	0	0	0	0	0	9.85	0	0	0.25	0	0	0	0	0	0	0	0	0	0	0	10.1	10.1	0	0.9	0	0	0.25	0	0	0.3
				1		F004815	Kiwifruit, gold, peeled, raw		244	230	82.6	1.2	0.19	0.5	0.7	1.8	0	5.7	5.2	0	0	0	0	0	10.9	0	0	0.2	0	0	0	0	0	0	0	0	0	0	0	11.1	11.1	0	0.9	0	0	0.4	0	0	0
				1		F004816	Kiwifruit, green (hayward), peeled, raw		230	206	83.8	1.2	0.19	0.7	0.6	3	0	4.7	4.1	0	0	0	0	0	8.8	0	0	0.3	0	0	0	0	0	0	0	0	0	0	0	9.1	9.1	0	0.9	0	0	0.1	0	0	0.6
				AFCD			Avocado	0.429359	579	519	72.3	1.6	0.26	13.2	1.7	7.5	0	0	0	0	0	0	0	0	0	0	0	0.2	0	0	0	0	0	0	0	0	0	0	0	0.2	0.2	0	0	0	0	0	0	0	0
				1		F000162	Avocado, raw		579	519	72.3	1.6	0.26	13.2	1.7	7.5	0	0	0	0	0	0	0	0	0	0	0	0.2	0	0	0	0	0	0	0	0	0	0	0	0.2	0.2	0	0	0	0	0	0	0	0
D_A6B	Vegetables	vegetable or tomato juices	Single	AUSNUT				No	89.25	80.25	93.625	0.8	#DIV/0!	0.025	0.925	1.1	0	#DIV/0!	#DIV/0!	#DIV/0!	#DIV/0!	#DIV/0!	#DIV/0!	#DIV/0!	2.95	0.225	2.95	0.725	#DIV/0!	#DIV/0!	#DIV/0!	#DIV/0!	#DIV/0!	#DIV/0!	#DIV/0!	#DIV/0!	#DIV/0!	#DIV/0!	#DIV/0!	3.7	3.725	#DIV/0!	#DIV/0!	#DIV/0!	#DIV/0!	#DIV/0!	#DIV/0!	#DIV/0!	#DIV/0!
				2	Recipe	01B30349	Juice, vegetable blend, tomato, carrot, celery & parsley, commercial		79	72	94.3	0.7		0	1	0.8	0								2.4	0	2.4	0.9												3.3	3.3
				2	Recipe	01B30385	Juice, vegetable blend, home squeezed		110	89	91.2	1.1		0.1	0.7	2.6	0								3.8	0	3.8	0												3.9	4
				2	Analysed	01B30335	Juice, tomato, commercial, added salt		76	72	94.8	0.7		0	1	0.5	0								2.3	0	2.3	1												3.3	3.3
				2	Analysed	01B30336	Juice, tomato, commercial, sweetened, added salt		92	88	94.2	0.7		0	1	0.5	0								3.3	0.9	3.3	1												4.3	4.3
D_A7A		green/mixed salad (incl. lettuce, tomato) in a sandwich	Multiple					Yes	108.573	91.9993	92.0658	1.05812	0.169403	0.710365	0.617968	2.03907	0	0.994129	0.992417	0.739128	0	0	0	0	2.72346	0	0	0.0822797	0	0	0	0	0	0	0	0	0	0	0	2.80795	2.80795	0	0.162723	0	0	0.135908	0.00244253	0	0
				AFCD			Lettuce	0.298851	60.6667	47.6667	94.8	1.2	0.19	0.233333	0.566667	1.53333	0	0.6	0.5	0	0	0	0	0	1.1	0	0	0	0	0	0	0	0	0	0	0	0	0	0	1.1	1.1	0	0	0	0	0.133333	0	0	0
				1		F005191	Lettuce, cos, raw		80	65	94	1.4	0.22	0.3	0.6	1.8	0	1	0.8	0	0	0	0	0	1.8	0	0	0	0	0	0	0	0	0	0	0	0	0	0	1.8	1.8	0	0	0	0	0.2	0	0	0
				1		F005192	Lettuce, iceberg, raw		38	26	95.7	0.9	0.14	0.1	0.4	1.4	0	0.2	0.2	0	0	0	0	0	0.4	0	0	0	0	0	0	0	0	0	0	0	0	0	0	0.4	0.4	0	0	0	0	0.1	0	0	0
				1		F005193	Lettuce, mignonette, raw		64	52	94.7	1.3	0.21	0.3	0.7	1.4	0	0.6	0.5	0	0	0	0	0	1.1	0	0	0	0	0	0	0	0	0	0	0	0	0	0	1.1	1.1	0	0	0	0	0.1	0	0	0
				AFCD			Tomato	0.293582	70.6667	60	93.8667	0.7	0.113333	0.0666667	0.566667	1.33333	0	1.26667	1.06667	0	0	0	0	0	2.33333	0	0	0.2	0	0	0	0	0	0	0	0	0	0	0	2.53333	2.53333	0	0.466667	0	0	0.1	0	0	0
				1		F009190	Tomato, cherry, raw		65	52	93.1	0.5	0.08	0.1	0.6	1.7	0	1.2	1	0	0	0	0	0	2.2	0	0	0	0	0	0	0	0	0	0	0	0	0	0	2.2	2.2	0	0.4	0	0	0.1	0	0	0
				1		F009193	Tomato, common, raw		73	64	94.3	0.6	0.1	0	0.5	1.1	0	1.4	1.1	0	0	0	0	0	2.5	0	0	0.5	0	0	0	0	0	0	0	0	0	0	0	3	3	0	0.5	0	0	0.1	0	0	0
				1		F009211	Tomato, roma, raw		74	64	94.2	1	0.16	0.1	0.6	1.2	0	1.2	1.1	0	0	0	0	0	2.3	0	0	0.1	0	0	0	0	0	0	0	0	0	0	0	2.4	2.4	0	0.5	0	0	0.1	0	0	0
				AFCD			Onion	0.112069	133.5	114	89.55	1.5	0.24	0.05	0.55	2.4	0	1.55	2.15	1.55	0	0	0	0	5.25	0	0	0	0	0	0	0	0	0	0	0	0	0	0	5.25	5.25	0	0.15	0	0	0.15	0	0	0
				1		F006225	Onion, mature, brown skinned, peeled, raw		139	117	88.8	1.3	0.21	0	0.5	2.7	0	1.7	2.2	1.9	0	0	0	0	5.8	0	0	0	0	0	0	0	0	0	0	0	0	0	0	5.8	5.8	0	0.1	0	0	0.1	0	0	0
				1		F006243	Onion, mature, white skinned, peeled, fresh, raw		128	111	90.3	1.7	0.27	0.1	0.6	2.1	0	1.4	2.1	1.2	0	0	0	0	4.7	0	0	0	0	0	0	0	0	0	0	0	0	0	0	4.7	4.7	0	0.2	0	0	0.2	0	0	0
				AFCD			Cucumber	0.0886015	52	44.5	95.95	0.75	0.12	0.075	0.35	0.95	0	0.875	0.8	0	0	0	0	0	1.65	0	0	0	0	0	0	0	0	0	0	0	0	0	0	1.675	1.675	0	0	0	0	0.175	0	0	0
				1		F003319	Cucumber, common, peeled, raw		50	45	96.2	0.4	0.06	0.1	0.2	0.6	0	1.1	1	0	0	0	0	0	2.1	0	0	0	0	0	0	0	0	0	0	0	0	0	0	2.1	2.1	0	0	0	0	0.1	0	0	0
				1		F003320	Cucumber, common, unpeeled, raw		50	39	95.4	0.8	0.13	0.1	0.3	1.4	0	0.6	0.6	0	0	0	0	0	1.2	0	0	0	0	0	0	0	0	0	0	0	0	0	0	1.2	1.2	0	0	0	0	0.2	0	0	0
				1		F003321	Cucumber, Lebanese, unpeeled, raw		52	45	95.9	0.6	0.1	0	0.4	0.9	0	1	1	0	0	0	0	0	1.9	0	0	0	0	0	0	0	0	0	0	0	0	0	0	2	2	0	0	0	0	0.2	0	0	0
				1		F003324	Cucumber, telegraph, unpeeled, raw		56	49	96.3	1.2	0.19	0.1	0.5	0.9	0	0.8	0.6	0	0	0	0	0	1.4	0	0	0	0	0	0	0	0	0	0	0	0	0	0	1.4	1.4	0	0	0	0	0.2	0	0	0
				AFCD			Beetroot	0.0488506	200	171	86.2	1.55	0.25	0.1	0.95	3.65	0	1.05	1.1	6.5	0	0	0	0	8.65	0	0	0	0	0	0	0	0	0	0	0	0	0	0	8.65	8.65	0	0.1	0	0	0.1	0.05	0	0
				1		F001010	Beetroot, canned in brine, drained		199	169	85.6	1.2	0.2	0.1	1.1	3.8	0	2.1	2.2	4.6	0	0	0	0	8.9	0	0	0	0	0	0	0	0	0	0	0	0	0	0	8.9	8.9	0	0	0	0	0.1	0	0	0
				1		F001015	Beetroot, fresh, purple, peeled, raw		201	173	86.8	1.9	0.3	0.1	0.8	3.5	0	0	0	8.4	0	0	0	0	8.4	0	0	0	0	0	0	0	0	0	0	0	0	0	0	8.4	8.4	0	0.2	0	0	0.1	0.1	0	0
				AFCD			Capsicum	0.0402299	101	85.5	92.85	1.6	0.255	0.15	0.3	1.9	0	1.5	1.55	0.1	0	0	0	0	3.15	0	0	0	0	0	0	0	0	0	0	0	0	0	0	3.15	3.15	0	0.1	0	0	0.1	0	0	0
				1		F002239	Capsicum, green, fresh, raw		84	67	93.3	1.5	0.24	0.1	0.2	2	0	0.9	1.2	0.2	0	0	0	0	2.3	0	0	0	0	0	0	0	0	0	0	0	0	0	0	2.3	2.3	0	0	0	0	0.1	0	0	0
				1		F002247	Capsicum, red, fresh, raw		118	104	92.4	1.7	0.27	0.2	0.4	1.8	0	2.1	1.9	0	0	0	0	0	4	0	0	0	0	0	0	0	0	0	0	0	0	0	0	4	4	0	0.2	0	0	0.1	0	0	0
				AFCD			Carrot	0.0727969	140.5	113.5	88.45	0.65	0.105	0.05	0.75	3.35	0	1.1	1.4	3.35	0	0	0	0	5.85	0	0	0.2	0	0	0	0	0	0	0	0	0	0	0	6.05	6.05	0	0	0	0	0.35	0	0	0
				1		F002266	Carrot, baby, peeled, fresh, raw		134	108	88.4	0.7	0.11	0.1	0.6	3.3	0	1.2	1.7	2.6	0	0	0	0	5.5	0	0	0	0	0	0	0	0	0	0	0	0	0	0	5.5	5.5	0	0	0	0	0.4	0	0	0
				1		F002276	Carrot, mature, peeled, fresh, raw		147	119	88.5	0.6	0.1	0	0.9	3.4	0	1	1.1	4.1	0	0	0	0	6.2	0	0	0.4	0	0	0	0	0	0	0	0	0	0	0	6.6	6.6	0	0	0	0	0.3	0	0	0
				AFCD			Avocado	0.0450192	579	519	72.3	1.6	0.26	13.2	1.7	7.5	0	0	0	0	0	0	0	0	0	0	0	0.2	0	0	0	0	0	0	0	0	0	0	0	0.2	0.2	0	0	0	0	0	0	0	0
				1		F000162	Avocado, raw		579	519	72.3	1.6	0.26	13.2	1.7	7.5	0	0	0	0	0	0	0	0	0	0	0	0.2	0	0	0	0	0	0	0	0	0	0	0	0.2	0.2	0	0	0	0	0	0	0	0
D_A7B		green/mixed salad (incl. lettuce, tomato) as a side salad/with a main meal	Single	AUSNUT				No	167	150	90.5	1.4	0	2.2	0.8	2.1	0	0	0	0	0	0	0	0	2.3	0	0	0.3	0	0	0	0	0	0	0	0	0	0	0	2.6	2.7	0	0	0	0	0	0	0	0
				2	Recipe	13A12597	Salad, garden, no added dressing		167	150	90.5	1.4		2.2	0.8	2.1	0								2.3	0	0	0.3												2.6	2.7
D_A7C		stir-fried or mixed vegetables	Single	AUSNUT				No	153.5	128	88.6	2.45	#DIV/0!	0.3	0.65	3.15	0	#DIV/0!	#DIV/0!	#DIV/0!	#DIV/0!	#DIV/0!	#DIV/0!	#DIV/0!	2.65	0	0	1.65	#DIV/0!	#DIV/0!	#DIV/0!	#DIV/0!	#DIV/0!	#DIV/0!	#DIV/0!	#DIV/0!	#DIV/0!	#DIV/0!	#DIV/0!	4.3	4.45	#DIV/0!	#DIV/0!	#DIV/0!	#DIV/0!	#DIV/0!	#DIV/0!	#DIV/0!	#DIV/0!
				2	Recipe	13A12621	Mixed vegetables, fresh or frozen, raw		160	133	87.9	2.5		0.3	0.7	3.3	0								2.9	0	0	1.8												4.7	4.8
				2	Recipe	13A12556	Mixed vegetables, cooked, for use in stir fry recipes		147	123	89.3	2.4		0.3	0.6	3	0								2.4	0	0	1.5												3.9	4.1
D_A7D		vegetable casserole	Single	AUSNUT				No	324.25	301	82.225	2.425	#DIV/0!	3.7	0.975	2.8	0	#DIV/0!	#DIV/0!	#DIV/0!	#DIV/0!	#DIV/0!	#DIV/0!	#DIV/0!	2.7	0	0	4.075	#DIV/0!	#DIV/0!	#DIV/0!	#DIV/0!	#DIV/0!	#DIV/0!	#DIV/0!	#DIV/0!	#DIV/0!	#DIV/0!	#DIV/0!	7.05	7.175	#DIV/0!	#DIV/0!	#DIV/0!	#DIV/0!	#DIV/0!	#DIV/0!	#DIV/0!	#DIV/0!
				2	Recipe	08F11089	Casserole, commercial, vegetable		362	342	82	1.8		5.8	1.3	2.5	0								2.6	0	0	3.1												5.7	5.8
				2	Recipe	13B10317	Casserole, homemade, vegetable, homemade gravy		277	256	84.1	1.9		3	1.1	2.5	0								2.3	0	0	3.5												6.5	6.6
				2	Recipe	13B10288	Casserole, homemade, vegetable, homemade tomato based sauce		268	245	84.8	1.8		2.9	0.7	2.8	0								3.3	0	0	2.7												6	6.2
				2	Recipe	13B20267	Casserole, homemade, vegetable & legumes, homemade tomato based sauce		390	361	78	4.2		3.1	0.8	3.4	0								2.6	0	0	7												10	10.1
D_A7G		sweet potato	Single	AFCD				No	336	313	75.55	2.15	0.35	0.1	0.85	2.9	0	1.4	1.95	3.1	0	0	0	0	6.4	0	0	9.75	0	0	0	0	0	0	0	0	0	0	0	16.2	16.2	0	0.1	0	0	0.2	0	0	0
				1		F009033	Sweet potato, orange flesh, peeled, fresh, baked, no added fat		357	333	74	2.3	0.37	0.1	0.9	3.1	0	1.5	2.1	3.3	0	0	0	0	6.8	0	0	10.4	0	0	0	0	0	0	0	0	0	0	0	17.2	17.2	0	0.1	0	0	0.2	0	0	0
				1		F009034	Sweet potato, orange flesh, peeled, fresh, boiled, drained		315	293	77.1	2	0.33	0.1	0.8	2.7	0	1.3	1.8	2.9	0	0	0	0	6	0	0	9.1	0	0	0	0	0	0	0	0	0	0	0	15.2	15.2	0	0.1	0	0	0.2	0	0	0
D_A7H		pumpkin	Single	AFCD				No	175.125	159	86.275	1.95	0.30875	0.3625	0.725	2	0	0.9375	1.7375	2.025	0	0	0	0	4.725	0	0	1.825	0	0	0	0	0	0	0	0	0	0	0	6.5625	6.8	0	0.075	0	0	0.15	0	0	0
				1		F007533	Pumpkin, butternut, peeled, fresh, baked, no added fat		222	205	82.3	2.5	0.4	0.7	0.8	2.1	0	0.4	0.2	5.5	0	0	0	0	6.1	0	0	2	0	0	0	0	0	0	0	0	0	0	0	8.1	8.1	0	0.1	0	0	0.4	0	0	0
				1		F007534	Pumpkin, butternut, peeled, fresh, boiled, drained		197	182	84.3	2.2	0.35	0.6	0.7	1.9	0	0.3	0.2	4.9	0	0	0	0	5.4	0	0	1.8	0	0	0	0	0	0	0	0	0	0	0	7.2	7.2	0	0.1	0	0	0.4	0	0	0
				1		F007538	Pumpkin, golden nugget, peeled, fresh, baked, no added fat		146	135	89.8	2.6	0.41	0.4	0.9	1.3	0	1.3	1.4	0.4	0	0	0	0	3.1	0	0	1.6	0	0	0	0	0	0	0	0	0	0	0	4.7	4.7	0	0.1	0	0	0	0	0	0
				1		F007539	Pumpkin, golden nugget, peeled, fresh, boiled, drained		129	120	90.9	2.3	0.37	0.3	0.8	1.1	0	1.1	1.2	0.3	0	0	0	0	2.7	0	0	1.5	0	0	0	0	0	0	0	0	0	0	0	4.2	4.2	0	0.1	0	0	0	0	0	0
				1		F007543	Pumpkin, jarrahdale, peeled, fresh, baked, no added fat		131	115	88.8	0.8	0.12	0.1	0.6	1.9	0	1.2	3.9	0	0	0	0	0	5.1	0	0	0	0	0	0	0	1.1000000000000001	0	0	0	0	0	0	5.1	6.1	0	0	0	0	0	0	0	0
				1		F007544	Pumpkin, jarrahdale, peeled, fresh, boiled, drained		116	102	90.1	0.7	0.11	0.1	0.5	1.7	0	1	3.4	0	0	0	0	0	4.5	0	0	0	0	0	0	0	0.9	0	0	0	0	0	0	4.5	5.4	0	0	0	0	0	0	0	0
				1		F007557	Pumpkin, Queensland blue, peeled, fresh, baked, no added fat		244	219	80.9	2.4	0.38	0.4	0.8	3.2	0	1.2	1.9	2.7	0	0	0	0	5.8	0	0	4.1	0	0	0	0	0	0	0	0	0	0	0	9.9	9.9	0	0.1	0	0	0.2	0	0	0
				1		F007558	Pumpkin, Queensland blue, peeled, fresh, boiled, drained		216	194	83.1	2.1	0.33	0.3	0.7	2.8	0	1	1.7	2.4	0	0	0	0	5.1	0	0	3.6	0	0	0	0	0	0	0	0	0	0	0	8.8	8.8	0	0.1	0	0	0.2	0	0	0
D_A7K		silverbeet or spinach	Multiple					Yes	79.7333	59.6933	92.3347	2.42267	0.386667	0.225333	1.65733	2.51733	0	0.233333	0.36	0	0	0	0	0	0.593333	0	0	0	0	0	0	0	0	0	0	0	0	0	0	0.593333	0.593333	0	0.024	0	0	0.0626667	0.272	0	0
				AFCD			Silverbeet	0.164384	71.5	54.5	92.55	1.65	0.26	0.2	1.1	2.15	0	0.55	0.55	0	0	0	0	0	1.1	0	0	0	0	0	0	0	0	0	0	0	0	0	0	1.1	1.1	0	0.1	0	0	0.05	0.5	0	0
				1		F008266	Silverbeet, fresh, boiled, drained		77	59	91.9	1.8	0.28	0.2	1.2	2.3	0	0.6	0.6	0	0	0	0	0	1.2	0	0	0	0	0	0	0	0	0	0	0	0	0	0	1.2	1.2	0	0.1	0	0	0.1	0.5	0	0
				1		F008267	Silverbeet, fresh, raw		66	50	93.2	1.5	0.24	0.2	1	2	0	0.5	0.5	0	0	0	0	0	1	0	0	0	0	0	0	0	0	0	0	0	0	0	0	1	1	0	0.1	0	0	0	0.5	0	0
				AFCD			Spinach	0.520548	82.3333	61.3333	92.2667	2.66667	0.426667	0.233333	1.83333	2.63333	0	0.133333	0.3	0	0	0	0	0	0.433333	0	0	0	0	0	0	0	0	0	0	0	0	0	0	0.433333	0.433333	0	0	0	0	0.0666667	0.2	0	0
				1		F008749	Spinach, baby, fresh, raw		68	48	92.1	2.8	0.45	0	2	2.5	0	0	0	0	0	0	0	0	0	0	0	0	0	0	0	0	0	0	0	0	0	0	0	0	0	0	0	0	0	0	0	0	0
				1		F008760	Spinach, Mature English, fresh, boiled, drained		97	74	91.7	2.8	0.45	0.4	1.9	2.9	0	0.2	0.5	0	0	0	0	0	0.7	0	0	0	0	0	0	0	0	0	0	0	0	0	0	0.7	0.7	0	0	0	0	0.1	0.3	0	0
				1		F008761	Spinach, Mature English, fresh, raw		82	62	93	2.4	0.38	0.3	1.6	2.5	0	0.2	0.4	0	0	0	0	0	0.6	0	0	0	0	0	0	0	0	0	0	0	0	0	0	0.6	0.6	0	0	0	0	0.1	0.3	0	0
D_A7L		broccoli	Single	AFCD				No	115.5	94.25	92.15	3.175	0.505	0.375	0.725	2.625	0	0.525	0.675	0.025	0.025	0	0	0	1.275	0	0	0.375	0	0	0	0	0	0	0	0	0	0	0	1.65	1.65	0	0	0	0	0	0	0	0
				1		F001900	Broccoli, fresh, boiled, drained		100	80	92.5	2.9	0.46	0.3	0.6	2.5	0	0.5	0.6	0	0	0	0	0	1.1	0	0	0.1	0	0	0	0	0	0	0	0	0	0	0	1.2	1.2	0	0	0	0	0	0	0	0
				1		F001904	Broccoli, fresh, microwaved		113	89	92	3.3	0.52	0.4	0.7	2.9	0	0.4	0.7	0.1	0.1	0	0	0	1.3	0	0	0	0	0	0	0	0	0	0	0	0	0	0	1.3	1.3	0	0	0	0	0	0	0	0
				1		F001908	Broccolini, fresh, boiled, drained		127	106	91.9	3.3	0.53	0.4	0.8	2.6	0	0.6	0.7	0	0	0	0	0	1.4	0	0	0.7	0	0	0	0	0	0	0	0	0	0	0	2.1	2.1	0	0	0	0	0	0	0	0
				1		F001909	Broccolini, fresh, raw		122	102	92.2	3.2	0.51	0.4	0.8	2.5	0	0.6	0.7	0	0	0	0	0	1.3	0	0	0.7	0	0	0	0	0	0	0	0	0	0	0	2	2	0	0	0	0	0	0	0	0
D_A7M		cauliflower	Single	AFCD				No	107	97	92.4	2	0.31	0.2	0.7	1.2	0	1.5	1.5	0	0	0	0	0	2.9	0	0	0.5	0	0	0	0	0	0	0	0	0	0	0	3.4	3.4	0	0	0	0	0	0	0	0
				1		F002377	Cauliflower, fresh, boiled, drained		107	97	92.4	2	0.31	0.2	0.7	1.2	0	1.5	1.5	0	0	0	0	0	2.9	0	0	0.5	0	0	0	0	0	0	0	0	0	0	0	3.4	3.4	0	0	0	0	0	0	0	0
D_A7N		brussel sprouts or cabbage or coleslaw	Multiple					Yes	206.561	185.143	86.8655	1.92347	#DIV/0!	2.01718	0.860429	2.66963	0	#DIV/0!	#DIV/0!	#DIV/0!	#DIV/0!	#DIV/0!	#DIV/0!	#DIV/0!	4.40414	2.19908	2.19908	0.184969	#DIV/0!	#DIV/0!	#DIV/0!	#DIV/0!	#DIV/0!	#DIV/0!	#DIV/0!	#DIV/0!	#DIV/0!	#DIV/0!	#DIV/0!	4.58911	4.63021	#DIV/0!	#DIV/0!	#DIV/0!	#DIV/0!	#DIV/0!	#DIV/0!	#DIV/0!	#DIV/0!
				AFCD			Brussel sprouts	0.184049	156	118	87.9	4	0.63	0.3	0.9	4.7	0	0.8	1	0.3	0	0	0	0	2.2	0	0	0	0	0	0	0	0	0	0	0	0	0	0	2.2	2.2	0	0.3	0	0	0.2	0	0	0
				1		F001913	Brussels sprout, fresh, boiled, drained		156	118	87.9	4	0.63	0.3	0.9	4.7	0	0.8	1	0.3	0	0	0	0	2.2	0	0	0	0	0	0	0	0	0	0	0	0	0	0	2.2	2.2	0	0.3	0	0	0.2	0	0	0
				AFCD			Cabbage	0.404908	88.5	69.625	91.5375	1.6125	0.2575	0.125	0.65	2.325	0	0.825	1.2	0.175	0	0	0	0	2.2125	0	0	0	0	0	0	0	0	0	0	0	0	0	0	2.2125	2.2125	0	0.1125	0	0	0.125	0	0	0
				1		F002003	Cabbage, red, boiled, drained		127	99	87.6	2.3	0.37	0.3	1	3.5	0	0.8	1.2	0.7	0	0	0	0	2.8	0	0	0	0	0	0	0	0	0	0	0	0	0	0	2.8	2.8	0	0.2	0	0	0.2	0	0	0
				1		F002006	Cabbage, red, raw		122	95	88.1	2.2	0.35	0.3	1	3.4	0	0.8	1.2	0.7	0	0	0	0	2.7	0	0	0	0	0	0	0	0	0	0	0	0	0	0	2.7	2.7	0	0.2	0	0	0.2	0	0	0
				1		F002009	Cabbage, savoy, boiled, drained		93	74	91.9	1.8	0.28	0.1	0.7	2.4	0	1	1.4	0	0	0	0	0	2.4	0	0	0	0	0	0	0	0	0	0	0	0	0	0	2.4	2.4	0	0.1	0	0	0.1	0	0	0
				1		F002010	Cabbage, savoy, raw		90	71	92.2	1.7	0.27	0.1	0.7	2.3	0	1	1.3	0	0	0	0	0	2.3	0	0	0	0	0	0	0	0	0	0	0	0	0	0	2.3	2.3	0	0.1	0	0	0.1	0	0	0
				1		F002014	Cabbage, white, boiled, drained		95	75	90.5	1.4	0.22	0.1	0.5	2.4	0	1.2	1.7	0	0	0	0	0	2.9	0	0	0	0	0	0	0	0	0	0	0	0	0	0	2.9	2.9	0	0.1	0	0	0.1	0	0	0
				1		F002015	Cabbage, white, raw		91	72	90.8	1.3	0.21	0.1	0.5	2.4	0	1.2	1.6	0	0	0	0	0	2.8	0	0	0	0	0	0	0	0	0	0	0	0	0	0	2.8	2.8	0	0	0	0	0.1	0	0	0
				1		F001993	Cabbage, Chinese, boiled, drained		46	36	95.5	1.1	0.18	0	0.4	1.1	0	0.3	0.6	0	0	0	0	0	0.9	0	0	0	0	0	0	0	0	0	0	0	0	0	0	0.9	0.9	0	0.1	0	0	0.1	0	0	0
				1		F001996	Cabbage, Chinese, raw		44	35	95.7	1.1	0.18	0	0.4	1.1	0	0.3	0.6	0	0	0	0	0	0.9	0	0	0	0	0	0	0	0	0	0	0	0	0	0	0.9	0.9	0	0.1	0	0	0.1	0	0	0
				AUSNUT			Coleslaw	0.411043	345.5	329	81.8	1.3	#DIV/0!	4.65	1.05	2.1	0	#DIV/0!	#DIV/0!	#DIV/0!	#DIV/0!	#DIV/0!	#DIV/0!	#DIV/0!	7.55	5.35	5.35	0.45	#DIV/0!	#DIV/0!	#DIV/0!	#DIV/0!	#DIV/0!	#DIV/0!	#DIV/0!	#DIV/0!	#DIV/0!	#DIV/0!	#DIV/0!	8	8.1	#DIV/0!	#DIV/0!	#DIV/0!	#DIV/0!	#DIV/0!	#DIV/0!	#DIV/0!	#DIV/0!
				2	Recipe	13B10266	Salad, coleslaw, commercial, added dressing		363	347	79.7	1.3		3.9	1.2	2	0								10.4	8.2	8.2	0.5												10.9	11
				2	Recipe	13B10267	Salad, coleslaw, homemade from basic ingredients, added dressing		328	311	83.9	1.3		5.4	0.9	2.2	0								4.7	2.5	2.5	0.4												5.1	5.2
D_A7O		carrots	Multiple					Yes	147.459	119.067	87.9706	0.758244	0.12201	0.0963904	0.765463	3.5201	0	1.13093	1.44639	3.33454	0.0154635	0	0	0	5.95824	0	0	0.215463	0	0	0	0	0	0	0	0	0	0	0.0154635	6.17371	6.17371	0	0	0	0	0.319073	0	0	0
				AFCD			Carrots - raw	0.381462	140.5	113.5	88.45	0.65	0.105	0.05	0.75	3.35	0	1.1	1.4	3.35	0	0	0	0	5.85	0	0	0.2	0	0	0	0	0	0	0	0	0	0	0	6.05	6.05	0	0	0	0	0.35	0	0	0
				1		F002266	Carrot, baby, peeled, fresh, raw		134	108	88.4	0.7	0.11	0.1	0.6	3.3	0	1.2	1.7	2.6	0	0	0	0	5.5	0	0	0	0	0	0	0	0	0	0	0	0	0	0	5.5	5.5	0	0	0	0	0.4	0	0	0
				1		F002276	Carrot, mature, peeled, fresh, raw		147	119	88.5	0.6	0.1	0	0.9	3.4	0	1	1.1	4.1	0	0	0	0	6.2	0	0	0.4	0	0	0	0	0	0	0	0	0	0	0	6.6	6.6	0	0	0	0	0.3	0	0	0
				AFCD			Carrots - cooked	0.618538	151.75	122.5	87.675	0.825	0.1325	0.125	0.775	3.625	0	1.15	1.475	3.325	0.025	0	0	0	6.025	0	0	0.225	0	0	0	0	0	0	0	0	0	0	0.025	6.25	6.25	0	0	0	0	0.3	0	0	0
				1		F002263	Carrot, baby, baked, no added fat		146	117	87.4	0.8	0.12	0.1	0.7	3.6	0	1.3	1.8	2.8	0	0	0	0	6	0	0	0	0	0	0	0	0	0	0	0	0	0	0	6	6	0	0	0	0	0.4	0	0	0
				1		F002265	Carrot, baby, peeled, fresh, boiled, drained		144	116	87.5	0.8	0.12	0.1	0.6	3.5	0	1.3	1.8	2.8	0	0	0	0	5.9	0	0	0	0	0	0	0	0	0	0	0	0	0	0	5.9	5.9	0	0	0	0	0.4	0	0	0
				1		F002274	Carrot, mature, peeled, fresh, baked, no added fat		179	146	86	0.7	0.12	0	1.1	4.1	0	1.2	1.3	5	0	0	0	0	7.6	0	0	0.5	0	0	0	0	0	0	0	0	0	0	0	8	8	0	0	0	0	0.4	0	0	0
				1		F002275	Carrot, mature, peeled, fresh, boiled, drained		138	111	89.8	1	0.17	0.3	0.7	3.3	0	0.8	1	2.7	0.1	0	0	0	4.6	0	0	0.4	0	0	0	0	0	0	0	0	0	0	0.1	5.1	5.1	0	0	0	0	0	0	0	0
D_A7P		mushrooms	Single	AFCD				No	119.5	104	90.4	3.15	0.715	0.55	0.7	1.95	0	0	0	0	0	0	0	0	0	0	0	0	0	0	0	0	#DIV/0!	0	0	0	0	0	0	0	1.8	0	0	0	0	0.1	0	0	0
				1		F005945	Mushroom, common, fresh, fried, no added fat		153	133	87.7	4	0.92	0.7	0.9	2.5	0	0	0	0	0	0	0	0	0	0	0	0	0	0	0	0	2.2999999999999998	0	0	0	0	0	0	0	2.3	0	0	0	0	0.1	0	0	0
				1		F005946	Mushroom, common, fresh, raw		86	75	93.1	2.3	0.51	0.4	0.5	1.4	0	0	0	0	0	0	0	0	0	0	0	0	0	0	0	0	1.3	0	0	0	0	0	0	0	1.3	0	0	0	0	0.1	0	0	0
D_A7Q		capsicum	Multiple					Yes	104.106	88.2007	92.6474	1.65401	0.263102	0.15	0.3	1.96752	0	1.54051	1.59051	0.1	0	0	0	0	3.24453	0	0	0	0	0	0	0	0	0	0	0	0	0	0	3.24453	3.24453	0	0.127007	0	0	0.1	0	0	0
				AFCD			Capsicum - raw	0.729927	101	85.5	92.85	1.6	0.255	0.15	0.3	1.9	0	1.5	1.55	0.1	0	0	0	0	3.15	0	0	0	0	0	0	0	0	0	0	0	0	0	0	3.15	3.15	0	0.1	0	0	0.1	0	0	0
				1		F002239	Capsicum, green, fresh, raw		84	67	93.3	1.5	0.24	0.1	0.2	2	0	0.9	1.2	0.2	0	0	0	0	2.3	0	0	0	0	0	0	0	0	0	0	0	0	0	0	2.3	2.3	0	0	0	0	0.1	0	0	0
				1		F002247	Capsicum, red, fresh, raw		118	104	92.4	1.7	0.27	0.2	0.4	1.8	0	2.1	1.9	0	0	0	0	0	4	0	0	0	0	0	0	0	0	0	0	0	0	0	0	4	4	0	0.2	0	0	0.1	0	0	0
				AFCD			Capsicum - cooked	0.270073	112.5	95.5	92.1	1.8	0.285	0.15	0.3	2.15	0	1.65	1.7	0.1	0	0	0	0	3.5	0	0	0	0	0	0	0	0	0	0	0	0	0	0	3.5	3.5	0	0.2	0	0	0.1	0	0	0
				1		F002238	Capsicum, green, fresh, fried, no added fat		93	75	92.6	1.7	0.27	0.1	0.2	2.3	0	1	1.3	0.2	0	0	0	0	2.6	0	0	0	0	0	0	0	0	0	0	0	0	0	0	2.6	2.6	0	0.1	0	0	0.1	0	0	0
				1		F002246	Capsicum, red, fresh, fried, no added fat		132	116	91.6	1.9	0.3	0.2	0.4	2	0	2.3	2.1	0	0	0	0	0	4.4	0	0	0	0	0	0	0	0	0	0	0	0	0	0	4.4	4.4	0	0.3	0	0	0.1	0	0	0
D_A7R		sweetcorn or corn on the cob	Single	AFCD				No	408	380.667	76.2	3.26667	0.523333	1.26667	0.7	3.4	0	0.466667	0.5	2.8	0.0666667	0	0	0	3.9	0	0	12.7	0	0	0	0	0	0	0	0	0	0	0	16.5667	16.5667	0	0.0333333	0	0	0.0666667	0	0	0
				1		F003200	Corn, fresh on cob, boiled, drained		381	349	77.3	3.8	0.6	1.9	0.6	4	0	0.9	1	3.6	0	0	0	0	5.6	0	0	7.4	0	0	0	0	0	0	0	0	0	0	0	13	13	0	0	0	0	0	0	0	0
				1		F003201	Corn, kernels, purchased frozen, boiled, drained		452	424	73.9	3.1	0.5	0.9	0.5	3.5	0	0.3	0.3	1.8	0.2	0	0	0	2.6	0	0	17.3	0	0	0	0	0	0	0	0	0	0	0	19.9	19.9	0	0.1	0	0	0.1	0	0	0
				1		F003220	Corn, kernels, canned in brine, drained		391	369	77.4	2.9	0.47	1	1	2.7	0	0.2	0.2	3	0	0	0	0	3.5	0	0	13.4	0	0	0	0	0	0	0	0	0	0	0	16.8	16.8	0	0	0	0	0.1	0	0	0
D_A7S		zucchini or eggplant or squash	Multiple					Yes	104.25	92.4238	91.7899	1.92561	0.307287	0.320732	0.590549	1.47591	0	1.3311	1.36402	0.0405488	0	0	0	0	2.74604	0	0	0.0990854	0	0	0	0	0	0	0	0	0	0	0	2.8253	2.8253	0	0	0	0	0.169817	0	0	0.0103659
				AFCD			Squash and Zucchini	0.792683	100	91.75	92.075	2.05	0.3275	0.3	0.575	1.025	0	1.3	1.25	0.025	0	0	0	0	2.575	0	0	0.125	0	0	0	0	0	0	0	0	0	0	0	2.675	2.675	0	0	0	0	0.175	0	0	0
				1		F009773	Zucchini, green skin, fresh, unpeeled, boiled, drained		77	66	93.8	1.1	0.17	0.4	0.5	1.3	0	1.1	1	0	0	0	0	0	2	0	0	0	0	0	0	0	0	0	0	0	0	0	0	2	2	0	0	0	0	0.2	0	0	0
				1		F009774	Zucchini, green skin, fresh, unpeeled, fried, no added fat		92	80	92.6	1.3	0.21	0.4	0.6	1.6	0	1.3	1.1	0	0	0	0	0	2.4	0	0	0	0	0	0	0	0	0	0	0	0	0	0	2.4	2.4	0	0	0	0	0.3	0	0	0
				1		F008810	Squash, button, fresh, boiled, drained		131	126	89.4	3.2	0.51	0.2	0.4	0.6	0	1.5	1.8	0.1	0	0	0	0	3.5	0	0	0.4	0	0	0	0	0	0	0	0	0	0	0	3.8	3.8	0	0	0	0	0.1	0	0	0
				1		F008812	Squash, scallopini, fresh, boiled, drained		100	95	92.5	2.6	0.42	0.2	0.8	0.6	0	1.3	1.1	0	0	0	0	0	2.4	0	0	0.1	0	0	0	0	0	0	0	0	0	0	0	2.5	2.5	0	0	0	0	0.1	0	0	0
				AFCD			Eggplant	0.207317	120.5	95	90.7	1.45	0.23	0.4	0.65	3.2	0	1.45	1.8	0.1	0	0	0	0	3.4	0	0	0	0	0	0	0	0	0	0	0	0	0	0	3.4	3.4	0	0	0	0	0.15	0	0	0.05
				1		F003759	Eggplant, unpeeled, fresh, baked, no added fat		109	86	91.6	1.3	0.21	0.4	0.6	2.9	0	1.3	1.6	0.1	0	0	0	0	3.1	0	0	0	0	0	0	0	0	0	0	0	0	0	0	3.1	3.1	0	0	0	0	0.1	0	0	0
				1		F003760	Eggplant, unpeeled, fresh, grilled, no added fat		132	104	89.8	1.6	0.25	0.4	0.7	3.5	0	1.6	2	0.1	0	0	0	0	3.7	0	0	0	0	0	0	0	0	0	0	0	0	0	0	3.7	3.7	0	0	0	0	0.2	0	0	0.1
D_A7T		cucumber	Single	AFCD				No	52	44.5	95.95	0.75	0.12	0.075	0.35	0.95	0	0.875	0.8	0	0	0	0	0	1.65	0	0	0	0	0	0	0	0	0	0	0	0	0	0	1.675	1.675	0	0	0	0	0.175	0	0	0
				1		F003319	Cucumber, common, peeled, raw		50	45	96.2	0.4	0.06	0.1	0.2	0.6	0	1.1	1	0	0	0	0	0	2.1	0	0	0	0	0	0	0	0	0	0	0	0	0	0	2.1	2.1	0	0	0	0	0.1	0	0	0
				1		F003320	Cucumber, common, unpeeled, raw		50	39	95.4	0.8	0.13	0.1	0.3	1.4	0	0.6	0.6	0	0	0	0	0	1.2	0	0	0	0	0	0	0	0	0	0	0	0	0	0	1.2	1.2	0	0	0	0	0.2	0	0	0
				1		F003321	Cucumber, Lebanese, unpeeled, raw		52	45	95.9	0.6	0.1	0	0.4	0.9	0	1	1	0	0	0	0	0	1.9	0	0	0	0	0	0	0	0	0	0	0	0	0	0	2	2	0	0	0	0	0.2	0	0	0
				1		F003324	Cucumber, telegraph, unpeeled, raw		56	49	96.3	1.2	0.19	0.1	0.5	0.9	0	0.8	0.6	0	0	0	0	0	1.4	0	0	0	0	0	0	0	0	0	0	0	0	0	0	1.4	1.4	0	0	0	0	0.2	0	0	0
D_A7U		tomatoes (except when in ‘mixed salad’)	Multiple					Yes	77.9475	66.5201	93.4537	0.863004	#DIV/0!	0.0775336	0.610134	1.40397	0	#DIV/0!	#DIV/0!	#DIV/0!	#DIV/0!	#DIV/0!	#DIV/0!	#DIV/0!	2.51807	0	0	0.167399	#DIV/0!	#DIV/0!	#DIV/0!	#DIV/0!	#DIV/0!	#DIV/0!	#DIV/0!	#DIV/0!	#DIV/0!	#DIV/0!	#DIV/0!	2.70177	2.70177	#DIV/0!	#DIV/0!	#DIV/0!	#DIV/0!	#DIV/0!	#DIV/0!	#DIV/0!	#DIV/0!
				AFCD			Tomato - raw	0.673993	70.6667	60	93.8667	0.7	0.113333	0.0666667	0.566667	1.33333	0	1.26667	1.06667	0	0	0	0	0	2.33333	0	0	0.2	0	0	0	0	0	0	0	0	0	0	0	2.53333	2.53333	0	0.466667	0	0	0.1	0	0	0
				1		F009190	Tomato, cherry, raw		65	52	93.1	0.5	0.08	0.1	0.6	1.7	0	1.2	1	0	0	0	0	0	2.2	0	0	0	0	0	0	0	0	0	0	0	0	0	0	2.2	2.2	0	0.4	0	0	0.1	0	0	0
				1		F009193	Tomato, common, raw		73	64	94.3	0.6	0.1	0	0.5	1.1	0	1.4	1.1	0	0	0	0	0	2.5	0	0	0.5	0	0	0	0	0	0	0	0	0	0	0	3	3	0	0.5	0	0	0.1	0	0	0
				1		F009211	Tomato, roma, raw		74	64	94.2	1	0.16	0.1	0.6	1.2	0	1.2	1.1	0	0	0	0	0	2.3	0	0	0.1	0	0	0	0	0	0	0	0	0	0	0	2.4	2.4	0	0.5	0	0	0.1	0	0	0
				AUSNUT			Tomato - cooked	0.326007	93	80	92.6	1.2	#DIV/0!	0.1	0.7	1.55	0	#DIV/0!	#DIV/0!	#DIV/0!	#DIV/0!	#DIV/0!	#DIV/0!	#DIV/0!	2.9	0	0	0.1	#DIV/0!	#DIV/0!	#DIV/0!	#DIV/0!	#DIV/0!	#DIV/0!	#DIV/0!	#DIV/0!	#DIV/0!	#DIV/0!	#DIV/0!	3.05	3.05	#DIV/0!	#DIV/0!	#DIV/0!	#DIV/0!	#DIV/0!	#DIV/0!	#DIV/0!	#DIV/0!
				2	Recipe	13A12162	Tomato, fresh, baked, roasted, fried, stir-fried, grilled or BBQ'd, no added fat		92	79	92.7	1.2		0.1	0.7	1.5	0								2.9	0	0	0.1												3	3
				2	Recipe	13A12346	Tomato, fresh, boiled, microwaved or steamed, drained		94	81	92.5	1.2		0.1	0.7	1.6	0								2.9	0	0	0.1												3.1	3.1
D_A7V		lettuce (except when in ‘mixed salad’)	Single	AFCD				No	60.6667	47.6667	94.8	1.2	0.19	0.233333	0.566667	1.53333	0	0.6	0.5	0	0	0	0	0	1.1	0	0	0	0	0	0	0	0	0	0	0	0	0	0	1.1	1.1	0	0	0	0	0.133333	0	0	0
				1		F005191	Lettuce, cos, raw		80	65	94	1.4	0.22	0.3	0.6	1.8	0	1	0.8	0	0	0	0	0	1.8	0	0	0	0	0	0	0	0	0	0	0	0	0	0	1.8	1.8	0	0	0	0	0.2	0	0	0
				1		F005192	Lettuce, iceberg, raw		38	26	95.7	0.9	0.14	0.1	0.4	1.4	0	0.2	0.2	0	0	0	0	0	0.4	0	0	0	0	0	0	0	0	0	0	0	0	0	0	0.4	0.4	0	0	0	0	0.1	0	0	0
				1		F005193	Lettuce, mignonette, raw		64	52	94.7	1.3	0.21	0.3	0.7	1.4	0	0.6	0.5	0	0	0	0	0	1.1	0	0	0	0	0	0	0	0	0	0	0	0	0	0	1.1	1.1	0	0	0	0	0.1	0	0	0
D_A7W		celery (except when in ‘mixed salad’)	Single	AFCD				No	62	51	94.8	0.6	0.1	0.1	0.8	1.4	0	0.5	0.7	0	0	0	0	0	1.2	0	0	0	0	0	0	0	1	0	0	0	0	0	0	1.2	2.2	0	0	0	0	0.2	0	0	0
				1		F002390	Celery, fresh, raw		62	51	94.8	0.6	0.1	0.1	0.8	1.4	0	0.5	0.7	0	0	0	0	0	1.2	0	0	0	0	0	0	0	1	0	0	0	0	0	0	1.2	2.2	0	0	0	0	0.2	0	0	0
D_A7X		onion or leeks	Multiple					Yes	163.502	141.217	87.3981	1.95243	0.313355	0.130721	0.672404	2.79925	0	2.22995	2.56097	1.41221	0	0	0	0	6.23004	0	0	0.0464229	0	0	0	0	0	0	0	0	0	0	0	6.26301	6.26301	0	0.139269	0	0	0.173874	0	0	0
				AFCD			Onion - raw	0.585514	131.333	113.333	89.8667	1.56667	0.25	0.1	0.533333	2.23333	0	1.8	2.06667	1.13333	0	0	0	0	5	0	0	0.0333333	0	0	0	0	0	0	0	0	0	0	0	5.03333	5.03333	0	0.1	0	0	0.133333	0	0	0
				1		F006225	Onion, mature, brown skinned, peeled, raw		139	117	88.8	1.3	0.21	0	0.5	2.7	0	1.7	2.2	1.9	0	0	0	0	5.8	0	0	0	0	0	0	0	0	0	0	0	0	0	0	5.8	5.8	0	0.1	0	0	0.1	0	0	0
				1		F006243	Onion, mature, white skinned, peeled, fresh, raw		128	111	90.3	1.7	0.27	0.1	0.6	2.1	0	1.4	2.1	1.2	0	0	0	0	4.7	0	0	0	0	0	0	0	0	0	0	0	0	0	0	4.7	4.7	0	0.2	0	0	0.2	0	0	0
				1		F006250	Onion, spring, fresh, raw		127	112	90.5	1.7	0.27	0.2	0.5	1.9	0	2.3	1.9	0.3	0	0	0	0	4.5	0	0	0.1	0	0	0	0	0	0	0	0	0	0	0	4.6	4.6	0	0	0	0	0.1	0	0	0
				AFCD			Onion - cooked	0.403587	210.333	182	83.7667	2.5	0.403333	0.166667	0.866667	3.6	0	2.86667	3.3	1.83333	0	0	0	0	8.06667	0	0	0.0666667	0	0	0	0	0	0	0	0	0	0	0	8.1	8.1	0	0.2	0	0	0.233333	0	0	0
				1		F006224	Onion, mature, brown skinned, peeled, fresh, fried, no added fat		224	189	82	2.1	0.34	0	0.8	4.4	0	2.7	3.5	3.1	0	0	0	0	9.4	0	0	0	0	0	0	0	0	0	0	0	0	0	0	9.4	9.4	0	0.2	0	0	0.2	0	0	0
				1		F006242	Onion, mature, white skinned, peeled, fresh, fried, no added fat		203	177	84.6	2.7	0.43	0.2	1	3.3	0	2.2	3.3	1.9	0	0	0	0	7.5	0	0	0	0	0	0	0	0	0	0	0	0	0	0	7.5	7.5	0	0.3	0	0	0.3	0	0	0
				1		F006249	Onion, spring, fresh, fried, no added fat		204	180	84.7	2.7	0.44	0.3	0.8	3.1	0	3.7	3.1	0.5	0	0	0	0	7.3	0	0	0.2	0	0	0	0	0	0	0	0	0	0	0	7.4	7.4	0	0.1	0	0	0.2	0	0	0
				AFCD			Leeks	0.0108994	157.5	129	89.25	2.4	0.385	0.45	0.95	3.55	0	1.75	1.75	0.8	0	0	0	0	4.3	0	0	0	0	0	0	0	0	0	0	0	0	0	0	4.3	4.3	0	0	0	0	0.15	0	0	0
				1		F005162	Leek, fresh, boiled, drained		151	124	89.7	2.3	0.37	0.4	0.9	3.4	0	1.7	1.7	0.8	0	0	0	0	4.1	0	0	0	0	0	0	0	0	0	0	0	0	0	0	4.1	4.1	0	0	0	0	0.1	0	0	0
				1		F005163	Leek, fresh, fried, no added fat		164	134	88.8	2.5	0.4	0.5	1	3.7	0	1.8	1.8	0.8	0	0	0	0	4.5	0	0	0	0	0	0	0	0	0	0	0	0	0	0	4.5	4.5	0	0	0	0	0.2	0	0	0
D_A4L	Nuts & Seeds	almonds or walnuts or hazelnuts	Multiple					Yes	2510.01	2428.69	3.84828	18.6914	3.59252	54.7047	3.02434	10.1363	0	0.242338	0.242338	4.27783	0	0	0	0	4.76251	0	0	0.229343	0	0	0	0	0	0	0	0	0	0	0	4.99185	4.99185	0	0.201948	0	0	0.121169	0.00253067	0	0
				AFCD			Almonds	0.807794	2423	2335.5	4	19.7	3.8	51.5	3.3	10.9	0	0.3	0.3	4.6	0	0	0	0	5.2	0	0	0.2	0	0	0	0	0	0	0	0	0	0	0	5.4	5.4	0	0.25	0	0	0.15	0	0	0
				1		F006081	Nut, almond, with skin, raw, unsalted		2385	2298	5	19.7	3.8	50.5	3.3	10.9	0	0.3	0.3	4.6	0	0	0	0	5.2	0	0	0.2	0	0	0	0	0	0	0	0	0	0	0	5.4	5.4	0	0.5	0	0	0.3	0	0	0
				1		F006082	Nut, almond, with skin, roasted, unsalted		2461	2373	3	19.7	3.8	52.5	3.3	10.9	0	0.3	0.3	4.6	0	0	0	0	5.2	0	0	0.2	0	0	0	0	0	0	0	0	0	0	0	5.4	5.4	0	0	0	0	0	0	0	0
				AFCD			Walnuts	0.1669	2904	2853	3	14.4	2.71	69.2	1.8	6.4	0	0	0	2.7	0	0	0	0	2.7	0	0	0.3	0	0	0	0	0	0	0	0	0	0	0	3	3	0	0	0	0	0	0	0	0
				1		F006116	Nut, walnut, raw, unsalted		2904	2853	3	14.4	2.71	69.2	1.8	6.4	0	0	0	2.7	0	0	0	0	2.7	0	0	0.3	0	0	0	0	0	0	0	0	0	0	0	3	3	0	0	0	0	0	0	0	0
				AFCD			Hazelnuts	0.0253067	2689	2605	4.6	14.8	2.79	61.4	2.3	10.4	0	0	0	4.4	0	0	0	0	4.4	0	0	0.7	0	0	0	0	0	0	0	0	0	0	0	5.1	5.1	0	0	0	0	0	0.1	0	0
				1		F006098	Nut, hazelnut, raw, unsalted		2689	2605	4.6	14.8	2.79	61.4	2.3	10.4	0	0	0	4.4	0	0	0	0	4.4	0	0	0.7	0	0	0	0	0	0	0	0	0	0	0	5.1	5.1	0	0	0	0	0	0.1	0	0
D_A4M		cashews	Single	AFCD				No	2559.5	2512.5	2.7	16.9	3.185	49.85	2.95	5.85	0	0	0	5.45	0	0	0	0	5.45	0	0	17.25	0	0	0	0	0	0	0	0	0	0	0	22.75	22.75	0	0	0	0	0	0	0	0
				1		F006088	Nut, cashew, raw, unsalted		2541	2493	3.5	17	3.21	49.2	2.5	5.9	0	0	0	5.5	0	0	0	0	5.5	0	0	17.4	0	0	0	0	0	0	0	0	0	0	0	22.9	22.9	0	0	0	0	0	0	0	0
				1		F006090	Nut, cashew, roasted, salted		2578	2532	1.9	16.8	3.16	50.5	3.4	5.8	0	0	0	5.4	0	0	0	0	5.4	0	0	17.1	0	0	0	0	0	0	0	0	0	0	0	22.6	22.6	0	0	0	0	0	0	0	0
D_A4N		coconuts	Single	AFCD				No	1396	1331	48.7	3.8	0.72	32.8	1	8.1	0	0.2	0.3	2.4	0	0	0	0	2.9	0	0	0.4	0	0	0	0	0	0	0	0	0	0	0	3.3	3.3	0	0	0	0	0	0	0	0
				1		F002983	Coconut, fresh, mature fruit, flesh		1396	1331	48.7	3.8	0.72	32.8	1	8.1	0	0.2	0.3	2.4	0	0	0	0	2.9	0	0	0.4	0	0	0	0	0	0	0	0	0	0	0	3.3	3.3	0	0	0	0	0	0	0	0
D_A4O		peanuts	Single	AFCD				No	2586.25	2528.5	2.45	24.825	4.55	51.1	2.875	7.225	0	0	0	4.65	0	0	0	0	4.65	0	0	8.225	0	0	0	0	0	0	0	0	0	0	0	12.875	12.875	0	0.1	0	0	0	0	0	0
				1		F006107	Nut, peanut, with skin, raw, unsalted		2376	2311	4.8	24.7	4.53	47.1	1.9	8.2	0	0	0	5.1	0	0	0	0	5.1	0	0	3.8	0	0	0	0	0	0	0	0	0	0	0	8.9	8.9	0	0.1	0	0	0	0	0	0
				1		F006108	Nut, peanut, with skin, roasted, with oil, salted		2635	2569	1.6	24.4	4.47	51.7	3.2	8.3	0	0	0	4.7	0	0	0	0	4.7	0	0	9.7	0	0	0	0	0	0	0	0	0	0	0	14.4	14.4	0	0.1	0	0	0	0	0	0
				1		F006109	Nut, peanut, without skin, roasted, with oil, salted		2667	2617	1.7	25.1	4.6	52.8	3.2	6.2	0	0	0	4.4	0	0	0	0	4.4	0	0	9.7	0	0	0	0	0	0	0	0	0	0	0	14.1	14.1	0	0.1	0	0	0	0	0	0
				1		F006110	Nut, peanut, without skin, roasted, with oil, unsalted		2667	2617	1.7	25.1	4.6	52.8	3.2	6.2	0	0	0	4.4	0	0	0	0	4.4	0	0	9.7	0	0	0	0	0	0	0	0	0	0	0	14.1	14.1	0	0.1	0	0	0	0	0	0
D_A4P		pistachio	Single	AFCD				No	2542	2470	3.8	19.7	3.72	50.6	3	9	0	0	0	5.9	0	0	0	0	5.9	0	0	9.9	0	0	0	0	0	0	0	0	0	0	0	15.8	15.8	0	0	0	0	0	0	0	0
				1		F006113	Nut, pistachio, raw, unsalted		2542	2470	3.8	19.7	3.72	50.6	3	9	0	0	0	5.9	0	0	0	0	5.9	0	0	9.9	0	0	0	0	0	0	0	0	0	0	0	15.8	15.8	0	0	0	0	0	0	0	0
D_A4Q		seeds (pumpkin, sesame, pine nuts, tahini)	Multiple					Yes	2631.72	2568.53	2.975	22.0167	3.24583	57.63	3.55833	7.91333	0	0.0733333	0.0366667	1.37	0	0	0	0	1.61	0	0	2.08833	0	0	0	0	0	0	0	0	0	0	0	3.69833	3.69833	0	0	0	0	0	0.125	0	0
				AFCD			Seed - pumpkin	0.366667	2424	2376	5.2	30.2	5.7	49	4.8	6	0	0.2	0.1	1.1	0	0	0	0	1.4	0	0	1.5	0	0	0	0	0	0	0	0	0	0	0	2.9	2.9	0	0	0	0	0	0	0	0
				1		F008212	Seed, pumpkin, hulled & dried		2424	2376	5.2	30.2	5.7	49	4.8	6	0	0.2	0.1	1.1	0	0	0	0	1.4	0	0	1.5	0	0	0	0	0	0	0	0	0	0	0	2.9	2.9	0	0	0	0	0	0	0	0
				AUSNUT			Seed - sesame	0.216667	2620	2540	2.7	22.2	0	55.6	2.8	10.1	0	0	0	0	0	0	0	0	0.6	0	0	5.6	0	0	0	0	0	0	0	0	0	0	0	6.2	6.2	0	0	0	0	0	0	0	0
				2	Analysed	11A10033	Seed, sesame, unsalted		2620	2540	2.7	22.2		55.6	2.8	10.1	0								0.6	0	0	5.6												6.2	6.2
				AFCD			Nut - pine	0.25	2925	2884	1.8	13	2.45	70	2.5	5.1	0	0	0	3.4	0	0	0	0	3.4	0	0	1.1	0	0	0	0	0	0	0	0	0	0	0	4.5	4.5	0	0	0	0	0	0.1	0	0
				1		F006112	Nut, pine, raw, unsalted		2925	2884	1.8	13	2.45	70	2.5	5.1	0	0	0	3.4	0	0	0	0	3.4	0	0	1.1	0	0	0	0	0	0	0	0	0	0	0	4.5	4.5	0	0	0	0	0	0.1	0	0
				AFCD			Tahini	0.166667	2664	2556	0.2	17.3	3.26	60.7	3.4	13.5	0	0	0	0.7	0	0	0	0	0.7	0	0	0.3	0	0	0	0	0	0	0	0	0	0	0	1	1	0	0	0	0	0	0.6	0	0
				1		F009076	Tahini, sesame seed pulp		2664	2556	0.2	17.3	3.26	60.7	3.4	13.5	0	0	0	0.7	0	0	0	0	0.7	0	0	0.3	0	0	0	0	0	0	0	0	0	0	0	1	1	0	0	0	0	0	0.6	0	0
D_A4R		other nuts or seeds	Multiple					Yes	2426.61	2289.01	4.1408	15.3885	2.89511	53.0529	3.26034	17.1787	0	0	0.0597701	2.03448	0	0	0	0	2.09425	0	0	1.81322	0	0	0	0	0	0	0	0	0	0	0	3.90747	3.90747	0	0	0	0	0	0.0143678	0	0
				AFCD			Nut - Brazil	0.143678	2886	2818	2.4	14.4	2.64	68.5	3.3	8.5	0	0	0	2.1	0	0	0	0	2.1	0	0	0.3	0	0	0	0	0	0	0	0	0	0	0	2.4	2.4	0	0	0	0	0	0.1	0	0
				1		F006087	Nut, brazil, raw or blanched, unsalted		2886	2818	2.4	14.4	2.64	68.5	3.3	8.5	0	0	0	2.1	0	0	0	0	2.1	0	0	0.3	0	0	0	0	0	0	0	0	0	0	0	2.4	2.4	0	0	0	0	0	0.1	0	0
				AFCD			Nut - macadamia	0.172414	3018	2966	1.6	9.2	1.74	74	1.3	6.4	0	0	0	4.5	0	0	0	0	4.5	0	0	0	0	0	0	0	0	0	0	0	0	0	0	4.5	4.5	0	0	0	0	0	0	0	0
				1		F006099	Nut, macadamia, raw, unsalted		3018	2966	1.6	9.2	1.74	74	1.3	6.4	0	0	0	4.5	0	0	0	0	4.5	0	0	0	0	0	0	0	0	0	0	0	0	0	0	4.5	4.5	0	0	0	0	0	0	0	0
				AFCD			Nut - pecan	0.0632184	2973	2906	3.5	9.8	1.85	71.9	1.6	8.4	0	0	0	4.3	0	0	0	0	4.3	0	0	0.6	0	0	0	0	0	0	0	0	0	0	0	4.9	4.9	0	0	0	0	0	0	0	0
				1		F006111	Nut, pecan, raw, unsalted		2973	2906	3.5	9.8	1.85	71.9	1.6	8.4	0	0	0	4.3	0	0	0	0	4.3	0	0	0.6	0	0	0	0	0	0	0	0	0	0	0	4.9	4.9	0	0	0	0	0	0	0	0
				AFCD			Seed - chia	0.218391	1782	1507	5.8	14	2.65	30.7	4.8	34.4	0	0	0	0	0	0	0	0	0	0	0	7.7	0	0	0	0	0	0	0	0	0	0	0	7.7	7.7	0	0	0	0	0	0	0	0
				1		F008209	Seed, chia, dried		1782	1507	5.8	14	2.65	30.7	4.8	34.4	0	0	0	0	0	0	0	0	0	0	0	7.7	0	0	0	0	0	0	0	0	0	0	0	7.7	7.7	0	0	0	0	0	0	0	0
				AFCD			Seed - linseed	0.149425	2067	1849	7	15.5	2.93	42.2	3.7	27.3	0	0	0.4	1.2	0	0	0	0	1.6	0	0	0	0	0	0	0	0	0	0	0	0	0	0	1.6	1.6	0	0	0	0	0	0	0	0
				1		F008210	Seed, linseed or flaxseed		2067	1849	7	15.5	2.93	42.2	3.7	27.3	0	0	0.4	1.2	0	0	0	0	1.6	0	0	0	0	0	0	0	0	0	0	0	0	0	0	1.6	1.6	0	0	0	0	0	0	0	0
				AFCD			Seed - sunflower	0.252874	2395	2308	3.9	22.7	4.28	51	3.4	10.8	0	0	0	2	0	0	0	0	2	0	0	0.2	0	0	0	0	0	0	0	0	0	0	0	2.2	2.2	0	0	0	0	0	0	0	0
				1		F008215	Seed, sunflower		2395	2308	3.9	22.7	4.28	51	3.4	10.8	0	0	0	2	0	0	0	0	2	0	0	0.2	0	0	0	0	0	0	0	0	0	0	0	2.2	2.2	0	0	0	0	0	0	0	0
D_A5D		peanut butter or other nut spreads	Single	AFCD				No	2438.67	2395.67	1.33333	17.7667	3.20333	44.7333	2.8	5.33333	0	0	0	20.1667	0.0666667	1.7	0	0	23.6667	19.1333	19.1333	3.5	0	0	0	0	0	0	0	0	0	0	0	27.1667	27.1667	0	0	0	0	0	0	0	0
				1		F006577	Peanut butter, smooth & crunchy, added sugar & salt		2495	2448	1.5	22.2	4.07	49.6	3.4	5.8	0	0	0	8.4	0.2	0	0	0	8.6	4.8	4.8	5.7	0	0	0	0	0	0	0	0	0	0	0	14.3	14.3	0	0	0	0	0	0	0	0
				1		F006579	Peanut butter, smooth & crunchy, no added sugar or salt		2628	2576	1.5	24.3	4.45	54.3	3.4	6.5	0	0	0	0	0	0	0	0	5.2	0	0	4.2	0	0	0	0	0	0	0	0	0	0	0	9.4	9.4	0	0	0	0	0	0	0	0
				1		F008777	Spread, hazelnut & chocolate flavoured		2193	2163	1	6.8	1.09	30.3	1.6	3.7	0	0	0	52.1	0	5.1	0	0	57.2	52.6	52.6	0.6	0	0	0	0	0	0	0	0	0	0	0	57.8	57.8	0	0	0	0	0	0	0	0
D_A6M	Legumes	soy beverages	Single	AFCD				No	219	214.5	87.75	3.55	0.62	1.8	0.75	0.6	0	0	0.05	1.45	0.65	0	0	0	2.15	1.4	1.4	1.8	0	0	0	0	0	0	0	#DIV/0!	#DIV/0!	0	0	5.15	5.15	0	0.1	0	0	0	0	0	0
				1		F008704	Soy beverage, reduced fat (1% fat), added Ca & vitamins A, B1, B2 & B12		187	182	88.2	3	0.53	0.9	0.9	0.6	0	0	0	1.7	0	0	0	0	1.7	1.1	1.1	2.8	0	0	0	0	0	0	0	0.9	0.3	0	0	5.7	5.7	0	0.1	0	0	0	0	0	0
				1		F008720	Soy beverage, regular fat (3% fat), added Ca & vitamins A, B1, B2 & B12		251	247	87.3	4.1	0.71	2.7	0.6	0.6	0	0	0.1	1.2	1.3	0	0	0	2.6	1.7	1.7	0.8	0	0	0	0	0	0	0	0.9	0.3	0	0	4.6	4.6	0	0.1	0	0	0	0	0	0
D_A7I		peas (incl. snow peas)	Multiple					Yes	247.833	198.721	82.353	4.834	0.768938	0.33506	0.44834	5.37278	0	0.0649402	0.535724	2.0591	0	0	0	0	2.65976	0	0	3.52736	0	0	0	0	0	0	0	#DIV/0!	#DIV/0!	0	0.720319	6.2838	6.2838	0	0.00664011	0	0	0.00664011	0	0	0
				AFCD			Peas	0.900398	256	204	81.85	5	0.795	0.35	0.45	5.65	0	0.05	0.3	2.25	0	0	0	0	2.6	0	0	3.7	0	0	0	0	0	0	0	0	0	0	0.8	6.4	6.4	0	0	0	0	0	0	0	0
				1		F006535	Pea, green, fresh, boiled, drained		251	202	82.8	4.8	0.77	0.4	0.4	5.2	0	0	0	2.7	0	0	0	0	2.7	0	0	3.7	0	0	0	0	0	0	0	0	0	0	0.8	6.4	6.4	0	0	0	0	0	0	0	0
				1		F006538	Pea, green, frozen, boiled, drained		261	206	80.9	5.2	0.82	0.3	0.5	6.1	0	0.1	0.6	1.8	0	0	0	0	2.5	0	0	3.7	0	0	0	0	0	0	0	0.1	0.1	0	0.8	6.4	6.4	0	0	0	0	0	0	0	0
				AFCD			Snow peas	0.0996016	174	151	86.9	3.33333	0.533333	0.2	0.433333	2.86667	0	0.2	2.66667	0.333333	0	0	0	0	3.2	0	0	1.96667	0	0	0	0	0	0	0	#DIV/0!	#DIV/0!	0	0	5.23333	5.23333	0	0.0666667	0	0	0.0666667	0	0	0
				1		F008371	Snow pea, fresh, boiled, drained		169	147	87.3	3.2	0.52	0.2	0.4	2.8	0	0.2	2.6	0.3	0	0	0	0	3.1	0	0	1.9	0	0	0	0	0	0	0	0	0	0	0	5.1	5.1	0	0.1	0	0	0.1	0	0	0
				1		F008372	Snow pea, fresh, fried, no added fat		196	170	85.2	3.8	0.6	0.2	0.5	3.2	0	0.2	3	0.4	0	0	0	0	3.6	0	0	2.2	0	0	0	0	0	0	0	0	0	0	0	5.9	5.9	0	0.1	0	0	0.1	0	0	0
				1		F008373	Snow pea, fresh, raw		157	136	88.2	3	0.48	0.2	0.4	2.6	0	0.2	2.4	0.3	0	0	0	0	2.9	0	0	1.8	0	0	0	0	0	0	0	0	0	0	0	4.7	4.7	0	0	0	0	0	0	0	0
D_A7J		green beans	Single	AFCD				No	112	84	91.7	1.65	0.265	0.1	0.4	3.4	0	0.9	0.95	0.2	0	0	0	0	2.05	0	0	1.15	0	0	0	0	0	0	0	0	0	0	0.05	3.15	3.15	0	0	0	0	0	0	0	0
				1		F000430	Bean, green, fresh, boiled, drained		115	90	91.2	1.9	0.31	0	0.6	3	0	1.3	1.2	0.3	0	0	0	0	2.8	0	0	0.8	0	0	0	0	0	0	0	0	0	0	0	3.5	3.5	0	0	0	0	0	0	0	0
				1		F000434	Bean, green, frozen, boiled, drained		109	78	92.2	1.4	0.22	0.2	0.2	3.8	0	0.5	0.7	0.1	0	0	0	0	1.3	0	0	1.5	0	0	0	0	0	0	0	0	0	0	0.1	2.8	2.8	0	0	0	0	0	0	0	0
D_A7Y		soybeans or tofu	Multiple					Yes	383.544	355.25	80.5678	8.99618	#DIV/0!	5.11426	1.06932	3.29071	0	#DIV/0!	#DIV/0!	#DIV/0!	#DIV/0!	#DIV/0!	#DIV/0!	#DIV/0!	0.470148	0.0504144	0.0504144	0.305887	#DIV/0!	#DIV/0!	#DIV/0!	#DIV/0!	#DIV/0!	#DIV/0!	#DIV/0!	#DIV/0!	#DIV/0!	#DIV/0!	#DIV/0!	0.776036	0.776036	#DIV/0!	#DIV/0!	#DIV/0!	#DIV/0!	#DIV/0!	#DIV/0!	#DIV/0!	#DIV/0!
				AUSNUT			Tofu	0.873964	363	340	82.2	8.7	#DIV/0!	4.9	1	2.9	0	#DIV/0!	#DIV/0!	#DIV/0!	#DIV/0!	#DIV/0!	#DIV/0!	#DIV/0!	0.3	0	0	0.35	#DIV/0!	#DIV/0!	#DIV/0!	#DIV/0!	#DIV/0!	#DIV/0!	#DIV/0!	#DIV/0!	#DIV/0!	#DIV/0!	#DIV/0!	0.65	0.65	#DIV/0!	#DIV/0!	#DIV/0!	#DIV/0!	#DIV/0!	#DIV/0!	#DIV/0!	#DIV/0!
				2	Analysed	13B20210	Tofu (soy bean curd), firm, as purchased		502	474	75.6	12		7.3	1.5	3.5	0								0	0	0	0												0	0
				2	Analysed	13B20209	Tofu (soy bean curd), silken or soft, as purchased		224	206	88.8	5.4		2.5	0.5	2.3	0								0.6	0	0	0.7												1.3	1.3
				AUSNUT			Soybeans	0.126036	526	461	69.25	11.05	#DIV/0!	6.6	1.55	6	0	#DIV/0!	#DIV/0!	#DIV/0!	#DIV/0!	#DIV/0!	#DIV/0!	#DIV/0!	1.65	0.4	0.4	0	#DIV/0!	#DIV/0!	#DIV/0!	#DIV/0!	#DIV/0!	#DIV/0!	#DIV/0!	#DIV/0!	#DIV/0!	#DIV/0!	#DIV/0!	1.65	1.65	#DIV/0!	#DIV/0!	#DIV/0!	#DIV/0!	#DIV/0!	#DIV/0!	#DIV/0!	#DIV/0!
				2	Analysed	13A20130	Bean, soya, dried, boiled, microwaved or steamed, drained		614	539	65.3	13.5		7.7	1.3	7.2	0								1.4	0	0	0												1.4	1.4
				2	Analysed	13A20131	Bean, soya, canned, drained		438	383	73.2	8.6		5.5	1.8	4.8	0								1.9	0.8	0.8	0												1.9	1.9
D_A7Z		baked beans	Single	AFCD				No	344	295	75	4.9	0.78	0.3	1.6	4.8	0	0.7	1.2	0.85	0	0	0	0	2.75	1.75	1.75	8	0	0	0	0	0	0	0	0	0	0	1.4	10.7	10.7	0.3	0.1	0	0.9	0.2	0	0	0
				1		F000243	Baked beans, canned in tomato sauce		334	285	75	4.9	0.78	0.3	1.6	4.8	0	0.7	1.2	0.2	0	0	0	0	2.1	1.4	1.4	8	0	0	0	0	0	0	0	0	0	0	1.4	10.1	10.1	0.3	0.1	0	0.9	0.2	0	0	0
				1		F000244	Baked beans, canned in tomato sauce, reduced salt		354	305	75	4.9	0.78	0.3	1.6	4.8	0	0.7	1.2	1.5	0	0	0	0	3.4	2.1	2.1	8	0	0	0	0	0	0	0	0	0	0	1.4	11.3	11.3	0.3	0.1	0	0.9	0.2	0	0	0
D_A7Z2		other beans or lentils	Multiple					Yes	396.816	337.932	71.4021	6.73429	#DIV/0!	0.645503	1.02781	5.25832	0	#DIV/0!	#DIV/0!	#DIV/0!	#DIV/0!	#DIV/0!	#DIV/0!	#DIV/0!	1.35909	0.271987	0.271987	9.71566	#DIV/0!	#DIV/0!	#DIV/0!	#DIV/0!	#DIV/0!	#DIV/0!	#DIV/0!	#DIV/0!	#DIV/0!	#DIV/0!	#DIV/0!	11.6732	11.6732	#DIV/0!	#DIV/0!	#DIV/0!	#DIV/0!	#DIV/0!	#DIV/0!	#DIV/0!	#DIV/0!
				AUSNUT			Beans - cooked	0.170343	400.333	327	70.9	7.5	#DIV/0!	0.5	0.9	7.1	0	#DIV/0!	#DIV/0!	#DIV/0!	#DIV/0!	#DIV/0!	#DIV/0!	#DIV/0!	1.96667	0	0	8.66667	#DIV/0!	#DIV/0!	#DIV/0!	#DIV/0!	#DIV/0!	#DIV/0!	#DIV/0!	#DIV/0!	#DIV/0!	#DIV/0!	#DIV/0!	10.6333	10.6333	#DIV/0!	#DIV/0!	#DIV/0!	#DIV/0!	#DIV/0!	#DIV/0!	#DIV/0!	#DIV/0!
				2	Analysed	13A20123	Bean, haricot, dried, boiled, microwaved or steamed, drained		464	377	67.9	8.2		0.7	1	8.8	0								4.7	0	0	7.9												12.6	12.6
				2	Analysed	13A20125	Bean, red kidney, dried, boiled, microwaved or steamed, drained		382	308	71.1	7.9		0.5	0.9	7.2	0								0.6	0	0	8.5												9.1	9.1
				2	Analysed	13A20128	Bean, lima, dried, boiled, microwaved or steamed, drained		355	296	73.7	6.4		0.3	0.8	5.3	0								0.6	0	0	9.6												10.2	10.2
				AUSNUT			Lentils - cooked	0.394478	354	307	73.8	6.8	0	0.4	0.7	3.7	0	0	0	0	0	0	0	0	0.5	0	0	9	0	0	0	0	0	0	0	0	0	0	0	10.3	10.3	0	0	0	0	0	0	0	0
				2	Analysed	13A20135	Lentil, dried, cooked		354	307	73.8	6.8		0.4	0.7	3.7	0								0.5	0	0	9												10.3	10.3
				AUSNUT			Legumes - canned	0.435179	434.25	370.25	69.425	6.375	#DIV/0!	0.925	1.375	5.95	0	#DIV/0!	#DIV/0!	#DIV/0!	#DIV/0!	#DIV/0!	#DIV/0!	#DIV/0!	1.9	0.625	0.625	10.775	#DIV/0!	#DIV/0!	#DIV/0!	#DIV/0!	#DIV/0!	#DIV/0!	#DIV/0!	#DIV/0!	#DIV/0!	#DIV/0!	#DIV/0!	13.325	13.325	#DIV/0!	#DIV/0!	#DIV/0!	#DIV/0!	#DIV/0!	#DIV/0!	#DIV/0!	#DIV/0!
				2	Analysed	13A20126	Bean, red, kidney, canned, drained		441	373	69.8	6.6		0.6	1.5	6.5	0								2.4	1	1	10.8												14	14
				2	Analysed	13A20136	Bean, cannellini, canned, drained		404	336	72	6.2		0.6	1.4	6.4	0								2.1	0	0	8.5												12.2	12.2
				2	Analysed	13A20137	Chickpea, canned, drained		466	412	66.8	6.3		2.1	1	4.7	0								0.6	0	0	12.5												13.3	13.3
				2	Analysed	13A20138	Bean, mixed, canned, drained		426	360	69.1	6.4		0.4	1.6	6.2	0								2.5	1.5	1.5	11.3												13.8	13.8
D_A5A	Vegetable oils	oil and vinegar dressing	Multiple					Yes	1094.61	1094.61	62.4804	0.15	#DIV/0!	24.8051	4.12319	0	0	#DIV/0!	#DIV/0!	#DIV/0!	#DIV/0!	#DIV/0!	#DIV/0!	#DIV/0!	8.62246	8.55217	8.55217	0.294928	#DIV/0!	#DIV/0!	#DIV/0!	#DIV/0!	#DIV/0!	#DIV/0!	#DIV/0!	#DIV/0!	#DIV/0!	#DIV/0!	#DIV/0!	8.91739	8.91739	#DIV/0!	#DIV/0!	#DIV/0!	#DIV/0!	#DIV/0!	#DIV/0!	#DIV/0!	#DIV/0!
	NEW	(4 new variables derived using Section B Q 2.4)		AUSNUT			Regular fat	0.898551	1206	1206	59.3	0.15	#DIV/0!	27.6	4.25	0	0	#DIV/0!	#DIV/0!	#DIV/0!	#DIV/0!	#DIV/0!	#DIV/0!	#DIV/0!	9.15	9.1	9.1	0.3	#DIV/0!	#DIV/0!	#DIV/0!	#DIV/0!	#DIV/0!	#DIV/0!	#DIV/0!	#DIV/0!	#DIV/0!	#DIV/0!	#DIV/0!	9.45	9.45	#DIV/0!	#DIV/0!	#DIV/0!	#DIV/0!	#DIV/0!	#DIV/0!	#DIV/0!	#DIV/0!
				2	Analysed	10F20102	Dressing, oil, vinegar & vegetables/herbs, commercial, regular fat		1309	1309	57.1	0.2		31.4	4.1	0	0								6.9	6.8	6.8	0.3												7.2	7.2
				2	Analysed	10F20104	Dressing, oil & vinegar, commercial, regular fat		1103	1103	61.5	0.1		23.8	4.4	0	0								11.4	11.4	11.4	0.3												11.7	11.7
				AUSNUT			Reduced / non-fat	0.101449	108	108	90.65	0.15	#DIV/0!	0.05	3	0	0	#DIV/0!	#DIV/0!	#DIV/0!	#DIV/0!	#DIV/0!	#DIV/0!	#DIV/0!	3.95	3.7	3.7	0.25	#DIV/0!	#DIV/0!	#DIV/0!	#DIV/0!	#DIV/0!	#DIV/0!	#DIV/0!	#DIV/0!	#DIV/0!	#DIV/0!	#DIV/0!	4.2	4.2	#DIV/0!	#DIV/0!	#DIV/0!	#DIV/0!	#DIV/0!	#DIV/0!	#DIV/0!	#DIV/0!
				2	Analysed	10F20101	Dressing, vinegar based & vegetables/herbs, commercial, fat free		131	131	91.5	0.2		0	2.2	0	0								5.2	4.7	4.7	0.3												5.5	5.5
				2	Analysed	10F20103	Dressing, vinegar based, commercial, fat free		85	85	89.8	0.1		0.1	3.8	0	0								2.7	2.7	2.7	0.2												2.9	2.9
D_A6I	Tea & Coffee	coffee (full strength)	Single	AFCD				No	6.5	6	98.85	0.25	0.045	0.05	0.15	0.1	0	0	0	0	0	0	0	0	0	0	0	0	0	0	0	0	0	0	0	0	0	0	0	0	0	0	0	0	0	0	0	0	0
				1		F003017	Coffee, black, from instant coffee powder		5	4	99.2	0.2	0.03	0	0.1	0.2	0	0	0	0	0	0	0	0	0	0	0	0	0	0	0	0	0	0	0	0	0	0	0	0	0	0	0	0	0	0	0	0	0
				1		F003065	Coffee, long black, from ground coffee beans		8	8	98.5	0.3	0.06	0.1	0.2	0	0	0	0	0	0	0	0	0	0	0	0	0	0	0	0	0	0	0	0	0	0	0	0	0	0	0	0	0	0	0	0	0	0
D_A6J		decaffeinated coffee	Single	AFCD				No	5	3	99.2	0.2	0.03	0	0.1	0.2	0	0	0	0	0	0	0	0	0	0	0	0	0	0	0	0	0	0	0	0	0	0	0	0	0	0	0	0	0	0	0	0	0
				1		F003018	Coffee, black, from instant coffee powder, decaffeinated		5	3	99.2	0.2	0.03	0	0.1	0.2	0	0	0	0	0	0	0	0	0	0	0	0	0	0	0	0	0	0	0	0	0	0	0	0	0	0	0	0	0	0	0	0	0
D_A6K		tea (green or black)	Single	AFCD				No	4.5	4.5	97.75	0.15	0.03	0.05	0	0	0	0	0	0	0	0	0	0	0	0	0	0	0	0	0	0	0	0	0	0	0	0	0	0	0	0	0	0	0	0	0	0	0
				1		F009117	Tea, green, plain, without milk		7	7	95.7	0.2	0.04	0.1	0	0	0	0	0	0	0	0	0	0	0	0	0	0	0	0	0	0	0	0	0	0	0	0	0	0	0	0	0	0	0	0	0	0	0
				1		F009125	Tea, regular, black, brewed from leaf or teabags, without milk		2	2	99.8	0.1	0.02	0	0	0	0	0	0	0	0	0	0	0	0	0	0	0	0	0	0	0	0	0	0	0	0	0	0	0	0	0	0	0	0	0	0	0	0
D_A6L		herbal tea	Single	AUSNUT				No	6	6	99.8	0.1	#DIV/0!	0.1	0	0	0	#DIV/0!	#DIV/0!	#DIV/0!	#DIV/0!	#DIV/0!	#DIV/0!	#DIV/0!	0	0	0	0	#DIV/0!	#DIV/0!	#DIV/0!	#DIV/0!	#DIV/0!	#DIV/0!	#DIV/0!	#DIV/0!	#DIV/0!	#DIV/0!	#DIV/0!	0	0	#DIV/0!	#DIV/0!	#DIV/0!	#DIV/0!	#DIV/0!	#DIV/0!	#DIV/0!	#DIV/0!
				2	Borrowed	01B10334	Tea, herbal, chamomile, without milk		6	6	99.8	0.1		0.1	0	0	0								0	0	0	0												0	0
				2	Borrowed	01B10333	Tea, herbal, lemon, without milk		6	6	99.8	0.1		0.1	0	0	0								0	0	0	0												0	0
				2	Borrowed	01B10332	Tea, herbal, mint, without milk		6	6	99.8	0.1		0.1	0	0	0								0	0	0	0												0	0
D_A6A	Fruit juices	fruit juice (100%)	Single	AFCD				No	135.5	134	89.4	0.45	0.0725	0	0.325	0.175	0	3.325	2.05	1.95	0	0	0	0	7.35	0	7.35	0	0	0	0	0	0	0	0	0	0	0	0	7.35	7.35	0	0.6	0	0	0.275	0	0	0
				1		F004656	Juice, apple & blackcurrant, commercial		163	163	89.2	0.2	0.03	0	0.2	0	0	5.5	2.6	1.1	0	0	0	0	9.3	0	9.3	0	0	0	0	0	0	0	0	0	0	0	0	9.3	9.3	0	0.8	0	0	0.4	0	0	0
				1		F004663	Juice, apple, commercial, added vitamin C		121	120	89	0.2	0.03	0	0.3	0.2	0	3.9	2.1	1	0	0	0	0	7	0	7	0	0	0	0	0	0	0	0	0	0	0	0	7	7	0	0.1	0	0	0.3	0	0	0
				1		F004731	Juice, orange & mango, commercial		146	144	90.3	0.6	0.1	0	0.3	0.2	0	2.4	2.2	3.1	0	0	0	0	7.7	0	7.7	0	0	0	0	0	0	0	0	0	0	0	0	7.7	7.7	0	0.7	0	0	0.3	0	0	0
				1		F004739	Juice, orange, commercial		112	109	89.1	0.8	0.13	0	0.5	0.3	0	1.5	1.3	2.6	0	0	0	0	5.4	0	5.4	0	0	0	0	0	0	0	0	0	0	0	0	5.4	5.4	0	0.8	0	0	0.1	0	0	0
D_A6C		fruit juice drink or fruit cordial	Single	AUSNUT				No	168	167.4	88.62	0.12	#DIV/0!	0	0.14	0.06	0	#DIV/0!	#DIV/0!	#DIV/0!	#DIV/0!	#DIV/0!	#DIV/0!	#DIV/0!	10.12	8.24	10.12	0	#DIV/0!	#DIV/0!	#DIV/0!	#DIV/0!	#DIV/0!	#DIV/0!	#DIV/0!	#DIV/0!	#DIV/0!	#DIV/0!	#DIV/0!	10.12	10.12	#DIV/0!	#DIV/0!	#DIV/0!	#DIV/0!	#DIV/0!	#DIV/0!	#DIV/0!	#DIV/0!
				2	Recipe	01B20375	Fruit drink, orange & mango juices, commercial		188	186	86.8	0.3		0	0.2	0.1	0								11.1	9.1	11.1	0												11.1	11.1
				2	Analysed	01B20377	Fruit drink, tropical style, commercial		149	148	89.2	0		0	0.1	0.1	0								9	6.8	9	0												9	9
				2	Recipe	01B20440	Fruit drink, apple juice, commercial		178	178	88.1	0.1		0	0.1	0	0								10.9	8.9	10.9	0												10.9	10.9
				2	Recipe	01B20441	Fruit drink, orange juice, commercial		176	176	89.2	0.2		0	0.2	0.1	0								10.4	8.8	10.4	0												10.4	10.4
				2	Recipe	01B20449	Fruit drink, apple & blackcurrant, commercial		149	149	89.8	0		0	0.1	0	0								9.2	7.6	9.2	0												9.2	9.2
D_A2A	Refined grains	white bread (toast or rolls)	Multiple					Yes	1149.93	1113.63	29.4747	10.6185	1.86121	3.39055	2.07507	4.01522	0	0.390814	0.168898	0	2.02874	0	0	0	3.43491	0	0	44.2656	0	0	0	0	0	0	0	0	0	0	0.296719	47.7005	47.7005	0	0	0	0	0	0	0	0
				AFCD			Bread	0.624672	1153.5	1111	29.85	10.9	1.91	3.475	2	4.475	0	0.175	0	0	1.325	0	0	0	2.825	0	0	44.275	0	0	0	0	0	0	0	0	0	0	0.475	47.1	47.1	0	0	0	0	0	0	0	0
				1		F001463	Bread, from white flour		1000	970	38.3	9.6	1.68	1.8	1.8	2.9	0	0.3	0	0	2.4	0	0	0	2.7	0	0	41.1	0	0	0	0	0	0	0	0	0	0	0.9	43.8	43.8	0	0	0	0	0	0	0	0
				1		F001541	Bread, from white flour, toasted		1190	1154	26.5	11.4	2	2.1	2.1	3.5	0	0.4	0	0	2.9	0	0	0	3.2	0	0	48.9	0	0	0	0	0	0	0	0	0	0	1	52.1	52.1	0	0	0	0	0	0	0	0
				1		F001513	Bread, from white flour, extra grainy & seeds		1114	1066	33.2	10.4	1.82	4.6	1.9	5.3	0	0	0	0	0	0	0	0	2.5	0	0	40	0	0	0	0	0	0	0	0	0	0	0	42.5	42.5	0	0	0	0	0	0	0	0
				1		F001514	Bread, from white flour, extra grainy & seeds, toasted		1310	1254	21.4	12.2	2.14	5.4	2.2	6.2	0	0	0	0	0	0	0	0	2.9	0	0	47.1	0	0	0	0	0	0	0	0	0	0	0	50	50	0	0	0	0	0	0	0	0
				AFCD			Rolls	0.375328	1144	1118	28.85	10.15	1.78	3.25	2.2	3.25	0	0.75	0.45	0	3.2	0	0	0	4.45	0	0	44.25	0	0	0	0	0	0	0	0	0	0	0	48.7	48.7	0	0	0	0	0	0	0	0
				1		F001353	Bread roll, from white flour		1058	1034	34.2	9.4	1.65	3	2	3	0	0.7	0.4	0	3	0	0	0	4.1	0	0	40.9	0	0	0	0	0	0	0	0	0	0	0	45	45	0	0	0	0	0	0	0	0
				1		F001358	Bread roll, from white flour, toasted		1230	1202	23.5	10.9	1.91	3.5	2.4	3.5	0	0.8	0.5	0	3.4	0	0	0	4.8	0	0	47.6	0	0	0	0	0	0	0	0	0	0	0	52.4	52.4	0	0	0	0	0	0	0	0
D_A2C		English muffin or bagel or crumpet	Multiple					Yes	915.67	885.934	42.0041	6.99543	#DIV/0!	1.24312	2.01152	2.82478	0	#DIV/0!	#DIV/0!	#DIV/0!	#DIV/0!	#DIV/0!	#DIV/0!	#DIV/0!	3.08761	0.128116	0.128116	39.4933	#DIV/0!	#DIV/0!	#DIV/0!	#DIV/0!	#DIV/0!	#DIV/0!	#DIV/0!	#DIV/0!	#DIV/0!	#DIV/0!	#DIV/0!	42.538	42.538	#DIV/0!	#DIV/0!	#DIV/0!	#DIV/0!	#DIV/0!	#DIV/0!	#DIV/0!	#DIV/0!
				AFCD			Muffin	0.295652	998	963.667	38.4667	10.3	1.80333	2.13333	1.9	3.4	0	0.266667	0	0	0.9	0	0	0	4.6	0.433333	0.433333	37.3333	0	0	0	0	0	0	0	0	0	0	0.6	42	42	0	0	0	0	0	0	0	0
				1		F005896	Muffin, English style, from white flour		938	906	42.7	10.1	1.77	2.1	1.8	3.2	0	0.4	0	0	1.3	0	0	0	1.7	0	0	37	0	0	0	0	0	0	0	0	0	0	0.9	38.7	38.7	0	0	0	0	0	0	0	0
				1		F005897	Muffin, English style, from white flour, added dried fruit, toasted		1037	1001	35	9.8	1.71	2	1.9	3.6	0	0	0	0	0	0	0	0	10.3	1.3	1.3	34.8	0	0	0	0	0	0	0	0	0	0	0	45.2	45.2	0	0	0	0	0	0	0	0
				1		F005898	Muffin, English style, from white flour, toasted		1019	984	37.7	11	1.93	2.3	2	3.4	0	0.4	0	0	1.4	0	0	0	1.8	0	0	40.2	0	0	0	0	0	0	0	0	0	0	0.9	42.1	42.1	0	0	0	0	0	0	0	0
				AUSNUT			Bagel	0.0782609	1122	1095.75	31.4	9.675	#DIV/0!	1.425	1.725	3.25	0	#DIV/0!	#DIV/0!	#DIV/0!	#DIV/0!	#DIV/0!	#DIV/0!	#DIV/0!	6.875	0	0	45.2	#DIV/0!	#DIV/0!	#DIV/0!	#DIV/0!	#DIV/0!	#DIV/0!	#DIV/0!	#DIV/0!	#DIV/0!	#DIV/0!	#DIV/0!	52.075	52.075	#DIV/0!	#DIV/0!	#DIV/0!	#DIV/0!	#DIV/0!	#DIV/0!	#DIV/0!	#DIV/0!
				2	Analysed	02B10607	Bagel, from white flour, commercial		1094	1069	33.1	9.5		1.4	1.7	3.1	0								6.2	0	0	44.5												50.7	50.7
				2	Recipe	02B10598	Bagel, from white flour, commercial, toasted		1243	1214	23.9	10.8		1.6	1.9	3.5	0								7	0	0	50.6												57.6	57.6
				2	Recipe	02B10723	Bagel, fruit, commercial		1007	983	38.5	8.6		1.3	1.5	3	0								6.7	0	0	40.1												46.8	46.8
				2	Recipe	02B10739	Bagel, fruit, commercial, toasted		1144	1117	30.1	9.8		1.4	1.8	3.4	0								7.6	0	0	45.6												53.2	53.2
				AFCD			Crumpet	0.626087	851	823	45	5.1	0.9	0.8	2.1	2.5	0	0.1	0.1	0.2	1.5	0	0	0	1.9	0	0	39.8	0	0	0	0	0	0	0	0	0	0	1	41.6	41.6	0	0	0	0	0	0	0	0
				1		F003313	Crumpet, from white flour, toasted		851	823	45	5.1	0.9	0.8	2.1	2.5	0	0.1	0.1	0.2	1.5	0	0	0	1.9	0	0	39.8	0	0	0	0	0	0	0	0	0	0	1	41.6	41.6	0	0	0	0	0	0	0	0
D_A2D		flat bread (e.g., pita, chapatti)	Single	AUSNUT				No	1199	1164	24.6	10.35	#DIV/0!	2.25	1.95	4.35	0	#DIV/0!	#DIV/0!	#DIV/0!	#DIV/0!	#DIV/0!	#DIV/0!	#DIV/0!	3.35	0	0	50.05	#DIV/0!	#DIV/0!	#DIV/0!	#DIV/0!	#DIV/0!	#DIV/0!	#DIV/0!	#DIV/0!	#DIV/0!	#DIV/0!	#DIV/0!	53.45	53.45	#DIV/0!	#DIV/0!	#DIV/0!	#DIV/0!	#DIV/0!	#DIV/0!	#DIV/0!	#DIV/0!
				2	Analysed	02B10611	Bread, flat (pita or Lebanese), white, commercial		1102	1070	30.7	9.5		2.1	1.8	4	0								3.1	0	0	46												49.1	49.1
				2	Recipe	02B10721	Bread, flat (pita or Lebanese), white, commercial, toasted		1296	1258	18.5	11.2		2.4	2.1	4.7	0								3.6	0	0	54.1												57.8	57.8
D_A2E		dry or savoury biscuits or crispbread or crackers	Multiple					Yes	1893.85	1861.54	3.3004	10.4929	1.76007	15.5512	2.22605	3.62259	0	0.478156	0.336369	1.15418	0.665706	0.363285	0	0.0183285	3.15424	2.34576	2.51988	62.1612	0	0	0	0	0	0	0	0	0	0	0.389337	65.3338	65.3338	0	0	0	0.0527378	0	0	0	0
				AFCD			Biscuits	0.351585	2092	2068.5	2.35	10.8	1.725	24.35	2.7	2.45	0	0.55	0.25	1.65	0.9	0.9	0	0	4.2	3.85	3.85	53.85	0	0	0	0	0	0	0	0	0	0	0.5	58.05	58.05	0	0	0	0.15	0	0	0	0
				1		F001122	Biscuit, savoury, from white wheat flour, cheese-flavoured		2086	2059	2.6	12	1.92	24.2	2.7	2.9	0	0.1	0.2	1.1	0	1.8	0	0	3.2	2.5	2.5	53.2	0	0	0	0	0	0	0	0	0	0	0.5	56.4	56.4	0	0	0	0.3	0	0	0	0
				1		F001125	Biscuit, savoury, from white wheat flour, flavoured (excluding cheese)		2098	2078	2.1	9.6	1.53	24.5	2.7	2	0	1	0.3	2.2	1.8	0	0	0	5.2	5.2	5.2	54.5	0	0	0	0	0	0	0	0	0	0	0.5	59.7	59.7	0	0	0	0	0	0	0	0
				AFCD			Crispbread	0.190202	1625	1554.5	3.95	11.45	1.96	6.3	1.75	8.35	0	0.1	0.15	0.85	0.15	0.15	0	0	1.4	0.35	0.35	65	0	0	0	0	0	0	0	0	0	0	0.4	66.4	66.4	0	0	0	0	0	0	0	0
				1		F001135	Biscuit, savoury, from wholemeal wheat flour & rye flour, crispbread, puffed		1595	1534	5.2	13.1	2.24	3.8	1.4	7.6	0	0.1	0.2	0.7	0.2	0.3	0	0	1.5	0	0	67.6	0	0	0	0	0	0	0	0	0	0	0	69.1	69.1	0	0	0	0	0	0	0	0
				1		F001137	Biscuit, savoury, from wholemeal wheat flour, crispbread		1655	1575	2.7	9.8	1.68	8.8	2.1	9.1	0	0.1	0.1	1	0.1	0	0	0	1.3	0.7	0.7	62.4	0	0	0	0	0	0	0	0	0	0	0.8	63.7	63.7	0	0	0	0	0	0	0	0
				AFCD			Crackers	0.458213	1853.4	1830.2	3.76	9.86	1.704	12.64	2.06	2.56	0	0.58	0.48	0.9	0.7	0.04	0	0.04	3.08	2.02	2.4	67.36	0	0	0	0	0	0	0	0	0	0	0.3	70.48	70.48	0	0	0	0	0	0	0	0
				1		F001151	Biscuit, savoury, rice cracker, flavoured (excluding cheese or seaweed)		1801	1785	4.6	9.6	1.61	9.3	2.6	2	0	0.2	0.2	1.2	0.1	0	0	0.1	1.7	0.4	0.4	73.5	0	0	0	0	0	0	0	0	0	0	0	75.3	75.3	0	0	0	0	0	0	0	0
				1		F001152	Biscuit, savoury, rice cracker, plain		1577	1562	4.6	9.6	1.61	3.3	2.6	1.6	0	0.2	0.2	1.2	0.1	0	0	0.1	1.7	1.3	1.3	73.5	0	0	0	0	0	0	0	0	0	0	0.3	75.3	75.3	0	0	0	0	0	0	0	0
				1		F001123	Biscuit, savoury, from white wheat flour, flaky cracker style		2051	2022	3.5	10.5	1.85	20.7	1.5	3	0	0.2	0.2	1.5	1.4	0.2	0	0	3.6	0	1.9	60	0	0	0	0	0	0	0	0	0	0	0.6	63.6	63.6	0	0	0	0	0	0	0	0
				1		F001126	Biscuit, savoury, from white wheat flour, plain snack cracker style		2052	2019	2.5	7.7	1.36	20.7	2.3	3.4	0	2.3	1.8	0.6	1.9	0	0	0	6.7	6.7	6.7	59.6	0	0	0	0	0	0	0	0	0	0	0.6	66.3	66.3	0	0	0	0	0	0	0	0
				1		F001133	Biscuit, savoury, from white wheat flour, water cracker style		1786	1763	3.6	11.9	2.09	9.2	1.3	2.8	0	0	0	0	0	0	0	0	1.7	1.7	1.7	70.2	0	0	0	0	0	0	0	0	0	0	0	71.9	71.9	0	0	0	0	0	0	0	0
D_A2H		breakfast cereal	Single	AFCD				No	1506.82	1422.27	5.2	11.6455	1.95636	2.71818	2.84545	9.74545	0	3.48182	2.96364	9.00909	0.309091	0	0	0	16.5091	9.54545	11.1091	50.5545	0	0	0	0	0	0	0	0	0	0	0.827273	67.0727	67.0727	0	0	0	0.00909091	0	0	0	0
				1		F001701	Breakfast cereal, flakes of corn, added vitamins… Cornflakes		1565	1528	3.4	8.6	1.38	0.6	2	3.2	0	0.6	0.6	3	0	0	0	0	4.2	3.7	3.7	76	0	0	0	0	0	0	0	0	0	0	1.5	80.2	80.2	0	0	0	0	0	0	0	0
				1		F001720	Breakfast cereal, mixed grain (rice & wheat), flakes, added vitamins… Special K		1669	1648	3.9	18.2	3.12	4.1	3.9	2.7	0	0.5	0.3	11	1.4	0	0	0	13.2	12.5	12.6	57.3	0	0	0	0	0	0	0	0	0	0	0	70.5	70.5	0	0	0	0.1	0	0	0	0
				1		F001733	Breakfast cereal, mixed grain (wheat & oat), flakes… added vitamins… Just Right		1468	1396	8	8.8	1.51	1.5	1.4	8.2	0	11.9	10.3	3	0.1	0	0	0	25.3	7	8.7	46.3	0	0	0	0	0	0	0	0	0	0	0.8	71.6	71.6	0	0	0	0	0	0	0	0
				1		F001767	Breakfast cereal, mixed grain (wheat, oat & corn), extruded, added vitamins… Nutigrain		1551	1528	2.8	23.3	3.9	2.5	2.8	2.5	0	0	0	28	0	0	0	0	28	26.6	27.3	34.8	0	0	0	0	0	0	0	0	0	0	0.4	62.8	62.8	0	0	0	0	0	0	0	0
				1		F001803	Breakfast cereal, puffed or popped rice, added vitamins… Rice Bubbles		1559	1530	3.4	6.8	1.14	1.1	2.2	2.1	0	0.2	0	6	0	0	0	0	6.2	5.7	5.7	75	0	0	0	0	0	0	0	0	0	0	1.5	81.2	81.2	0	0	0	0	0	0	0	0
				1		F001807	Breakfast cereal, puffed or popped rice, cocoa coating, added vitamins… Coco Pops		1610	1577	3.1	5	0.85	2.9	2.7	2.6	0	0.2	0.2	30	0	0	0	0	30.4	23.7	30	52.8	0	0	0	0	0	0	0	0	0	0	1.5	83.2	83.2	0	0	0	0	0	0	0	0
				1		F001823	Breakfast cereal, wheat bran, flakes, sultanas, added vitamins… Sultana Bran		1391	1273	10.5	9.8	1.68	1.5	3	14.8	0	11.8	10.3	1	1.3	0	0	0	24.5	1.2	2.4	38.8	0	0	0	0	0	0	0	0	0	0	0	63.3	63.3	0	0	0	0	0	0	0	0
				1		F001829	Breakfast cereal, wheat bran, pellets, added vitamins… All-bran		1316	1086	3.4	13.4	2.12	4.9	5.4	27.5	0	1.6	1.2	11.4	0.6	0	0	0	14.9	7.4	12.5	25.8	0	0	0	0	0	0	0	0	0	0	1.2	40.8	40.8	0	0	0	0	0	0	0	0
				1		F001844	Breakfast cereal, whole wheat, biscuit, added vitamins… Weet-bix		1451	1353	5.9	12.1	2.08	2.2	1.9	11.1	0	0.5	0.2	1.2	0	0	0	0	1.9	0.5	0.8	60.9	0	0	0	0	0	0	0	0	0	0	1.1	62.8	62.8	0	0	0	0	0	0	0	0
				1		F001845	Breakfast cereal, whole wheat, biscuit, bran, added vitamins… Weet-bix Hi-bran		1491	1346	5.8	12.3	2.11	5.3	2.8	17	0	0	0	0	0	0	0	0	8	4.9	6.3	47.8	0	0	0	0	0	0	0	0	0	0	1.1	55.8	55.8	0	0	0	0	0	0	0	0
				1		F001862	Breakfast cereal, whole wheat, flakes, dried fruit & nuts, added fibre, vitamins…		1504	1380	7	9.8	1.63	3.3	3.2	15.5	0	11	9.5	4.5	0	0	0	0	25	11.8	12.2	40.6	0	0	0	0	0	0	0	0	0	0	0	65.6	65.6	0	0	0	0	0	0	0	0
D_A2I		rice (white or brown)	Multiple					Yes	663.145	652.477	60.9925	3.30697	0.554719	0.44692	0.186866	0.953623	0	0.0466486	0	0.0201087	0	0	0	0	0.0667572	0	0	33.5265	0	0	0	0	0	0	0	0	0	0	0.373188	34.1997	34.1997	0	0	0	0	0	0	0	0
				AFCD			White rice	0.932971	661	650.5	61.15	3.25	0.545	0.4	0.15	0.9	0	0.05	0	0	0	0	0	0	0.05	0	0	33.55	0	0	0	0	0	0	0	0	0	0	0.4	34.25	34.25	0	0	0	0	0	0	0	0
				1		F007661	Rice, white, boiled or rice cooker, no added salt		679	669	61.8	3.1	0.52	0.2	0.1	0.8	0	0.1	0	0	0	0	0	0	0.1	0	0	34.6	0	0	0	0	0	0	0	0	0	0	0.4	36	36	0	0	0	0	0	0	0	0
				1		F007678	Rice, white, purchased as 'instant', microwaved		643	632	60.5	3.4	0.57	0.6	0.2	1	0	0	0	0	0	0	0	0	0	0	0	32.5	0	0	0	0	0	0	0	0	0	0	0.4	32.5	32.5	0	0	0	0	0	0	0	0
				AFCD			Brown rice	0.067029	693	680	58.8	4.1	0.69	1.1	0.7	1.7	0	0	0	0.3	0	0	0	0	0.3	0	0	33.2	0	0	0	0	0	0	0	0	0	0	0	33.5	33.5	0	0	0	0	0	0	0	0
				1		F007641	Rice, brown, boiled, no added salt		693	680	58.8	4.1	0.69	1.1	0.7	1.7	0	0	0	0.3	0	0	0	0	0.3	0	0	33.2	0	0	0	0	0	0	0	0	0	0	0	33.5	33.5	0	0	0	0	0	0	0	0
D_A2J		noodles or pasta (including filled)	Multiple					Yes	556.39	538.037	65.3741	4.46108	#DIV/0!	1.72576	0.453993	2.07197	0	#DIV/0!	#DIV/0!	#DIV/0!	#DIV/0!	#DIV/0!	#DIV/0!	#DIV/0!	0.231128	0	0	23.2524	#DIV/0!	#DIV/0!	#DIV/0!	#DIV/0!	#DIV/0!	#DIV/0!	#DIV/0!	#DIV/0!	#DIV/0!	#DIV/0!	#DIV/0!	23.472	23.472	#DIV/0!	#DIV/0!	#DIV/0!	#DIV/0!	#DIV/0!	#DIV/0!	#DIV/0!	#DIV/0!
				AFCD			Noodles	0.621289	539.75	527.75	66.8	4	0.6925	1.9	0.5	1.3	0	0	0	0.075	0	0	0	0	0.075	0	0	22.85	0	0	0	0	0	0	0	0	0	0	0.2	22.925	22.925	0	0	0	0	0	0	0	0
				1		F006038	Noodle, rice stick, boiled, drained		498	486	68.2	2.5	0.42	0	0.3	0.7	0	0	0	0	0	0	0	0	0	0	0	26.1	0	0	0	0	0	0	0	0	0	0	0.8	26.1	26.1	0	0	0	0	0	0	0	0
				1		F006042	Noodle, soba, boiled, drained		455	442	69.4	3.6	0.62	0.4	0.5	1.6	0	0	0	0	0	0	0	0	0	0	0	21.5	0	0	0	0	0	0	0	0	0	0	0	21.5	21.5	0	0	0	0	0	0	0	0
				1		F006048	Noodle, wheat, fresh, soaked, drained		608	594	62.6	6.3	1.1	1	0.2	1.7	0	0	0	0	0	0	0	0	0	0	0	26.5	0	0	0	0	0	0	0	0	0	0	0	26.5	26.5	0	0	0	0	0	0	0	0
				1		F006053	Noodle, wheat, instant, flavoured, boiled, drained		598	589	67	3.6	0.63	6.2	1	1.2	0	0	0	0.3	0	0	0	0	0.3	0	0	17.3	0	0	0	0	0	0	0	0	0	0	0	17.6	17.6	0	0	0	0	0	0	0	0
				AFCD			Pasta	0.345592	592.667	562.667	62.2667	5.2	0.9	1.3	0.333333	3.46667	0	0	0	0.0333333	0.4	0	0	0	0.433333	0	0	24.7667	0	0	0	0	0	0	0	0	0	0	0.3	25.1667	25.1667	0	0	0	0	0	0	0	0
				1		F006456	Pasta, white wheat flour, boiled from dry, no added salt		517	494	63.6	5.1	0.89	0.1	0.3	2	0	0	0	0.1	0.1	0	0	0	0.2	0	0	23.7	0	0	0	0	0	0	0	0	0	0	0.9	23.8	23.8	0	0	0	0	0	0	0	0
				1		F006459	Pasta, white wheat flour, fresh, boiled, no added salt		682	660	60.7	5.4	0.94	3	0.4	2.7	0	0	0	0	1.1	0	0	0	1.1	0	0	26	0	0	0	0	0	0	0	0	0	0	0	27.1	27.1	0	0	0	0	0	0	0	0
				1		F006464	Pasta, wholemeal wheat flour, boiled from dry, no added salt		579	534	62.5	5.1	0.87	0.8	0.3	5.7	0	0	0	0	0	0	0	0	0	0	0	24.6	0	0	0	0	0	0	0	0	0	0	0	24.6	24.6	0	0	0	0	0	0	0	0
				AUSNUT			Filled pasta	0.033119	490	474	71.05	5.4	#DIV/0!	2.9	0.85	2	0	#DIV/0!	#DIV/0!	#DIV/0!	#DIV/0!	#DIV/0!	#DIV/0!	#DIV/0!	1.05	0	0	15	#DIV/0!	#DIV/0!	#DIV/0!	#DIV/0!	#DIV/0!	#DIV/0!	#DIV/0!	#DIV/0!	#DIV/0!	#DIV/0!	#DIV/0!	16.05	16.05	#DIV/0!	#DIV/0!	#DIV/0!	#DIV/0!	#DIV/0!	#DIV/0!	#DIV/0!	#DIV/0!
				2	Recipe	02F40336	Pasta, filled with spinach & ricotta, fresh, commercial, boiled, without added sauce		444	425	75.3	5.1		2.8	0.7	2.4	0								1	0	0	12.5												13.5	13.5
				2	Analysed	02F40220	Pasta, filled with vegetables, fresh, commercial, boiled, without added sauce		536	523	66.8	5.7		3	1	1.6	0								1.1	0	0	17.5												18.6	18.6
D_A4K	Potatoes	potato chips or corn chips or Twisties™ etc.	Multiple					Yes	2107.63	2075.37	2.55755	6.6193	1.05422	30.9214	3.98729	3.82775	0	0	0	0.732624	0	0.359615	0	0	1.48359	0.111126	0.111126	46.6221	0	0	0	0	0	0	0	0	0	0	0.226511	48.1413	48.1413	0	0.213462	0	0	0.0355769	0	1.06731	0
				AFCD			Crisps	0.711538	2143.5	2113.75	3.05	6.075	0.965	33.125	4.625	3.7	0	0	0	0.825	0	0.1	0	0	1.475	0.05	0.05	44.55	0	0	0	0	0	0	0	0	0	0	0.05	46.075	46.075	0	0.3	0	0	0.05	0	1.5	0
				1		F007189	Potato crisps or chips, flavoured (other than salt & vinegar)		2092	2064	2.3	6.8	1.08	32.5	5.3	3.6	0	0	0	1.2	0	0.2	0	0	1.4	0.2	0.2	42.1	0	0	0	0	0	0	0	0	0	0	0	43.6	43.6	0	0.6	0	0	0.1	0	3	0
				1		F007193	Potato crisps or chips, plain, salted		2140	2113	1.8	6	0.95	33.3	4.5	3.2	0	0	0	0.9	0	0	0	0	0.9	0	0	44.9	0	0	0	0	0	0	0	0	0	0	0.2	45.8	45.8	0	0	0	0	0	0	0	0
				1		F007198	Potato crisps or chips, reformed, salted		2245	2210	5.8	4.7	0.75	34.1	3.4	4.4	0	0	0	0	0	0	0	0	2.2	0	0	49.1	0	0	0	0	0	0	0	0	0	0	0	51.3	51.3	0	0	0	0	0	0	0	0
				1		F007201	Potato crisps or chips, salt & vinegar flavoured		2097	2068	2.3	6.8	1.08	32.6	5.3	3.6	0	0	0	1.2	0	0.2	0	0	1.4	0	0	42.1	0	0	0	0	0	0	0	0	0	0	0	43.6	43.6	0	0.6	0	0	0.1	0	3	0
				AFCD			Corn chips	0.151099	2002	1955	1.2	7.2	1.16	25.2	1.7	5	0	0	0	0.6	0	0	0	0	0.6	0.5	0.5	52.4	0	0	0	0	0	0	0	0	0	0	0.9	53	53	0	0	0	0	0	0	0	0
				1		F003198	Corn chips, plain, toasted, salted		2002	1955	1.2	7.2	1.16	25.2	1.7	5	0	0	0	0.6	0	0	0	0	0.6	0.5	0.5	52.4	0	0	0	0	0	0	0	0	0	0	0.9	53	53	0	0	0	0	0	0	0	0
				AFCD			Extruded snacks	0.137363	2038	2009	1.5	8.8	1.4	25.8	3.2	3.2	0	0	0	0.4	0	2.1	0	0	2.5	0	0	51	0	0	0	0	0	0	0	0	0	0	0.4	53.5	53.5	0	0	0	0	0	0	0	0
				1		F003802	Extruded snack, cheese flavoured		2038	2009	1.5	8.8	1.4	25.8	3.2	3.2	0	0	0	0.4	0	2.1	0	0	2.5	0	0	51	0	0	0	0	0	0	0	0	0	0	0.4	53.5	53.5	0	0	0	0	0	0	0	0
D_A7E		potato (boiled, mashed, baked)	Single	AFCD				No	333.643	314.429	76.3929	2.72143	0.435714	0.0928571	1.09286	2.27857	0	0.378571	0.542857	0.128571	0	0.0428571	0	0	1.07143	0	0	14.2571	0	0	0	0	0	0	0	0	0	0	0.0857143	15.3286	15.3286	0.05	0.4	0	0	0.0857143	0	0	0
				1		F007244	Potato, coliban, peeled, baked, no added fat		368	354	73	3	0.48	0	1.4	1.7	0	0.5	0.8	0.3	0	0	0	0	1.5	0	0	15.9	0	0	0	0	0	0	0	0	0	0	0	17.4	17.4	0.1	0.5	0	0	0.1	0	0	0
				1		F007245	Potato, coliban, peeled, boiled, drained		234	218	83.5	1	0.15	0	0.9	2	0	0	0	0	0	0	0	0	0	0	0	11.6	0	0	0	0	0	0	0	0	0	0	0	11.6	11.6	0	0.3	0	0	0.1	0	0	0
				1		F007250	Potato, desiree, peeled, baked, no added fat		364	343	71.4	3.5	0.56	0	1.5	2.6	0	1.2	1.4	0	0	0	0	0	2.6	0	0	13.6	0	0	0	0	0	0	0	0	0	0	0	16.2	16.2	0.2	0.7	0	0	0.2	0	0	0
				1		F007252	Potato, desiree, peeled, boiled, drained		245	231	80.8	2.3	0.38	0	1	1.7	0	0.8	0.9	0	0	0	0	0	1.7	0	0	9.2	0	0	0	0	0	0	0	0	0	0	0	10.9	10.9	0.1	0.5	0	0	0.1	0	0	0
				1		F007305	Potato, new, peeled, baked, no added fat		413	399	72.1	3.5	0.56	0.2	1.3	1.7	0	0.1	0.5	0.3	0	0	0	0	0.8	0	0	18.6	0	0	0	0	0	0	0	0	0	0	0	19.4	19.4	0	0.5	0	0	0.1	0	0	0
				1		F007306	Potato, new, peeled, boiled, drained		282	263	80	2.5	0.4	0.1	0.7	2.3	0	0	0.3	0.1	0	0	0	0	0.4	0	0	12.4	0	0	0	0	0	0	0	0	0	0	0	12.8	12.8	0	0	0	0	0	0	0	0
				1		F007314	Potato, pale skin, peeled, baked, no added fat		368	354	72.2	3	0.48	0	1.4	1.7	0	0.5	0.8	0.3	0	0	0	0	1.5	0	0	15.9	0	0	0	0	0	0	0	0	0	0	0	17.4	17.4	0.1	0.5	0	0	0.1	0	0	0
				1		F007320	Potato, pale skin, peeled, boiled, drained		267	245	81.5	1.5	0.24	0.1	0.8	2.1	0	0.2	0	0	0	0	0	0	0.2	0	0	12.4	0	0	0	0	0	0	0	0	0	0	0.6	12.6	12.6	0	0.3	0	0	0.1	0	0	0
				1		F007358	Potato, pontiac, peeled, baked, no added fat		421	395	72.6	3.6	0.58	0.2	1.2	3.2	0	0.3	0.5	0.3	0	0	0	0	1.1	0	0	18	0	0	0	0	0	0	0	0	0	0	0	19.1	19.1	0	0.4	0	0	0	0	0	0
				1		F007359	Potato, pontiac, peeled, boiled, drained		283	266	81.5	2.4	0.39	0.1	0.8	2.1	0	0.2	0.3	0.2	0	0	0	0	0.7	0	0	12.1	0	0	0	0	0	0	0	0	0	0	0	12.9	12.9	0	0.3	0	0	0	0	0	0
				1		F007364	Potato, red skin, peeled, baked, no added fat		364	343	71.4	3.5	0.56	0	1.5	2.6	0	1.2	1.4	0	0	0	0	0	2.6	0	0	13.6	0	0	0	0	0	0	0	0	0	0	0	16.2	16.2	0.2	0.7	0	0	0.2	0	0	0
				1		F007366	Potato, red skin, peeled, boiled, drained		298	279	79.2	2	0.31	0	0.8	2.4	0	0.2	0	0	0	0	0	0	0.2	0	0	14	0	0	0	0	0	0	0	0	0	0	0	14.2	14.2	0	0.3	0	0	0.1	0	0	0
				1		F007383	Potato, sebago, peeled, baked, no added fat		460	433	70.3	3.8	0.61	0.2	1.3	3.3	0	0.1	0.4	0.2	0	0	0	0	0.7	0	0	20.2	0	0	0	0	0	0	0	0	0	0	0	20.8	20.8	0	0.6	0	0	0.1	0	0	0
				1		F007384	Potato, sebago, peeled, boiled, drained		304	279	80	2.5	0.4	0.4	0.7	2.5	0	0	0.3	0.1	0	0.6	0	0	1	0	0	12.1	0	0	0	0	0	0	0	0	0	0	0.6	13.1	13.1	0	0	0	0	0	0	0	0
D_A7F		hot chips or roast potatoes or potato wedges	Multiple					Yes	1109	1080.5	42.8286	4.35811	#DIV/0!	11.1474	1.80144	3.55425	0	#DIV/0!	#DIV/0!	#DIV/0!	#DIV/0!	#DIV/0!	#DIV/0!	#DIV/0!	0.242456	0.0391653	0.0391653	34.3778	#DIV/0!	#DIV/0!	#DIV/0!	#DIV/0!	#DIV/0!	#DIV/0!	#DIV/0!	#DIV/0!	#DIV/0!	#DIV/0!	#DIV/0!	34.6153	34.6153	#DIV/0!	#DIV/0!	#DIV/0!	#DIV/0!	#DIV/0!	#DIV/0!	#DIV/0!	#DIV/0!
				AUSNUT			Chips	0.672552	1068	1037.5	43.3	4.3	#DIV/0!	9.2	1.7	3.8	0	#DIV/0!	#DIV/0!	#DIV/0!	#DIV/0!	#DIV/0!	#DIV/0!	#DIV/0!	0.1	0	0	36.25	#DIV/0!	#DIV/0!	#DIV/0!	#DIV/0!	#DIV/0!	#DIV/0!	#DIV/0!	#DIV/0!	#DIV/0!	#DIV/0!	#DIV/0!	36.35	36.35	#DIV/0!	#DIV/0!	#DIV/0!	#DIV/0!	#DIV/0!	#DIV/0!	#DIV/0!	#DIV/0!
				2	Analysed	13A11769	Potato, chips, regular, fast food outlet, deep fried, blended oil, salted		948	924	50.2	3.8		10.3	1.6	3	0								0	0	0	28.2												28.2	28.2
				2	Analysed	13A11771	Potato, chips, regular, purchased frozen, baked or roasted, no added fat		1188	1151	36.4	4.8		8.1	1.8	4.6	0								0.2	0	0	44.3												44.5	44.5
				AUSNUT			Fries	0.195827	1352	1327	34.5	4.8	#DIV/0!	17.2	1.8	3.1	0	#DIV/0!	#DIV/0!	#DIV/0!	#DIV/0!	#DIV/0!	#DIV/0!	#DIV/0!	0.2	0	0	35.5	#DIV/0!	#DIV/0!	#DIV/0!	#DIV/0!	#DIV/0!	#DIV/0!	#DIV/0!	#DIV/0!	#DIV/0!	#DIV/0!	#DIV/0!	35.7	35.7	#DIV/0!	#DIV/0!	#DIV/0!	#DIV/0!	#DIV/0!	#DIV/0!	#DIV/0!	#DIV/0!
				2	Analysed	13A11889	Potato, fries, fast food outlet, deep fried, blended oil, salted		1352	1327	34.5	4.8		17.2	1.8	3.1	0								0.2	0	0	35.5												35.7	35.7
				2	Analysed	13A12017	Potato, fries, independent takeaway outlet, cafe or restaurant, deep fried, blended oil...		1352	1327	34.5	4.8		17.2	1.8	3.1	0								0.2	0	0	35.5												35.7	35.7
				AUSNUT			Fried potato	0.0979133	1012.25	988.5	52.075	4.1	#DIV/0!	14.225	2.45	3	0	#DIV/0!	#DIV/0!	#DIV/0!	#DIV/0!	#DIV/0!	#DIV/0!	#DIV/0!	1.2	0.4	0.4	21.4	#DIV/0!	#DIV/0!	#DIV/0!	#DIV/0!	#DIV/0!	#DIV/0!	#DIV/0!	#DIV/0!	#DIV/0!	#DIV/0!	#DIV/0!	22.55	22.55	#DIV/0!	#DIV/0!	#DIV/0!	#DIV/0!	#DIV/0!	#DIV/0!	#DIV/0!	#DIV/0!
				2	Recipe	13A12454	Potato, gem, nugget or royal, independent takeaway outlet, cafe or restaurant, deep…		984	960	52.7	4.1		13.4	2.6	3	0								1.2	0.4	0.4	21.4												22.6	22.6
				2	Recipe	13A12416	Potato, gem, nugget or royal, regular, purchased frozen, deep fried or fried, fat not…		982	958	52.7	4.1		13.4	2.6	3	0								1.2	0.4	0.4	21.4												22.6	22.6
				2	Recipe	13A12203	Potato, hash brown, independent takeaway outlet, cafe or restaurant, deep fried, oil…		1042	1019	51.4	4.1		15.1	2.3	3	0								1.2	0.4	0.4	21.4												22.5	22.5
				2	Recipe	13A12415	Potato, hash brown, purchased frozen, baked or roasted, fat not further defined		1041	1017	51.5	4.1		15	2.3	3	0								1.2	0.4	0.4	21.4												22.5	22.5
				AUSNUT			Wedges	0.0337079	796.5	773.5	54.95	3.7	#DIV/0!	5.9	1.95	2.9	0	#DIV/0!	#DIV/0!	#DIV/0!	#DIV/0!	#DIV/0!	#DIV/0!	#DIV/0!	0.55	0	0	28.2	#DIV/0!	#DIV/0!	#DIV/0!	#DIV/0!	#DIV/0!	#DIV/0!	#DIV/0!	#DIV/0!	#DIV/0!	#DIV/0!	#DIV/0!	28.75	28.75	#DIV/0!	#DIV/0!	#DIV/0!	#DIV/0!	#DIV/0!	#DIV/0!	#DIV/0!	#DIV/0!
				2	Recipe	13A12385	Potato, wedges, independent takeaway outlet, cafe or restaurant, deep fried, blended…		809	785	54.9	3.8		6.5	1.6	3	0								0	0	0	28.2												28.2	28.2
				2	Analysed	13A12387	Potato, wedges, regular, purchased frozen, baked or roasted, no added fat		784	762	55	3.6		5.3	2.3	2.8	0								1.1	0	0	28.2												29.3	29.3
D_A6F	SSB	Low-joule soft drink	Single	AFCD				No	0.5	0.5	99.925	0	0	0	0.1	0	0	0	0	0	0	0	0	0	0	0	0	0	0	0	0	0	0	0	0	0	0	0	0	0	0	0	0.05	0	0	0	0	0	0
				1		F008404	Soft drink, cola flavour, intense sweetened or diet		0	0	99.9	0	0	0	0.1	0	0	0	0	0	0	0	0	0	0	0	0	0	0	0	0	0	0	0	0	0	0	0	0	0	0	0	0	0	0	0	0	0	0
				1		F008405	Soft drink, cola flavour, intense sweetened or diet, decaffeinated		0	0	99.9	0	0	0	0.1	0	0	0	0	0	0	0	0	0	0	0	0	0	0	0	0	0	0	0	0	0	0	0	0	0	0	0	0	0	0	0	0	0	0
				1		F008439	Soft drink, lemonade and fruit flavours, intense sweetened or diet		1	1	100	0	0	0	0.1	0	0	0	0	0	0	0	0	0	0	0	0	0	0	0	0	0	0	0	0	0	0	0	0	0	0	0	0.1	0	0	0	0	0	0
				1		F008461	Soft drink, tonic water, intense sweetened or diet		1	1	99.9	0	0	0	0.1	0	0	0	0	0	0	0	0	0	0	0	0	0	0	0	0	0	0	0	0	0	0	0	0	0	0	0	0.1	0	0	0	0	0	0
D_A6G		soft drinks (incl. flavoured mineral water)	Single	AFCD				No	173	173	91.26	0.04	0.004	0.04	0.18	0	0	1.86	2.54	6.02	0	0	0	0	10.4	10.26	10.3	0	0	0	0	0	0	0	0	0	0	0	0	10.4	10.4	0	0.4	0	0	0	0	0	0
				1		F008421	Soft drink, energy drink, Red Bull		182	182	88.3	0.1	0.01	0	0.3	0	0	1.8	3.6	5.4	0	0	0	0	10.8	10.8	10.8	0	0	0	0	0	0	0	0	0	0	0	0	10.8	10.8	0	0.8	0	0	0	0	0	0
				1		F008424	Soft drink, energy drink, V		182	182	88.3	0.1	0.01	0	0.3	0	0	1.8	3.6	5.4	0	0	0	0	10.8	10.8	10.8	0	0	0	0	0	0	0	0	0	0	0	0	10.8	10.8	0	0.8	0	0	0	0	0	0
				1		F008402	Soft drink, cola flavour		206	206	89.4	0	0	0.2	0.1	0	0	3	3	6.3	0	0	0	0	12.3	12.3	12.3	0	0	0	0	0	0	0	0	0	0	0	0	12.3	12.3	0	0	0	0	0	0	0	0
				1		F008438	Soft drink, lemonade and fruit flavours		143	143	100	0	0	0	0.1	0	0	1	1	6.9	0	0	0	0	8.8	8.3	8.3	0	0	0	0	0	0	0	0	0	0	0	0	8.8	8.8	0	0.1	0	0	0	0	0	0
				1		F005694	Mineral water, citrus flavoured		152	152	90.3	0	0	0	0.1	0	0	1.7	1.5	6.1	0	0	0	0	9.3	9.1	9.3	0	0	0	0	0	0	0	0	0	0	0	0	9.3	9.3	0	0.3	0	0	0	0	0	0
D_A6D		Low-joule cordial	Single	AUSNUT				No	11.2	11.2	98.98	0	#DIV/0!	0	0	0	0	#DIV/0!	#DIV/0!	#DIV/0!	#DIV/0!	#DIV/0!	#DIV/0!	#DIV/0!	0.54	0.3	0.54	0	#DIV/0!	#DIV/0!	#DIV/0!	#DIV/0!	#DIV/0!	#DIV/0!	#DIV/0!	#DIV/0!	#DIV/0!	#DIV/0!	#DIV/0!	0.54	0.54	#DIV/0!	#DIV/0!	#DIV/0!	#DIV/0!	#DIV/0!	#DIV/0!	#DIV/0!	#DIV/0!
				2	Recipe	01B20513	Cordial, blackcurrant juice, intense sweetened or diet, recommended dilution		32	32	98.1	0		0	0	0	0								1.9	1.2	1.9	0												1.9	1.9
				2	Recipe	01B20436	Cordial, orange or orange & mango, intense sweetened or diet, recommended dilution		6	6	99.2	0		0	0	0	0								0.2	0.1	0.2	0												0.2	0.2
				2	Recipe	01B20437	Cordial, lemon, intense sweetened or diet, recommended dilution		6	6	99.2	0		0	0	0	0								0.2	0.2	0.2	0												0.2	0.2
				2	Recipe	01B20416	Cordial, apple & berry, intense sweetened or diet, recommended dilution		6	6	99.2	0		0	0	0	0								0.2	0	0.2	0												0.2	0.2
				2	Recipe	01B20480	Cordial, fruit cup or tropical, intense sweetened, recommended dilution		6	6	99.2	0		0	0	0	0								0.2	0	0.2	0												0.2	0.2
D_A6E		cordial	Single	AUSNUT				No	155.8	155.8	90.08	0	#DIV/0!	0	0	0	0	#DIV/0!	#DIV/0!	#DIV/0!	#DIV/0!	#DIV/0!	#DIV/0!	#DIV/0!	9.56	9.14	9.56	0	#DIV/0!	#DIV/0!	#DIV/0!	#DIV/0!	#DIV/0!	#DIV/0!	#DIV/0!	#DIV/0!	#DIV/0!	#DIV/0!	#DIV/0!	9.56	9.56	#DIV/0!	#DIV/0!	#DIV/0!	#DIV/0!	#DIV/0!	#DIV/0!	#DIV/0!	#DIV/0!
				2	Recipe	01B20410	Cordial, blackcurrant juice, regular, recommended dilution		191	191	88	0		0	0	0	0								11.8	11.2	11.8	0												11.8	11.8
				2	Recipe	01B20434	Cordial, orange or orange & mango, regular, recommended dilution		152	152	90.3	0		0	0	0	0								9.3	8.9	9.3	0												9.3	9.3
				2	Recipe	01B20435	Cordial, lemon, regular, recommended dilution		152	152	90.3	0		0	0	0	0								9.3	9.2	9.3	0												9.3	9.3
				2	Recipe	01B20439	Cordial, apple & berry, regular, recommended dilution		142	142	90.9	0		0	0	0	0								8.7	8.1	8.7	0												8.7	8.7
				2	Recipe	01B20458	Cordial, fruit cup or tropical, regular, recommended dilution		142	142	90.9	0		0	0	0	0								8.7	8.3	8.7	0												8.7	8.7
D_A4A	Sweets & Desserts	cakes or sweet muffins or scones or pikelets	Multiple					Yes	1406.99	5.09063e+06	110026	593.51	21.8826	38.5878	55.0042	11.5676	0.0286501	0.111019	0.420413	28.5043	25.7001	1.38857	0	0	15.3135	924.477	808.394	992.93	0	0	0	0	0	0	0	0	0	0	0.0214876	31.283	7006.49	0	0	0	0	0	0	0	0
				AFCD			Cakes	0.501377	1484.29	1474.21	25.2857	5.81429	0.969286	15.55	1.59286	1.77143	0.0571429	0.221429	0.3	17.65	0.1	0.342857	0	0	30.5429	26.0357	26.0571	17.9714	0	0	0	0	0	0	0	0	0	0	0.0428571	48.5571	48.5571	0	0	0	0	0	0	0	0
				1		F002101	Cake, carrot, homemade, iced		1410	1424	28.5	3.9	0.66	14.9	1.3	1.8	0	0	0	0	0	0	0	0	36.9	31.6	31.6	11.7	0	0	0	0	0	0	0	0	0	0	0	48.6	48.6	0	0	0	0	0	0	0	0
				1		F002102	Cake, carrot, homemade, uniced		1394	1412	30.1	4.8	0.82	15.9	1.5	2.2	0	0	0	0	0	0	0	0	30.2	23.9	23.9	14	0	0	0	0	0	0	0	0	0	0	0	44.2	44.2	0	0	0	0	0	0	0	0
				1		F002111	Cake, chocolate, homemade, iced		1552	1531	24.1	6.5	1.15	17.8	2	2.6	0	0	0.1	25.6	0	0	0	0	27	25.4	25.4	19.5	0	0	0	0	0	0	0	0	0	0	0	46.4	46.4	0	0	0	0	0	0	0	0
				1		F002112	Cake, chocolate, homemade, uniced		1553	1529	25.9	7.8	1.37	19.2	2.3	2.9	0	0	0.1	16.2	0	0	0	0	17.9	15.9	15.9	23.4	0	0	0	0	0	0	0	0	0	0	0	41.4	41.4	0	0	0	0	0	0	0	0
				1		F002150	Cake, fruit, homemade, uniced		1219	1195	30.8	3.9	0.66	9.9	1.4	3	0.8	0	0	0	0	0	0	0	35.7	4.5	4.8	8.9	0	0	0	0	0	0	0	0	0	0	0	45.2	45.2	0	0	0	0	0	0	0	0
				1		F002159	Cake, lamington, unfilled		1233	1214	28.4	4.7	0.75	9.4	1.2	2.4	0	0.1	0	31	0	0.4	0	0	31.5	29	29	16.5	0	0	0	0	0	0	0	0	0	0	0	48	48	0	0	0	0	0	0	0	0
				1		F002163	Cake, mud, dark chocolate, commercial, chocolate ganache icing		1415	1394	26.2	5.1	0.82	13.9	1.5	2.6	0	0.1	0	32	0	1	0	0	33.1	31.9	31.9	15.6	0	0	0	0	0	0	0	0	0	0	0	48.7	48.7	0	0	0	0	0	0	0	0
				1		F002164	Cake, mud, dark chocolate, homemade, chocolate ganache icing		1917	1912	22.7	5.2	0.91	33.8	1.4	0.6	0	0	0	0	0	0	0	0	28.2	27.7	27.7	7.2	0	0	0	0	0	0	0	0	0	0	0	35.4	35.4	0	0	0	0	0	0	0	0
				1		F002168	Cake, plain butter cake, commercial, iced		1555	1541	18.7	5	0.8	16.1	1.8	1.4	0	0	0	35	0.5	1.2	0	0	36.7	34.3	34.3	16	0	0	0	0	0	0	0	0	0	0	0.3	52.7	52.7	0	0	0	0	0	0	0	0
				1		F002169	Cake, plain butter cake, commercial, uniced		1487	1474	25.4	8.2	1.31	15.2	1.8	1.3	0	0.2	0.3	24.1	0.1	0.6	0	0	25.3	23	23	21.6	0	0	0	0	0	0	0	0	0	0	0.3	46.9	46.9	0	0	0	0	0	0	0	0
				1		F002170	Cake, plain butter cake, homemade, iced		1564	1558	22.5	5.4	0.91	15.1	1.5	0.7	0	0	0	0	0	0	0	0	31.5	29.9	29.9	23.7	0	0	0	0	0	0	0	0	0	0	0	55.2	55.2	0	0	0	0	0	0	0	0
				1		F002171	Cake, plain butter cake, homemade, uniced		1587	1580	22.7	6.7	1.13	16.1	1.8	0.9	0	0	0	22	0	0	0	0	23.5	21.7	21.7	29	0	0	0	0	0	0	0	0	0	0	0	52.5	52.5	0	0	0	0	0	0	0	0
				1		F002177	Cake, sponge, plain, commercial, uniced, filled with jam & cream		1524	1514	21.5	6.7	1.08	12.2	1.3	1.2	0	2.7	3.3	30.2	0.4	0.9	0	0	37.6	35.2	35.2	20.5	0	0	0	0	0	0	0	0	0	0	0	58.1	58.1	0	0	0	0	0	0	0	0
				1		F002178	Cake, sponge, plain, commercial, uniced, unfilled		1370	1361	26.5	7.5	1.2	8.2	1.5	1.2	0	0	0.4	31	0.4	0.7	0	0	32.5	30.5	30.5	24	0	0	0	0	0	0	0	0	0	0	0	56.5	56.5	0	0	0	0	0	0	0	0
				AFCD			Muffins	0.258953	1489.5	1475	23.7	5.8	0.925	16.7	1.5	1.65	0	0.35	0.75	25.45	0.75	0.5	0	0	27.8	25.55	25.55	18.45	0	0	0	0	0	0	0	0	0	0	0.15	46.25	46.25	0	0	0	0	0	0	0	0
				1		F005877	Muffin, cake-style, berry, commercial		1412	1397	28.6	5.2	0.83	15.7	1.4	1.9	0	0.7	1.2	23	0.8	0.4	0	0	26.1	24	24	18.3	0	0	0	0	0	0	0	0	0	0	0	44.4	44.4	0	0	0	0	0	0	0	0
				1		F005882	Muffin, cake-style, chocolate chip, commercial		1567	1553	18.8	6.4	1.02	17.7	1.6	1.4	0	0	0.3	27.9	0.7	0.6	0	0	29.5	27.1	27.1	18.6	0	0	0	0	0	0	0	0	0	0	0.3	48.1	48.1	0	0	0	0	0	0	0	0
				AFCD			Scones	0.0881543	1362.67	1346.33	25.1333	7.43333	1.22	8.16667	2.63333	2.03333	0	0	0	3.2	0.1	0.166667	0	0	11.6	4.26667	4.26667	42.9	0	0	0	0	0	0	0	0	0	0	0	54.6	54.6	0	0	0	0	0	0	0	0
				1		F008172	Scone, fruit, commercial		1335	1314	22.1	6.4	1.03	6.6	2.6	2.6	0	0	0	0	0	0	0	0	21.3	5.4	5.4	36.1	0	0	0	0	0	0	0	0	0	0	0	57.7	57.7	0	0	0	0	0	0	0	0
				1		F008173	Scone, plain, commercial		1399	1382	23.6	7.9	1.26	8.5	3	2.1	0	0	0	5.7	0.3	0.5	0	0	6.5	4	4	48.7	0	0	0	0	0	0	0	0	0	0	0	55.2	55.2	0	0	0	0	0	0	0	0
				1		F008174	Scone, plain, homemade		1354	1343	29.7	8	1.37	9.4	2.3	1.4	0	0	0	3.9	0	0	0	0	7	3.4	3.4	43.9	0	0	0	0	0	0	0	0	0	0	0	50.9	50.9	0	0	0	0	0	0	0	0
				AFCD			Pikelet	0.151515	1036	1021.5	40.35	6.6	1.055	5.1	1.5	1.9	0	0.15	0.05	11.35	0.55	1.5	0	0	13.6	11.15	11.15	29.55	0	0	0	0	0	0	0	0	0	0	0	43.15	43.15	0	0	0	0	0	0	0	0
				1		F006700	Pikelet or pancake, sweet, commercial		912	896	45.5	5.7	0.91	4.3	1.5	2.1	0	0.3	0	11.3	0.7	1.5	0	0	13.8	11.8	11.8	24.6	0	0	0	0	0	0	0	0	0	0	0	38.4	38.4	0	0	0	0	0	0	0	0
				1		F006701	Pikelet, plain, homemade		1160	1147	35.2	7.5	1.2	5.9	1.5	1.7	0	0	0.1	11.4	0.4	1.5	0	0	13.4	10.5	10.5	34.5	0	0	0	0	0	0	0	0	0	0	0	47.9	47.9	0	0	0	0	0	0	0	0
D_A4B		sweet pies or sweet pastries	Single	Mixed				No	1198.5	1187.2	40.83	4.31	0.745	14.1	1.1	1.43	0	1.15	0.65	10.7	0.1	0.65	0	0	18.67	14.77	14.81	17.11	0	0	0	0	0	0	0	0	0	0	0	35.77	35.8	0	0	0	0	0	0	0	0
				1		F006679	Pie, sweet, apple, commercial		1059	1048	49.7	3	0.48	12.9	0.7	1.3	0	2.3	1.3	11.5	0	0	0	0	15.1	10.6	10.6	16.3	0	0	0	0	0	0	0	0	0	0	0	31.4	31.4	0	0	0	0	0	0	0	0
				2	Recipe	02E50269	Pie, sweet, apple, homemade		974	963	50.8	2.3		9.5	1.2	1.3	0								20.5	11.7	11.8	13.9												34.4	34.5
				2	Analysed	02E50247	Pie, sweet, fruit (apple or apricot), commercial		1022	1011	47.4	3.1		10.6	0.7	1.3	0								17.2	13.1	13.1	17.1												34.3	34.3
				2	Recipe	02E50325	Strudel, apple, commercial		1139	1117	46.5	3		13.9	0.6	2.8	0								18.9	4.5	4.6	14.2												33.1	33.3
				2	Analysed	02E50243	Tart, jam, commercial		1507	1500	16.1	2.7		14.9	1.6	0.9	0								33.4	32.3	32.3	21.6												55	55
				2	Recipe	02E40112	Croissant, chocolate filled, commercial		1628	1609	22.1	8.8		21	1.7	2.5	0								14.5	13.6	13.6	26.5												41	41
				2	Recipe	02E50337	Danish, custard filled		1019	1005	48.1	5.4		11.3	1.8	1.8	0								11.9	9	9	17.9												29.8	29.8
				2	Recipe	02E50258	Eclair or profiterole, cream filled, commercial, chocolate icing		1514	1509	40.6	5.1		28	0.9	0.7	0								13.6	12.7	12.7	9.9												23.5	23.5
				2	Recipe	02E50343	Pie, sweet, lemon meringue, commercial		1108	1103	41.4	3.4		8.2	1	0.7	0								30.2	30	30.2	14.9												45	45
				1		F009102	Tart, custard, commercial		1015	1007	45.6	6.3	1.01	10.7	0.8	1	0	0	0	9.9	0.2	1.3	0	0	11.4	10.2	10.2	18.8	0	0	0	0	0	0	0	0	0	0	0	30.2	30.2	0	0	0	0	0	0	0	0
D_A4C		other puddings or desserts	Multiple					Yes	1214.38	1201.42	40.6875	4.93631	#DIV/0!	13.6387	1.04688	1.61991	0.0391499	#DIV/0!	#DIV/0!	#DIV/0!	#DIV/0!	#DIV/0!	#DIV/0!	#DIV/0!	27.9329	22.2722	22.2722	9.48664	#DIV/0!	#DIV/0!	#DIV/0!	#DIV/0!	#DIV/0!	#DIV/0!	#DIV/0!	#DIV/0!	#DIV/0!	#DIV/0!	#DIV/0!	37.4119	37.4119	#DIV/0!	#DIV/0!	#DIV/0!	#DIV/0!	#DIV/0!	#DIV/0!	#DIV/0!	#DIV/0!
				AUSNUT			Pudding - cereal-based	0.234899	1205.33	1188	35.6333	3.7	#DIV/0!	9.86667	0.966667	2.16667	0.166667	#DIV/0!	#DIV/0!	#DIV/0!	#DIV/0!	#DIV/0!	#DIV/0!	#DIV/0!	33.6667	21.1333	21.1333	12.5667	#DIV/0!	#DIV/0!	#DIV/0!	#DIV/0!	#DIV/0!	#DIV/0!	#DIV/0!	#DIV/0!	#DIV/0!	#DIV/0!	#DIV/0!	46.2333	46.2333	#DIV/0!	#DIV/0!	#DIV/0!	#DIV/0!	#DIV/0!	#DIV/0!	#DIV/0!	#DIV/0!
				2	Recipe	02E50311	Pudding, sticky date, commercial		1460	1445	28.2	3		16.4	1.1	1.8	0								38.4	29	29	9.9												48.3	48.3
				2	Recipe	02E50315	Pudding, chocolate, homemade from basic ingredients		760	749	55.2	3.6		2.1	0.5	1.4	0								23.1	21.1	21.1	14												37.1	37.1
				2	Recipe	02E10483	Pudding, plum, steamed or boiled, homemade from basic ingredients		1396	1370	23.5	4.5		11.1	1.3	3.3	0.5								39.5	13.3	13.3	13.8												53.3	53.3
				AUSNUT			Slices	0.496644	1594	1578.33	25.8667	5.63333	#DIV/0!	20.7333	1.13333	1.96667	0	#DIV/0!	#DIV/0!	#DIV/0!	#DIV/0!	#DIV/0!	#DIV/0!	#DIV/0!	32.4667	29.9	29.9	11.4667	#DIV/0!	#DIV/0!	#DIV/0!	#DIV/0!	#DIV/0!	#DIV/0!	#DIV/0!	#DIV/0!	#DIV/0!	#DIV/0!	#DIV/0!	43.9333	43.9333	#DIV/0!	#DIV/0!	#DIV/0!	#DIV/0!	#DIV/0!	#DIV/0!	#DIV/0!	#DIV/0!
				2	Recipe	02E50306	Slice, jelly, commercial		1094	1092	51.8	5.4		16.4	0.9	0.3	0								18.6	17	17	5.5												24.1	24.1
				2	Recipe	02E50320	Slice, caramel, commercial		1777	1766	13.9	5.9		20.1	1.5	1.4	0								43.1	38.8	38.8	13.7												56.8	56.8
				2	Recipe	02E50345	Slice, coconut, with jam, commercial		1911	1877	11.9	5.6		25.7	1	4.2	0								35.7	33.9	33.9	15.2												50.9	50.9
				AUSNUT			Dairy-based desserts	0.268456	520	515.857	72.5286	4.72857	#DIV/0!	3.81429	0.957143	0.5	0	#DIV/0!	#DIV/0!	#DIV/0!	#DIV/0!	#DIV/0!	#DIV/0!	#DIV/0!	14.5286	9.15714	9.15714	3.12857	#DIV/0!	#DIV/0!	#DIV/0!	#DIV/0!	#DIV/0!	#DIV/0!	#DIV/0!	#DIV/0!	#DIV/0!	#DIV/0!	#DIV/0!	17.6286	17.6286	#DIV/0!	#DIV/0!	#DIV/0!	#DIV/0!	#DIV/0!	#DIV/0!	#DIV/0!	#DIV/0!
				2	Analysed	09C10097	Dairy dessert, chocolate, regular fat		533	522	72.8	5.1		3.7	1	1.4	0								15.7	10.9	10.9	2												17.7	17.7
				2	Recipe	09C10136	Dairy dessert, flavours other than chocolate, regular fat		420	420	76.5	3.1		3	0.8	0	0								12.3	8	8	3.5												15.7	15.7
				2	Analysed	09D10219	Fromais frais, berry pieces or flavour, regular fat (5% fat)		499	498	74	6.2		4.3	1	0.1	0								13.9	9.5	9.5	0												13.9	13.9
				2	Label	09D10256	Fromais frais, fruit pieces or flavoured, regular fat (5% fat)		486	485	74	5.4		4.7	1	0.1	0								13	8.1	8.1	0												13	13
				2	Label	09C10159	Fromais frais, vanilla flavoured, regular fat (5% fat)		496	496	76.9	5.4		4.7	1	0	0								13	4.1	4.1	0												13	13
				2	Recipe	09D20126	Pudding, rice, dairy, chocolate, commercial		711	696	59.8	4.3		3.4	1.1	1.8	0								19.3	14.6	14.6	11.1												30.3	30.3
				2	Recipe	09D20120	Pudding, rice, dairy, vanilla, commercial		495	494	73.7	3.6		2.9	0.8	0.1	0								14.5	8.9	8.9	5.3												19.8	19.8
D_A4D		plain sweet biscuits	Single	AFCD				No	1838	1807.67	3.4	6.16667	1.00667	16.5333	1.06667	3.56667	0	0.666667	0.5	14.4	0.1	0	0	0	29.4667	28.9667	28.9667	36.4333	0	0	0	0	0	0	0	0	0	0	0.133333	65.9	65.9	0	0	0	0	0	0	0	0
				1		F001165	Biscuit, sweet, Anzac style, homemade from basic ingredients		1968	1942	3.6	4.7	0.81	22.4	0.9	3.1	0	0	0	0	0	0	0	0	41.1	40	40	22.1	0	0	0	0	0	0	0	0	0	0	0	63.2	63.2	0	0	0	0	0	0	0	0
				1		F001215	Biscuit, sweet, plain		1822	1802	3.6	6.2	1	15.5	1.2	2	0	1.7	1.2	22.4	0.3	0	0	0	25.7	25.6	25.6	41.8	0	0	0	0	0	0	0	0	0	0	0.4	67.5	67.5	0	0	0	0	0	0	0	0
				1		F001251	Biscuit, sweet, wheatmeal		1724	1679	3	7.6	1.21	11.7	1.1	5.6	0	0.3	0.3	20.8	0	0	0	0	21.6	21.3	21.3	45.4	0	0	0	0	0	0	0	0	0	0	0	67	67	0	0	0	0	0	0	0	0
D_A4E		cream or chocolate biscuits	Single	AFCD				No	2058.5	2046	3.5	5.45	0.875	25.025	0.975	1.35	0	1.175	1.4	32.4	0.025	2.15	0	0	37.1	34.1	34.125	25.475	0	0	0	0	0	0	0	0	0	0	0.15	62.575	62.575	0	0	0	0	0	0	0	0
				1		F001168	Biscuit, sweet, biscuit base, mint filling, chocolate-coated		2181	2176	2.6	5.9	0.94	29.4	1.2	0.6	0	1	1.2	36.6	0	3.4	0	0	42	36.4	36.4	18.6	0	0	0	0	0	0	0	0	0	0	0	60.6	60.6	0	0	0	0	0	0	0	0
				1		F001170	Biscuit, sweet, chocolate chip		1972	1959	3.6	6.4	1.03	22.5	1.1	1.6	0	0.4	0.5	25.8	0	1.2	0	0	27.9	27.4	27.4	33.5	0	0	0	0	0	0	0	0	0	0	0	61.4	61.4	0	0	0	0	0	0	0	0
				1		F001233	Biscuit, sweet, sandwich, cream & jam filling		1978	1960	5	4.2	0.68	22.5	0.4	1.8	0	2.3	2.7	28	0.1	0.4	0	0	33.5	32.5	32.6	30.6	0	0	0	0	0	0	0	0	0	0	0.3	64.1	64.1	0	0	0	0	0	0	0	0
				1		F001234	Biscuit, sweet, sandwich, cream filling, chocolate-coated		2103	2089	2.8	5.3	0.85	25.7	1.2	1.4	0	1	1.2	39.2	0	3.6	0	0	45	40.1	40.1	19.2	0	0	0	0	0	0	0	0	0	0	0.3	64.2	64.2	0	0	0	0	0	0	0	0
D_A4I		chocolate (incl. chocolate bars e.g., Mars Bars™)	Single	AFCD				No	2007.7	1985.7	3.94	5.9	0.983	26.55	1.55	2.74	0	1.15	2.75	40.12	1.45	6.33	0	0.48	51.81	42.87	43.58	4.3	0	0	0	0	0	0	0	0	0	0	0	56.57	56.57	0.02	0.01	0	0	0	0	0	0
				1		F000279	Bar, cherry & coconut centre, dark chocolate-coated (Cherry Ripe)		1785	1747	9.7	4.4	0.7	22.4	1.1	4.7	0	3.7	5.9	35.6	1.9	1.5	0	0	48.6	45.7	45.7	4	0	0	0	0	0	0	0	0	0	0	0	52.6	52.6	0	0	0	0	0	0	0	0
				1		F000285	Bar, coconut cream centre, milk chocolate-coated (Bounty)		1778	1719	8.2	4.5	0.72	22.4	1.2	7.4	0	0	3.4	35.9	1.9	3.1	0	1.6	44.3	37.7	37.7	6.2	0	0	0	0	0	0	0	0	0	0	0	52.1	52.1	0	0	0	0	0	0	0	0
				1		F000296	Bar, honeycomb centre, milk chocolate-coated (Crunchie)		1772	1769	2.1	2.6	0.42	16.2	1.4	0.3	0	0.8	2.2	51	2.7	7.5	0	0	64.2	55.6	55.6	5.8	0	0	0	0	0	0	0	0	0	0	0	70	70	0	0	0	0	0	0	0	0
				1		F000348	Bar, nougat & caramel centre, milk chocolate-coated (Mars Bar)		1712	1699	6.4	5.2	0.83	17.2	1.5	1.6	0	0.4	7.9	34.9	6.9	5.2	0	2	55.3	43.1	50.2	5.3	0	0	0	0	0	0	0	0	0	0	0	62.6	62.6	0	0	0	0	0	0	0	0
				1		F002921	Chocolate, dark, high cocoa solids		2202	2193	0.3	3.9	0.82	30.1	1.5	1.2	0	0.1	0.1	51.4	0	0.4	0	0	52	51.6	51.6	10.6	0	0	0	0	0	0	0	0	0	0	0	62.6	62.6	0	0	0	0	0	0	0	0
				1		F002929	Chocolate, milk		2179	2160	1.3	7.6	1.22	30.5	1.8	2.3	0	0	0	43	0	11.6	0	0	54.6	42.7	42.7	1.4	0	0	0	0	0	0	0	0	0	0	0	56	56	0.2	0.1	0	0	0	0	0	0
				1		F002934	Chocolate, milk, fondant or caramel filled (Caramello)		2002	1986	4.2	6	0.96	24.7	1.4	2	0	2.1	4.1	39.7	1.1	6.6	0	1.2	53.6	45.7	45.7	6.6	0	0	0	0	0	0	0	0	0	0	0	61.4	61.4	0	0	0	0	0	0	0	0
				1		F002937	Chocolate, milk, with dried fruit & nuts		2049	2025	3.5	7.8	1.3	28	1.9	3	0	4.4	3.9	33.9	0	9.1	0	0	51.3	33.3	33.3	1.9	0	0	0	0	0	0	0	0	0	0	0	53.1	53.1	0	0	0	0	0	0	0	0
				1		F002939	Chocolate, milk, with nuts		2325	2287	2.3	9.9	1.72	39.5	2	4.7	0	0	0	31.4	0	8.1	0	0	39.6	29.9	29.9	1.2	0	0	0	0	0	0	0	0	0	0	0	40.7	40.7	0	0	0	0	0	0	0	0
				1		F002946	Chocolate, white		2273	2272	1.4	7.1	1.14	34.5	1.7	0.2	0	0	0	44.4	0	10.2	0	0	54.6	43.4	43.4	0	0	0	0	0	0	0	0	0	0	0	0	54.6	54.6	0	0	0	0	0	0	0	0
D_A4J		other confectionery	Single	AFCD				No	1500.5	1498.25	6.25	1.825	0.3225	0.575	0.675	0.3	0	1.25	4.45	64.975	2.525	0	0	0.85	73.2	73.2	73.2	7.375	0	0	0	0	0	8.75	0	0	0	0	0	90.35	90.35	0	0	0	0	0	0	0	0
				1		F005213	Liquorice, allsorts		1498	1489	5.8	1.9	0.31	0.3	1.3	1.2	0	2.2	2.9	68.4	1.2	0	0	0	74.7	74.7	74.7	14.6	0	0	0	0	0	0	0	0	0	0	0	90	90	0	0	0	0	0	0	0	0
				1		F005235	Lolly, hard varieties		1566	1566	0.6	0	0	0	0.8	0	0	0	0.8	91.3	1.1	0	0	0.8	93.2	93.2	93.2	4.4	0	0	0	0	0	0	0	0	0	0	0	98.4	98.4	0	0	0	0	0	0	0	0
				1		F005236	Lolly, jelly varieties		1350	1350	13.9	5.3	0.96	0	0.3	0	0	2.5	8	36.5	3.6	0	0	2.6	50.6	50.6	50.6	10.5	0	0	0	0	0	16	0	0	0	0	0	79.7	79.7	0	0	0	0	0	0	0	0
				1		F005241	Lolly, mint flavoured, sugar sweetened		1588	1588	4.7	0.1	0.02	2	0.3	0	0	0.3	6.1	63.7	4.2	0	0	0	74.3	74.3	74.3	0	0	0	0	0	0	19	0	0	0	0	0	93.3	93.3	0	0	0	0	0	0	0	0
D_A5C		jam or marmalade or syrup or honey	Multiple					Yes	1137.9	1133.39	26.3419	0.165529	0.0332196	0.0172355	0.512514	0.531229	0	18.5543	18.8593	30.0602	1.69283	0	0	0	69.1666	53.326	67.5246	1.18584	0	0	0	0	0	0	0	0	0	0	0	70.3524	70.3524	0	0.177076	0	0	0.0804892	0	0	0
				AFCD			Jam / Conserves	0.482935	1070.33	1061	31.1333	0.2	0.0366667	0	0.133333	1.1	0	15.9	17.5667	31.2667	0.9	0	0	0	65.6333	62.1333	62.2333	0.1	0	0	0	0	0	0	0	0	0	0	0	65.7333	65.7333	0	0.366667	0	0	0.166667	0	0	0
				1		F004600	Jam, berry		1100	1087	30.7	0.3	0.05	0	0.1	1.6	0	19.2	20.5	26.9	0.6	0	0	0	67.2	64.7	64.9	0.1	0	0	0	0	0	0	0	0	0	0	0	67.3	67.3	0	0.4	0	0	0.1	0	0	0
				1		F004607	Jam, stone fruit		1050	1042	31.5	0.2	0.04	0	0.2	0.9	0	15.6	16.8	31.4	0.5	0	0	0	64.3	59.4	59.5	0.1	0	0	0	0	0	0	0	0	0	0	0	64.4	64.4	0	0.3	0	0	0.4	0	0	0
				1		F005421	Marmalade, orange		1061	1054	31.2	0.1	0.02	0	0.1	0.8	0	12.9	15.4	35.5	1.6	0	0	0	65.4	62.3	62.3	0.1	0	0	0	0	0	0	0	0	0	0	0	65.5	65.5	0	0.4	0	0	0	0	0	0
				AFCD			Syrup / Honey	0.517065	1201	1201	21.8667	0.133333	0.03	0.0333333	0.866667	0	0	21.0333	20.0667	28.9333	2.43333	0	0	0	72.4667	45.1	72.4667	2.2	0	0	0	0	0	0	0	0	0	0	0	74.6667	74.6667	0	0	0	0	0	0	0	0
				1		F009049	Syrup, golden		1203	1203	17	0.2	0.04	0	2	0	0	22	25.4	26.9	0.6	0	0	0	74.9	74.9	74.9	0	0	0	0	0	0	0	0	0	0	0	0	74.9	74.9	0	0	0	0	0	0	0	0
				1		F009052	Syrup, maple, pure		1082	1082	32.4	0	0.01	0.1	0.5	0	0	0.5	1.6	58.3	0	0	0	0	60.4	60.4	60.4	6.6	0	0	0	0	0	0	0	0	0	0	0	67	67	0	0	0	0	0	0	0	0
				1		F004380	Honey		1318	1318	16.2	0.2	0.04	0	0.1	0	0	40.6	33.2	1.6	6.7	0	0	0	82.1	0	82.1	0	0	0	0	0	0	0	0	0	0	0	0	82.1	82.1	0	0	0	0	0	0	0	0
D_A1A	Dairy	flavoured milk drink (e.g., milkshake, iced coffee, hot chocolate)	Multiple					Yes	279.185	277.706	85.3565	3.0825	#DIV/0!	2.3593	0.671761	0.207094	0	#DIV/0!	#DIV/0!	#DIV/0!	#DIV/0!	#DIV/0!	#DIV/0!	#DIV/0!	8.26391	3.7328	3.82101	0.229761	#DIV/0!	#DIV/0!	#DIV/0!	#DIV/0!	#DIV/0!	#DIV/0!	#DIV/0!	#DIV/0!	#DIV/0!	#DIV/0!	#DIV/0!	8.58153	8.58153	#DIV/0!	#DIV/0!	#DIV/0!	#DIV/0!	#DIV/0!	#DIV/0!	#DIV/0!	#DIV/0!
				AUSNUT			Flavoured milk	0.671795	293.25	292.25	84.7	3.3	#DIV/0!	2.55	0.7	0.15	0	#DIV/0!	#DIV/0!	#DIV/0!	#DIV/0!	#DIV/0!	#DIV/0!	#DIV/0!	8.825	3.65	3.65	0.05	#DIV/0!	#DIV/0!	#DIV/0!	#DIV/0!	#DIV/0!	#DIV/0!	#DIV/0!	#DIV/0!	#DIV/0!	#DIV/0!	#DIV/0!	8.875	8.875	#DIV/0!	#DIV/0!	#DIV/0!	#DIV/0!	#DIV/0!	#DIV/0!	#DIV/0!	#DIV/0!
				2	Analysed	09A10189	Milk, cow, fluid, flavoured, chocolate, regular fat		338	334	83.7	3.6		3.5	0.7	0.6	0								8.8	3	3	0.2												9	9
				2	Analysed	09A10190	Milk, cow, fluid, flavoured, chocolate, reduced fat		252	252	85.8	3.3		1.7	0.7	0	0								8.3	3.5	3.5	0												8.3	8.3
				2	Analysed	09A10191	Milk, cow, fluid, flavoured, strawberry, regular fat		328	328	83.9	3.2		3.5	0.7	0	0								9	3.5	3.5	0												9	9
				2	Analysed	09A10192	Milk, cow, fluid, flavoured, strawberry, reduced fat		255	255	85.4	3.1		1.5	0.7	0	0								9.2	4.6	4.6	0												9.2	9.2
				AUSNUT			Milkshake	0.112821	319	317.6	82.84	2.96	#DIV/0!	1.94	0.68	0.2	0	#DIV/0!	#DIV/0!	#DIV/0!	#DIV/0!	#DIV/0!	#DIV/0!	#DIV/0!	11.26	7.34	7.34	0.56	#DIV/0!	#DIV/0!	#DIV/0!	#DIV/0!	#DIV/0!	#DIV/0!	#DIV/0!	#DIV/0!	#DIV/0!	#DIV/0!	#DIV/0!	12.02	12.02	#DIV/0!	#DIV/0!	#DIV/0!	#DIV/0!	#DIV/0!	#DIV/0!	#DIV/0!	#DIV/0!
				2	Recipe	09A40026	Milkshake, chocolate or coffee flavour, regular fat cows milk, without ice cream		365	365	81.8	2.9		2.9	0.7	0.1	0								12.4	7.3	7.3	0.3												12.7	12.7
				2	Recipe	09A40042	Milkshake, chocolate or coffee flavour, reduced fat cows milk, without ice cream		294	294	82.8	3.3		1.2	0.8	0.1	0								11.7	7.4	7.4	0.3												12.1	12.1
				2	Recipe	09A40037	Milkshake, non-chocolate or coffee flavours, regular fat cows milk, without ice cream		355	354	82.7	2.8		2.9	0.6	0.1	0								12	6.9	6.9	0.3												12.3	12.3
				2	Recipe	09A40038	Milkshake, non-chocolate or coffee flavours, reduced fat cows milk, without ice cream		284	283	83.7	3.1		1.1	0.7	0.1	0								11.3	6.9	6.9	0.3												11.6	11.6
				2	Recipe	09E10066	Milkshake, non-chocolate or coffee flavours, soy milk, without ice cream		297	292	83.2	2.7		1.6	0.6	0.6	0								8.9	8.2	8.2	1.6												11.4	11.4
				AUSNUT			Ice coffee	0.133333	135.667	134.333	93.1667	1.63333	#DIV/0!	1.46667	0.366667	0.166667	0	#DIV/0!	#DIV/0!	#DIV/0!	#DIV/0!	#DIV/0!	#DIV/0!	#DIV/0!	2.83333	0.933333	0.933333	0.166667	#DIV/0!	#DIV/0!	#DIV/0!	#DIV/0!	#DIV/0!	#DIV/0!	#DIV/0!	#DIV/0!	#DIV/0!	#DIV/0!	#DIV/0!	3.16667	3.16667	#DIV/0!	#DIV/0!	#DIV/0!	#DIV/0!	#DIV/0!	#DIV/0!	#DIV/0!	#DIV/0!
				2	Recipe	01B10433	Iced coffee, regular fat cows milk		133	131	93.6	1.7		1.5	0.4	0.2	0								2.7	0	0	0.1												2.8	2.8
				2	Recipe	01B10426	Iced coffee, regular fat cows milk, with added sugar		159	159	92.1	1.5		1.6	0.4	0	0								4.6	2	2	0												4.6	4.6
				2	Recipe	01B10430	Iced coffee, regular fat soy milk		115	113	93.8	1.7		1.3	0.3	0.3	0								1.2	0.8	0.8	0.4												2.1	2.1
				AUSNUT			Hot chocolate	0.0820513	342.5	336.75	81.5	3.825	#DIV/0!	2.825	0.925	0.75	0	#DIV/0!	#DIV/0!	#DIV/0!	#DIV/0!	#DIV/0!	#DIV/0!	#DIV/0!	8.375	4	5.075	1.35	#DIV/0!	#DIV/0!	#DIV/0!	#DIV/0!	#DIV/0!	#DIV/0!	#DIV/0!	#DIV/0!	#DIV/0!	#DIV/0!	#DIV/0!	10.25	10.25	#DIV/0!	#DIV/0!	#DIV/0!	#DIV/0!	#DIV/0!	#DIV/0!	#DIV/0!	#DIV/0!
				2	Recipe	01B10329	Beverage, chocolate flavour, from drinking chocolate, with regular fat cows milk		366	365	82	3.5		3.5	0.8	0.1	0								10.7	5.1	5.1	0.1												10.8	10.8
				2	Recipe	01B10555	Beverage, chocolate flavour, from drinking chocolate, with soy milk		302	297	82.6	3.4		2.1	0.8	0.7	0								7.3	6.6	6.6	1.5												9.8	9.8
				2	Recipe	01B10327	Beverage, chocolate flavour, from original Milo powder, with cows milk		360	354	80.7	4.3		3	1.1	0.8	0								9.2	1.4	3.6	1.2												10.5	10.5
				2	Recipe	01B10563	Beverage, chocolate flavour, from original Milo powder, with soy milk		342	331	80.7	4.1		2.7	1	1.4	0								6.3	2.9	5	2.6												9.9	9.9
D_A1B		milk as a drink	Multiple					Yes	238.63	238.328	88.6273	3.4466	#DIV/0!	2.3565	0.711551	0.0399439	0	#DIV/0!	#DIV/0!	#DIV/0!	#DIV/0!	#DIV/0!	#DIV/0!	#DIV/0!	5.37088	0.0860907	0.0860907	0.173654	#DIV/0!	#DIV/0!	#DIV/0!	#DIV/0!	#DIV/0!	#DIV/0!	#DIV/0!	#DIV/0!	#DIV/0!	#DIV/0!	#DIV/0!	5.61182	5.61182	#DIV/0!	#DIV/0!	#DIV/0!	#DIV/0!	#DIV/0!	#DIV/0!	#DIV/0!	#DIV/0!
	NEW	(9 new variables derived using Section B Q 1)		AFCD			Whole	0.549521	281	281	88	3.4	0.53	3.4	0.7	0	0	0	0	0	0	6	0	0	6	0	0	0	0	0	0	0	0	0	0	0	0	0	0	6	6	0	0.2	0	0	0	0	0	0
				1		F005634	Milk, cow, fluid, regular fat (3.5% fat)		281	281	88	3.4	0.53	3.4	0.7	0	0	0	0	0	0	6	0	0	6	0	0	0	0	0	0	0	0	0	0	0	0	0	0	6	6	0	0.2	0	0	0	0	0	0
				AFCD			Low/reduced	0.300855	191	191	89.7	3.6	0.56	1.2	0.8	0	0	0	0	0	0	5	0	0	5	0	0	0	0	0	0	0	0	0	0	0	0	0	0	5	5	0	0.2	0	0.1	0	0	0	0
				1		F005614	Milk, cow, fluid, reduced fat (1% fat)		191	191	89.7	3.6	0.56	1.2	0.8	0	0	0	0	0	0	5	0	0	5	0	0	0	0	0	0	0	0	0	0	0	0	0	0	5	5	0	0.2	0	0.1	0	0	0	0
				AFCD			Skimmed	0.0798187	146	146	89.4	3.6	0.56	0	0.5	0	0	0	0	0	0	5.3	0	0	5.3	0	0	0	0	0	0	0	0	0	0	0	0	0	0	5.3	5.3	0	0	0	0	0	0	0	0
				1		F005637	Milk, cow, fluid, skim (0.15% fat)		146	146	89.4	3.6	0.56	0	0.5	0	0	0	0	0	0	5.3	0	0	5.3	0	0	0	0	0	0	0	0	0	0	0	0	0	0	5.3	5.3	0	0	0	0	0	0	0	0
				AFCD			Soy	0.0552591	219	214.5	87.75	3.55	0.62	1.8	0.75	0.6	0	0	0.05	1.45	0.65	0	0	0	2.15	1.4	1.4	1.8	0	0	0	0	0	0	0	#DIV/0!	#DIV/0!	0	0	5.15	5.15	0	0.1	0	0	0	0	0	0
				1		F008704	Soy beverage, reduced fat (1% fat), added Ca & vitamins A, B1, B2 & B12		187	182	88.2	3	0.53	0.9	0.9	0.6	0	0	0	1.7	0	0	0	0	1.7	1.1	1.1	2.8	0	0	0	0	0	0	0	0.9	0.3	0	0	5.7	5.7	0	0.1	0	0	0	0	0	0
				1		F008720	Soy beverage, regular fat (3% fat), added Ca & vitamins A, B1, B2 & B12		251	247	87.3	4.1	0.71	2.7	0.6	0.6	0	0	0.1	1.2	1.3	0	0	0	2.6	1.7	1.7	0.8	0	0	0	0	0	0	0	0.9	0.3	0	0	4.6	4.6	0	0.1	0	0	0	0	0	0
				AUSNUT			Other	0.0145466	206	202.333	89.2333	0.8	#DIV/0!	1.9	0.333333	0.466667	0	#DIV/0!	#DIV/0!	#DIV/0!	#DIV/0!	#DIV/0!	#DIV/0!	#DIV/0!	1.9	0.6	0.6	5.1	#DIV/0!	#DIV/0!	#DIV/0!	#DIV/0!	#DIV/0!	#DIV/0!	#DIV/0!	#DIV/0!	#DIV/0!	#DIV/0!	#DIV/0!	7.06667	7.06667	#DIV/0!	#DIV/0!	#DIV/0!	#DIV/0!	#DIV/0!	#DIV/0!	#DIV/0!	#DIV/0!
				2	Analysed	09A10202	Milk, rice, fluid, added calcium		255	255	87.3	0.3		1	0.4	0	0								3.7	0	0	9												12.7	12.7
				2	Recipe	09A10234	Milk, oat, fluid, added calcium		220	211	86.9	1.5		2	0.3	1.1	0								0.1	0	0	6.3												6.5	6.5
				2	Recipe	09E10065	Milk, almond, fluid		143	141	93.5	0.6		2.7	0.3	0.3	0								1.9	1.8	1.8	0												2	2
D_A1C		milk in hot beverages (e.g., coffee, tea)	Multiple					Yes	233.627	233.522	88.7192	3.47769	#DIV/0!	2.22937	0.704937	0.0139599	0	#DIV/0!	#DIV/0!	#DIV/0!	#DIV/0!	#DIV/0!	#DIV/0!	#DIV/0!	5.49835	0.0299248	0.0299248	0.0619223	#DIV/0!	#DIV/0!	#DIV/0!	#DIV/0!	#DIV/0!	#DIV/0!	#DIV/0!	#DIV/0!	#DIV/0!	#DIV/0!	#DIV/0!	5.58349	5.58349	#DIV/0!	#DIV/0!	#DIV/0!	#DIV/0!	#DIV/0!	#DIV/0!	#DIV/0!	#DIV/0!
	NEW	(9 new variables derived using Section B Q 1)		AFCD			Whole	0.530952	281	281	88	3.4	0.53	3.4	0.7	0	0	0	0	0	0	6	0	0	6	0	0	0	0	0	0	0	0	0	0	0	0	0	0	6	6	0	0.2	0	0	0	0	0	0
				1		F005634	Milk, cow, fluid, regular fat (3.5% fat)		281	281	88	3.4	0.53	3.4	0.7	0	0	0	0	0	0	6	0	0	6	0	0	0	0	0	0	0	0	0	0	0	0	0	0	6	6	0	0.2	0	0	0	0	0	0
				AFCD			Low/reduced	0.316285	191	191	89.7	3.6	0.56	1.2	0.8	0	0	0	0	0	0	5	0	0	5	0	0	0	0	0	0	0	0	0	0	0	0	0	0	5	5	0	0.2	0	0.1	0	0	0	0
				1		F005614	Milk, cow, fluid, reduced fat (1% fat)		191	191	89.7	3.6	0.56	1.2	0.8	0	0	0	0	0	0	5	0	0	5	0	0	0	0	0	0	0	0	0	0	0	0	0	0	5	5	0	0.2	0	0.1	0	0	0	0
				AFCD			Skimmed	0.128292	146	146	89.4	3.6	0.56	0	0.5	0	0	0	0	0	0	5.3	0	0	5.3	0	0	0	0	0	0	0	0	0	0	0	0	0	0	5.3	5.3	0	0	0	0	0	0	0	0
				1		F005637	Milk, cow, fluid, skim (0.15% fat)		146	146	89.4	3.6	0.56	0	0.5	0	0	0	0	0	0	5.3	0	0	5.3	0	0	0	0	0	0	0	0	0	0	0	0	0	0	5.3	5.3	0	0	0	0	0	0	0	0
				AFCD			Soy	0.0190533	219	214.5	87.75	3.55	0.62	1.8	0.75	0.6	0	0	0.05	1.45	0.65	0	0	0	2.15	1.4	1.4	1.8	0	0	0	0	0	0	0	#DIV/0!	#DIV/0!	0	0	5.15	5.15	0	0.1	0	0	0	0	0	0
				1		F008704	Soy beverage, reduced fat (1% fat), added Ca & vitamins A, B1, B2 & B12		187	182	88.2	3	0.53	0.9	0.9	0.6	0	0	0	1.7	0	0	0	0	1.7	1.1	1.1	2.8	0	0	0	0	0	0	0	0.9	0.3	0	0	5.7	5.7	0	0.1	0	0	0	0	0	0
				1		F008720	Soy beverage, regular fat (3% fat), added Ca & vitamins A, B1, B2 & B12		251	247	87.3	4.1	0.71	2.7	0.6	0.6	0	0	0.1	1.2	1.3	0	0	0	2.6	1.7	1.7	0.8	0	0	0	0	0	0	0	0.9	0.3	0	0	4.6	4.6	0	0.1	0	0	0	0	0	0
				AUSNUT			Other	0.00541692	206	202.333	89.2333	0.8	#DIV/0!	1.9	0.333333	0.466667	0	#DIV/0!	#DIV/0!	#DIV/0!	#DIV/0!	#DIV/0!	#DIV/0!	#DIV/0!	1.9	0.6	0.6	5.1	#DIV/0!	#DIV/0!	#DIV/0!	#DIV/0!	#DIV/0!	#DIV/0!	#DIV/0!	#DIV/0!	#DIV/0!	#DIV/0!	#DIV/0!	7.06667	7.06667	#DIV/0!	#DIV/0!	#DIV/0!	#DIV/0!	#DIV/0!	#DIV/0!	#DIV/0!	#DIV/0!
				2	Analysed	09A10202	Milk, rice, fluid, added calcium		255	255	87.3	0.3		1	0.4	0	0								3.7	0	0	9												12.7	12.7
				2	Recipe	09A10234	Milk, oat, fluid, added calcium		220	211	86.9	1.5		2	0.3	1.1	0								0.1	0	0	6.3												6.5	6.5
				2	Recipe	09E10065	Milk, almond, fluid		143	141	93.5	0.6		2.7	0.3	0.3	0								1.9	1.8	1.8	0												2	2
D_A1D		milk added to breakfast cereal	Multiple					Yes	226.419	226.123	88.7989	3.45792	#DIV/0!	2.05397	0.703916	0.039082	0	#DIV/0!	#DIV/0!	#DIV/0!	#DIV/0!	#DIV/0!	#DIV/0!	#DIV/0!	5.28165	0.0822846	0.0822846	0.184654	#DIV/0!	#DIV/0!	#DIV/0!	#DIV/0!	#DIV/0!	#DIV/0!	#DIV/0!	#DIV/0!	#DIV/0!	#DIV/0!	#DIV/0!	5.52868	5.52868	#DIV/0!	#DIV/0!	#DIV/0!	#DIV/0!	#DIV/0!	#DIV/0!	#DIV/0!	#DIV/0!
	NEW	(9 new variables derived using Section B Q 1)		AFCD			Whole	0.442606	281	281	88	3.4	0.53	3.4	0.7	0	0	0	0	0	0	6	0	0	6	0	0	0	0	0	0	0	0	0	0	0	0	0	0	6	6	0	0.2	0	0	0	0	0	0
				1		F005634	Milk, cow, fluid, regular fat (3.5% fat)		281	281	88	3.4	0.53	3.4	0.7	0	0	0	0	0	0	6	0	0	6	0	0	0	0	0	0	0	0	0	0	0	0	0	0	6	6	0	0.2	0	0	0	0	0	0
				AFCD			Low/reduced	0.352297	191	191	89.7	3.6	0.56	1.2	0.8	0	0	0	0	0	0	5	0	0	5	0	0	0	0	0	0	0	0	0	0	0	0	0	0	5	5	0	0.2	0	0.1	0	0	0	0
				1		F005614	Milk, cow, fluid, reduced fat (1% fat)		191	191	89.7	3.6	0.56	1.2	0.8	0	0	0	0	0	0	5	0	0	5	0	0	0	0	0	0	0	0	0	0	0	0	0	0	5	5	0	0.2	0	0.1	0	0	0	0
				AFCD			Skimmed	0.135911	146	146	89.4	3.6	0.56	0	0.5	0	0	0	0	0	0	5.3	0	0	5.3	0	0	0	0	0	0	0	0	0	0	0	0	0	0	5.3	5.3	0	0	0	0	0	0	0	0
				1		F005637	Milk, cow, fluid, skim (0.15% fat)		146	146	89.4	3.6	0.56	0	0.5	0	0	0	0	0	0	5.3	0	0	5.3	0	0	0	0	0	0	0	0	0	0	0	0	0	0	5.3	5.3	0	0	0	0	0	0	0	0
				AFCD			Soy	0.0509668	219	214.5	87.75	3.55	0.62	1.8	0.75	0.6	0	0	0.05	1.45	0.65	0	0	0	2.15	1.4	1.4	1.8	0	0	0	0	0	0	0	#DIV/0!	#DIV/0!	0	0	5.15	5.15	0	0.1	0	0	0	0	0	0
				1		F008704	Soy beverage, reduced fat (1% fat), added Ca & vitamins A, B1, B2 & B12		187	182	88.2	3	0.53	0.9	0.9	0.6	0	0	0	1.7	0	0	0	0	1.7	1.1	1.1	2.8	0	0	0	0	0	0	0	0.9	0.3	0	0	5.7	5.7	0	0.1	0	0	0	0	0	0
				1		F008720	Soy beverage, regular fat (3% fat), added Ca & vitamins A, B1, B2 & B12		251	247	87.3	4.1	0.71	2.7	0.6	0.6	0	0	0.1	1.2	1.3	0	0	0	2.6	1.7	1.7	0.8	0	0	0	0	0	0	0	0.9	0.3	0	0	4.6	4.6	0	0.1	0	0	0	0	0	0
				AUSNUT			Other	0.0182185	206	202.333	89.2333	0.8	#DIV/0!	1.9	0.333333	0.466667	0	#DIV/0!	#DIV/0!	#DIV/0!	#DIV/0!	#DIV/0!	#DIV/0!	#DIV/0!	1.9	0.6	0.6	5.1	#DIV/0!	#DIV/0!	#DIV/0!	#DIV/0!	#DIV/0!	#DIV/0!	#DIV/0!	#DIV/0!	#DIV/0!	#DIV/0!	#DIV/0!	7.06667	7.06667	#DIV/0!	#DIV/0!	#DIV/0!	#DIV/0!	#DIV/0!	#DIV/0!	#DIV/0!	#DIV/0!
				2	Analysed	09A10202	Milk, rice, fluid, added calcium		255	255	87.3	0.3		1	0.4	0	0								3.7	0	0	9												12.7	12.7
				2	Recipe	09A10234	Milk, oat, fluid, added calcium		220	211	86.9	1.5		2	0.3	1.1	0								0.1	0	0	6.3												6.5	6.5
				2	Recipe	09E10065	Milk, almond, fluid		143	141	93.5	0.6		2.7	0.3	0.3	0								1.9	1.8	1.8	0												2	2
D_A1E		cream or sour cream	Multiple					Yes	1350.41	1350.41	60.0136	2.04273	0.337273	34.3945	0.427273	0	0	0	0	0	0	2.45091	0	0	2.46727	0	0	0	0	0	0	0	0	0	0	0	0	0	0	2.46727	2.46727	0	0	0	0.221818	0	0	0	0
	NEW	(4 new variables derived using Section B Q 2.1)		Mixed			Full fat	0.890909	1411.5	1411.5	58.95	1.95	0.31	36.2	0.4	0	0	0	0	0	0	2.2	0	0	2.2	0	0	0	0	0	0	0	0	0	0	0	0	0	0	2.2	2.2	0	0	0	0.2	0	0	0	0
				1		F003270	Cream, thickened, regular fat (approximately 35%)		1409	1409	57.9	2	0.32	36.1	0.4	0	0	0	0	0	0	2.4	0	0	2.4	0	0	0	0	0	0	0	0	0	0	0	0	0	0	2.4	2.4	0	0	0	0	0	0	0	0
				1		F003269	Cream, sour, regular fat		1414	1414	60	1.9	0.3	36.3	0.4	0	0	0	0	0	0	2	0	0	2	0	0	0	0	0	0	0	0	0	0	0	0	0	0	2	2	0	0	0	0.4	0	0	0	0
				Mixed			Low/reduced fat	0.109091	851.5	851.5	68.7	2.8	0.56	19.65	0.65	0	0	0	0	0	0	4.5	0	0	4.65	0	0	0	0	0	0	0	0	0	0	0	0	0	0	4.65	4.65	0	0	0	0.4	0	0	0	0
				2	Label	09A50053	Cream, regular thickened, light (~18% fat)		835	835	73.2	2		19.6	0.4	0	0								4.8	0	0	0												4.8	4.8
				1		F003267	Cream, sour, light (approximately 18% fat)		868	868	64.2	3.6	0.56	19.7	0.9	0	0	0	0	0	0	4.5	0	0	4.5	0	0	0	0	0	0	0	0	0	0	0	0	0	0	4.5	4.5	0	0	0	0.4	0	0	0	0
D_A1F		ice-cream	Multiple					Yes	888.291	887.499	57.3097	3.8728	#DIV/0!	11.0113	0.739623	0.10566	0	#DIV/0!	#DIV/0!	#DIV/0!	#DIV/0!	#DIV/0!	#DIV/0!	#DIV/0!	20.733	14.1676	14.1676	4.70692	#DIV/0!	#DIV/0!	#DIV/0!	#DIV/0!	#DIV/0!	#DIV/0!	#DIV/0!	#DIV/0!	#DIV/0!	#DIV/0!	#DIV/0!	25.4399	25.4399	#DIV/0!	#DIV/0!	#DIV/0!	#DIV/0!	#DIV/0!	#DIV/0!	#DIV/0!	#DIV/0!
	NEW	(4 new variables derived from Section B Q 2.2)		AUSNUT			Tub - regular fat	0.63522	842	842	61.15	3.775	#DIV/0!	11.7	0.7	0	0	#DIV/0!	#DIV/0!	#DIV/0!	#DIV/0!	#DIV/0!	#DIV/0!	#DIV/0!	19.15	11.45	11.45	2.1	#DIV/0!	#DIV/0!	#DIV/0!	#DIV/0!	#DIV/0!	#DIV/0!	#DIV/0!	#DIV/0!	#DIV/0!	#DIV/0!	#DIV/0!	21.25	21.25	#DIV/0!	#DIV/0!	#DIV/0!	#DIV/0!	#DIV/0!	#DIV/0!	#DIV/0!	#DIV/0!
				2	Label	09D10233	Ice cream, caramel flavour, regular fat		820	820	61.4	3.7		10.6	0.7	0	0								20.4	8.9	8.9	2.1												22.5	22.5
				2	Recipe	09D10234	Ice cream, chocolate & caramel swirl, regular fat		804	804	61.4	3.7		10.6	0.7	0	0								19.4	11.3	11.3	2.1												21.5	21.5
				2	Label	09D10243	Ice cream, vanilla flavour, premium or rich (~15% fat)		956	956	60.4	4		15	0.7	0	0								18.4	12.6	12.6	2.1												20.5	20.5
				2	Analysed	09D10212	Ice cream, vanilla flavour, regular fat		788	788	61.4	3.7		10.6	0.7	0	0								18.4	13	13	2.1												20.5	20.5
				AUSNUT			Tub - low fat	0.100629	652.333	652.333	61.4	3.5	#DIV/0!	2.8	0.7	0	0	#DIV/0!	#DIV/0!	#DIV/0!	#DIV/0!	#DIV/0!	#DIV/0!	#DIV/0!	21.8	18.2	18.2	8.1	#DIV/0!	#DIV/0!	#DIV/0!	#DIV/0!	#DIV/0!	#DIV/0!	#DIV/0!	#DIV/0!	#DIV/0!	#DIV/0!	#DIV/0!	29.9	29.9	#DIV/0!	#DIV/0!	#DIV/0!	#DIV/0!	#DIV/0!	#DIV/0!	#DIV/0!	#DIV/0!
				2	Label	09D10244	Ice cream, caramel flavour, low fat		667	667	61.4	3.5		2.8	0.7	0	0								22.7	20.6	20.6	8.1												30.8	30.8
				2	Recipe	09D10257	Ice cream, chocolate & caramel swirl, low fat (3% fat)		652	652	61.4	3.5		2.8	0.7	0	0								21.8	18.3	18.3	8.1												29.9	29.9
				2	Label	09D10222	Ice cream, vanilla flavour, low fat (3% fat)		638	638	61.4	3.5		2.8	0.7	0	0								20.9	15.7	15.7	8.1												29	29
				AUSNUT			Bar, stick and cone	0.264151	1089.5	1086.5	46.5167	4.25	#DIV/0!	12.4833	0.85	0.4	0	#DIV/0!	#DIV/0!	#DIV/0!	#DIV/0!	#DIV/0!	#DIV/0!	#DIV/0!	24.1333	19.1667	19.1667	9.68333	#DIV/0!	#DIV/0!	#DIV/0!	#DIV/0!	#DIV/0!	#DIV/0!	#DIV/0!	#DIV/0!	#DIV/0!	#DIV/0!	#DIV/0!	33.8167	33.8167	#DIV/0!	#DIV/0!	#DIV/0!	#DIV/0!	#DIV/0!	#DIV/0!	#DIV/0!	#DIV/0!
				2	Recipe	09D10285	Ice cream cone, soft serve vanilla ice cream, with wafer cone, fast food style		799	798	57.3	4.3		5.1	0.7	0.2	0								21.3	14.1	14.1	11.4												32.7	32.7
				2	Recipe	09D10250	Ice cream, soft serve, vanilla, with chocolate cream filled biscuit, fast food style		854	853	55.5	4.3		6.8	0.8	0.2	0								21.9	14.8	14.8	10.4												32.3	32.3
				2	Recipe	09D10272	Ice cream, sandwich, vanilla flavour, with chocolate flavour biscuit, regular fat		1119	1113	38.5	4.6		8.5	0.8	0.8	0								22.1	19	19	21.4												43.5	43.5
				2	Recipe	09D10273	Ice cream, sandwich, vanilla flavour, with chocolate flavour biscuit & chocolate coated, regular fat		1275	1265	36.9	4.4		15.3	0.9	1.2	0								25.4	21.6	21.6	12.7												38.1	38.1
				2	Label	09D10254	Ice cream, stick, chocolate flavoured, chocolate & biscuit crumb coated, regular fat		1357	1357	42.3	3.7		21.1	0.9	0	0								29.7	26.2	26.2	2.2												31.9	31.9
				2	Analysed	09D10215	Ice cream, stick, vanilla flavour, chocolate coated, regular fat		1133	1133	48.6	4.2		18.1	1	0	0								24.4	19.3	19.3	0												24.4	24.4
D_A1G		yoghurt (plain or favoured, including fromage frais)	Multiple					Yes	374.542	372.802	79.2994	5.23987	#DIV/0!	2.52503	1.09038	0.232494	0	#DIV/0!	#DIV/0!	#DIV/0!	#DIV/0!	#DIV/0!	#DIV/0!	#DIV/0!	10.5705	3.8215	3.8215	0	#DIV/0!	#DIV/0!	#DIV/0!	#DIV/0!	#DIV/0!	#DIV/0!	#DIV/0!	#DIV/0!	#DIV/0!	#DIV/0!	#DIV/0!	10.5705	10.5705	#DIV/0!	#DIV/0!	#DIV/0!	#DIV/0!	#DIV/0!	#DIV/0!	#DIV/0!	#DIV/0!
				AUSNUT			Yoghurt - regular	0.518764	391	390.8	79.54	4.98	#DIV/0!	3.68	1.1	0.04	0	#DIV/0!	#DIV/0!	#DIV/0!	#DIV/0!	#DIV/0!	#DIV/0!	#DIV/0!	9.3	3.86	3.86	0	#DIV/0!	#DIV/0!	#DIV/0!	#DIV/0!	#DIV/0!	#DIV/0!	#DIV/0!	#DIV/0!	#DIV/0!	#DIV/0!	#DIV/0!	9.3	9.3	#DIV/0!	#DIV/0!	#DIV/0!	#DIV/0!	#DIV/0!	#DIV/0!	#DIV/0!	#DIV/0!
				2	Analysed	09C10093	Yoghurt, natural, regular fat (~4%)		324	324	81.5	5.3		3.9	1.3	0	0								4.2	0	0	0												4.2	4.2
				2	Label	09C10143	Yoghurt, Greek style, regular fat (~5%), natural		441	441	81.5	5.7		4.8	1.2	0	0								9	0	0	0												9	9
				2	Analysed	09C10096	Yoghurt, vanilla flavoured, regular fat (~3%)		388	388	79.5	4.9		3.4	1	0	0								9.8	5.2	5.2	0												9.8	9.8
				2	Recipe	09C10113	Yoghurt, tropical fruit or fruit salad pieces or flavoured, regular fat (~3%)		401	401	77.9	4.3		3.2	1	0.1	0								11.9	7.1	7.1	0												11.9	11.9
				2	Analysed	09C10095	Yoghurt, berry pieces or flavoured, regular fat (~3%)		401	400	77.3	4.7		3.1	1	0.1	0								11.6	7	7	0												11.6	11.6
				AUSNUT			Yoghurt - reduced fat	0.481236	356.8	353.4	79.04	5.52	#DIV/0!	1.28	1.08	0.44	0	#DIV/0!	#DIV/0!	#DIV/0!	#DIV/0!	#DIV/0!	#DIV/0!	#DIV/0!	11.94	3.78	3.78	0	#DIV/0!	#DIV/0!	#DIV/0!	#DIV/0!	#DIV/0!	#DIV/0!	#DIV/0!	#DIV/0!	#DIV/0!	#DIV/0!	#DIV/0!	11.94	11.94	#DIV/0!	#DIV/0!	#DIV/0!	#DIV/0!	#DIV/0!	#DIV/0!	#DIV/0!	#DIV/0!
				2	Label	09C10139	Yoghurt, natural, reduced fat (~1.5%)		309	309	81.5	5.5		1.5	1.2	0	0								8.6	0	0	0												8.6	8.6
				2	Label	09C10144	Yoghurt, Greek style, reduced fat (~2%), natural		376	360	79.5	7.5		2.1	1.2	2	0								8.3	0	0	0												8.3	8.3
				2	Label	09C10125	Yoghurt, vanilla flavoured, reduced fat (~1%)		363	363	79.5	4.9		0.9	1	0	0								14	6	6	0												14	14
				2	Recipe	09C10104	Yoghurt, tropical fruit or fruit salad pieces or flavoured, reduced fat (1%)		368	367	77.4	4.9		1	1	0.1	0								14.2	6.2	6.2	0												14.2	14.2
				2	Label	09C10100	Yoghurt, berry pieces or flavoured, reduced fat (1%)		368	368	77.3	4.8		0.9	1	0.1	0								14.6	6.7	6.7	0												14.6	14.6
D_A1H		cottage or ricotta cheese	Multiple					Yes	463.668	463.668	79.3347	11.2237	#DIV/0!	5.60368	1.30158	0	0	#DIV/0!	#DIV/0!	#DIV/0!	#DIV/0!	#DIV/0!	#DIV/0!	#DIV/0!	2.68842	0	0	0	#DIV/0!	#DIV/0!	#DIV/0!	#DIV/0!	#DIV/0!	#DIV/0!	#DIV/0!	#DIV/0!	#DIV/0!	#DIV/0!	#DIV/0!	2.68842	2.68842	#DIV/0!	#DIV/0!	#DIV/0!	#DIV/0!	#DIV/0!	#DIV/0!	#DIV/0!	#DIV/0!
				AFCD			Regular fat	0.484211	597	597	75.75	12.9	2.02	8.75	1.25	0	0	0	0	0	0	2.25	0	0	2.25	0	0	0	0	0	0	0	0	0	0	0	0	0	0	2.25	2.25	0.1	0	0	1	0.05	0	0	0
				1		F002435	Cheese, cottage		529	529	75.4	15.4	2.41	5.7	1.4	0	0	0	0	0	0	1.8	0	0	1.8	0	0	0	0	0	0	0	0	0	0	0	0	0	0	1.8	1.8	0.1	0	0	1.6	0.1	0	0	0
				1		F002488	Cheese, ricotta		665	665	76.1	10.4	1.63	11.8	1.1	0	0	0	0	0	0	2.7	0	0	2.7	0	0	0	0	0	0	0	0	0	0	0	0	0	0	2.7	2.7	0.1	0	0	0.4	0	0	0	0
				AUSNUT			Low/Reduced fat	0.515789	338.5	338.5	82.7	9.65	#DIV/0!	2.65	1.35	0	0	#DIV/0!	#DIV/0!	#DIV/0!	#DIV/0!	#DIV/0!	#DIV/0!	#DIV/0!	3.1	0	0	0	#DIV/0!	#DIV/0!	#DIV/0!	#DIV/0!	#DIV/0!	#DIV/0!	#DIV/0!	#DIV/0!	#DIV/0!	#DIV/0!	#DIV/0!	3.1	3.1	#DIV/0!	#DIV/0!	#DIV/0!	#DIV/0!	#DIV/0!	#DIV/0!	#DIV/0!	#DIV/0!
				2	Label	09B20088	Cheese, cottage, reduced fat		398	398	78.4	12.5		2.5	1.5	0	0								4.2	0	0	0												4.2	4.2
				2	Label	09B20094	Cheese, ricotta, reduced fat		279	279	87	6.8		2.8	1.2	0	0								2	0	0	0												2	2
D_A1I		cream cheese (e.g., Philadelphia™)	Single	AUSNUT				No	1068	1068	59.25	9.3	#DIV/0!	23.1	4.2	0	0	#DIV/0!	#DIV/0!	#DIV/0!	#DIV/0!	#DIV/0!	#DIV/0!	#DIV/0!	3.35	0.65	0.65	0.15	#DIV/0!	#DIV/0!	#DIV/0!	#DIV/0!	#DIV/0!	#DIV/0!	#DIV/0!	#DIV/0!	#DIV/0!	#DIV/0!	#DIV/0!	3.5	3.5	#DIV/0!	#DIV/0!	#DIV/0!	#DIV/0!	#DIV/0!	#DIV/0!	#DIV/0!	#DIV/0!
	NEW	(4 new variables derived from Section B Q 2.5)		2	Analysed	09B30018	Cheese spread, cream cheese, regular fat		1215	1215	56.5	7.8		28.2	4.2	0	0								2.1	0.1	0.1	0.3												2.4	2.4
				2	Label	09B30022	Cheese spread, cream cheese, reduced fat		921	921	62	10.8		18	4.2	0	0								4.6	1.2	1.2	0												4.6	4.6
D_A1J		cheddar and other cheeses	Multiple					Yes	1500.62	1500.62	39.55	23.6019	3.69541	28.6864	4.3818	0	0	0.110426	0.0552128	0	0	0.591828	0	0	0.757466	0	0	0.0638298	0	0	0	0	0	0	0	0	0	0	0	0.876509	0.876509	0.0773985	0.282524	0	1.41714	0.0673985	0	0	0
	NEW	(4 new variables derived from Section B Q 2.3)		AFCD			Cheddar - regular	0.552128	1663	1663	34	24.6	3.85	32.8	3.8	0	0	0.2	0.1	0	0	0.1	0	0	0.4	0	0	0	0	0	0	0	0	0	0	0	0	0	0	0.5	0.5	0.1	0	0	1.6	0.1	0	0	0
				1		F002414	Cheese, cheddar, natural, regular fat		1663	1663	34	24.6	3.85	32.8	3.8	0	0	0.2	0.1	0	0	0.1	0	0	0.4	0	0	0	0	0	0	0	0	0	0	0	0	0	0	0.5	0.5	0.1	0	0	1.6	0.1	0	0	0
				AFCD			Cheddar - reduced fat	0.05	1238.5	1238.5	44.4	29.85	4.68	19.35	4.2	0	0	0	0	0	0	0	0	0	0	0	0	0	0	0	0	0	0	0	0	0	0	0	0	0	0	0.2	0.1	0	0.8	0	0	0	0
				1		F002412	Cheese, cheddar, natural, reduced fat (approximately 15%)		1109	1109	47.1	31.1	4.87	15.3	4.3	0	0	0	0	0	0	0	0	0	0	0	0	0	0	0	0	0	0	0	0	0	0	0	0	0	0	0.2	0.1	0	0.8	0	0	0	0
				1		F002413	Cheese, cheddar, natural, reduced fat (approximately 25%)		1368	1368	41.7	28.6	4.49	23.4	4.1	0	0	0	0	0	0	0	0	0	0	0	0	0	0	0	0	0	0	0	0	0	0	0	0	0	0	0.2	0.1	0	0.8	0	0	0	0
				AFCD			Processed cheddar - regular	0.159574	1254	1254	48.4	18.2	2.85	23.9	5.9	0	0	0	0	0	0	1.5	0	0	1.5	0	0	0.4	0	0	0	0	0	0	0	0	0	0	0	1.9	1.9	0	1.6	0	1	0	0	0	0
				1		F002428	Cheese, cheddar, processed, regular fat		1254	1254	48.4	18.2	2.85	23.9	5.9	0	0	0	0	0	0	1.5	0	0	1.5	0	0	0.4	0	0	0	0	0	0	0	0	0	0	0	1.9	1.9	0	1.6	0	1	0	0	0	0
				AFCD			Processed cheddar - reduced fat	0.0468085	1054	1054	52.5	22.5	3.52	15.4	6.3	0	0	0	0	0	0	4.9	0	0	4.9	0	0	0	0	0	0	0	0	0	0	0	0	0	0	4.9	4.9	0	0.4	0	1.3	0	0	0	0
				1		F002425	Cheese, cheddar, processed, reduced fat (approximately 15%), added vitamin D		1054	1054	52.5	22.5	3.52	15.4	6.3	0	0	0	0	0	0	4.9	0	0	4.9	0	0	0	0	0	0	0	0	0	0	0	0	0	0	4.9	4.9	0	0.4	0	1.3	0	0	0	0
				AFCD			Other cheeses	0.191489	1415.55	1415.55	43.7455	23.8636	3.74	26.5	4.37273	0	0	0	0	0	0	0.354545	0	0	0.354545	0	0	0	0	0	0	0	0	0	0	0	0	0	0	0.354545	0.354545	0.0636364	0.0181818	0	1.42727	0.0636364	0	0	0
				1		F002405	Cheese, blue vein		1571	1571	41.4	20.3	3.18	32.4	4.6	0	0	0	0	0	0	0	0	0	0	0	0	0	0	0	0	0	0	0	0	0	0	0	0	0	0	0.1	0	0	1.6	0.1	0	0	0
				1		F002407	Cheese, brie		1502	1502	46.3	18.2	2.86	31.5	3	0	0	0	0	0	0	0	0	0	0	0	0	0	0	0	0	0	0	0	0	0	0	0	0	0	0	0.1	0	0	1.6	0.1	0	0	0
				1		F002408	Cheese, camembert		1254	1254	53.5	20.4	3.2	23.8	2.7	0	0	0	0	0	0	0	0	0	0	0	0	0	0	0	0	0	0	0	0	0	0	0	0	0	0	0.1	0	0	1.6	0.1	0	0	0
				1		F002448	Cheese, edam		1510	1510	39.9	28	4.39	27.2	3.9	0	0	0	0	0	0	0	0	0	0	0	0	0	0	0	0	0	0	0	0	0	0	0	0	0	0	0.1	0	0	1.6	0.1	0	0	0
				1		F002452	Cheese, fetta (feta)		1136	1136	54.8	16.6	2.6	22.3	4.1	0	0	0	0	0	0	0.4	0	0	0.4	0	0	0	0	0	0	0	0	0	0	0	0	0	0	0.4	0.4	0	0.1	0	1.4	0	0	0	0
				1		F002462	Cheese, goat, firm		1502	1502	44.9	18.6	2.92	31.3	2.7	0	0	0	0	0	0	0.8	0	0	0.8	0	0	0	0	0	0	0	0	0	0	0	0	0	0	0.8	0.8	0	0	0	0.9	0	0	0	0
				1		F002463	Cheese, goat, soft		1194	1194	51.2	21.2	3.32	21.7	3.1	0	0	0	0	0	0	0.9	0	0	0.9	0	0	0	0	0	0	0	0	0	0	0	0	0	0	0.9	0.9	0	0.1	0	1	0	0	0	0
				1		F002466	Cheese, haloumi		1050	1050	51.1	21.3	3.34	17.1	7.2	0	0	0	0	0	0	1.8	0	0	1.8	0	0	0	0	0	0	0	0	0	0	0	0	0	0	1.8	1.8	0.1	0	0	1.6	0.1	0	0	0
				1		F002472	Cheese, mozzarella		1213	1213	47.5	22.2	3.47	22.1	3.4	0	0	0	0	0	0	0	0	0	0	0	0	0	0	0	0	0	0	0	0	0	0	0	0	0	0	0	0	0	1.2	0	0	0	0
				1		F002478	Cheese, parmesan, dried, finely grated		1949	1949	22.5	40.6	6.36	33.3	7.2	0	0	0	0	0	0	0	0	0	0	0	0	0	0	0	0	0	0	0	0	0	0	0	0	0	0	0.1	0	0	1.6	0.1	0	0	0
				1		F002479	Cheese, parmesan, fresh		1690	1690	28.1	35.1	5.5	28.8	6.2	0	0	0	0	0	0	0	0	0	0	0	0	0	0	0	0	0	0	0	0	0	0	0	0	0	0	0.1	0	0	1.6	0.1	0	0	0
D_A3V	Eggs	eggs	Single	AFCD				No	576	576	74.475	13.125	2.1025	9.375	0.95	0	0	0.025	0.275	0	0	0	0	0	0.3	0	0	0.1	0	0	0	0	0	0	0	0	0	0	0	0.4	0.4	0	0	0	0	0	0	0	0
				1		F003718	Egg, chicken, whole, fried, no fat added		606	606	72.8	14.3	2.29	9.7	1	0	0	0	0.3	0	0	0	0	0	0.3	0	0	0	0	0	0	0	0	0	0	0	0	0	0	0.3	0.3	0	0	0	0	0	0	0	0
				1		F003721	Egg, chicken, whole, hard-boiled		574	574	75	12.4	1.99	9.5	1	0	0	0.1	0.2	0	0	0	0	0	0.3	0	0	0.4	0	0	0	0	0	0	0	0	0	0	0	0.7	0.7	0	0	0	0	0	0	0	0
				1		F003723	Egg, chicken, whole, omega-3 polyunsaturate enriched, boiled		568	568	75	12.7	2.03	9.4	0.9	0	0	0	0.3	0	0	0	0	0	0.3	0	0	0	0	0	0	0	0	0	0	0	0	0	0	0.3	0.3	0	0	0	0	0	0	0	0
				1		F003725	Egg, chicken, whole, poached		556	556	75.1	13.1	2.1	8.9	0.9	0	0	0	0.3	0	0	0	0	0	0.3	0	0	0	0	0	0	0	0	0	0	0	0	0	0	0.3	0.3	0	0	0	0	0	0	0	0
D_A3M	Fish or Seafood	canned fish (e.g., tuna, salmon, sardines)	Multiple					Yes	647.437	646.828	69.978	22.8246	#DIV/0!	6.68823	1.74013	0.0608744	0	#DIV/0!	#DIV/0!	#DIV/0!	#DIV/0!	#DIV/0!	#DIV/0!	#DIV/0!	0.544955	0.486996	0.486996	0.162332	#DIV/0!	#DIV/0!	#DIV/0!	#DIV/0!	#DIV/0!	#DIV/0!	#DIV/0!	#DIV/0!	#DIV/0!	#DIV/0!	#DIV/0!	0.707287	0.707287	#DIV/0!	#DIV/0!	#DIV/0!	#DIV/0!	#DIV/0!	#DIV/0!	#DIV/0!	#DIV/0!
				AUSNUT			Salmon	0.107623	627.75	627.75	69.15	22.225	#DIV/0!	6.775	2.2	0	0	#DIV/0!	#DIV/0!	#DIV/0!	#DIV/0!	#DIV/0!	#DIV/0!	#DIV/0!	0	0	0	0	#DIV/0!	#DIV/0!	#DIV/0!	#DIV/0!	#DIV/0!	#DIV/0!	#DIV/0!	#DIV/0!	#DIV/0!	#DIV/0!	#DIV/0!	0	0	#DIV/0!	#DIV/0!	#DIV/0!	#DIV/0!	#DIV/0!	#DIV/0!	#DIV/0!	#DIV/0!
				2	Analysed	05A10669	Salmon, red, unflavoured, canned in brine, drained		617	617	69.6	24.4		5.5	2.2	0	0								0	0	0	0												0	0
				2	Analysed	05A10671	Salmon, pink, unflavoured, canned in brine, drained		579	579	70.9	20.7		6.2	2.2	0	0								0	0	0	0												0	0
				2	Label	05A10672	Salmon, red, unflavoured, canned in water, drained		702	702	66.5	21.9		8.9	2.2	0	0								0	0	0	0												0	0
				2	Label	05A10673	Salmon, pink, unflavoured, canned in water, drained		613	613	69.6	21.9		6.5	2.2	0	0								0	0	0	0												0	0
				AUSNUT			Sardine	0.0807175	783.667	783.667	65.8333	20.1	#DIV/0!	11.7333	2.03333	0	0	#DIV/0!	#DIV/0!	#DIV/0!	#DIV/0!	#DIV/0!	#DIV/0!	#DIV/0!	0.466667	0	0	0	#DIV/0!	#DIV/0!	#DIV/0!	#DIV/0!	#DIV/0!	#DIV/0!	#DIV/0!	#DIV/0!	#DIV/0!	#DIV/0!	#DIV/0!	0.466667	0.466667	#DIV/0!	#DIV/0!	#DIV/0!	#DIV/0!	#DIV/0!	#DIV/0!	#DIV/0!	#DIV/0!
				2	Analysed	05A10675	Sardine, canned in oil, drained		952	952	62	21.8		15.7	1.9	0	0								0	0	0	0												0	0
				2	Borrowed	05A10676	Sardine, canned in water, drained		721	721	66.2	21.5		9.6	2.1	0	0								0	0	0	0												0	0
				2	Borrowed	05A10710	Sardine, canned in tomato sauce, undrained		678	678	69.3	17		9.9	2.1	0	0								1.4	0	0	0												1.4	1.4
				AUSNUT			Tuna	0.811659	636.5	635.75	70.5	23.175	#DIV/0!	6.175	1.65	0.075	0	#DIV/0!	#DIV/0!	#DIV/0!	#DIV/0!	#DIV/0!	#DIV/0!	#DIV/0!	0.625	0.6	0.6	0.2	#DIV/0!	#DIV/0!	#DIV/0!	#DIV/0!	#DIV/0!	#DIV/0!	#DIV/0!	#DIV/0!	#DIV/0!	#DIV/0!	#DIV/0!	0.825	0.825	#DIV/0!	#DIV/0!	#DIV/0!	#DIV/0!	#DIV/0!	#DIV/0!	#DIV/0!	#DIV/0!
				2	Analysed	05A10678	Tuna, unflavoured, canned in brine, drained		529	529	73.6	25.5		2.6	1.5	0	0								0	0	0	0												0	0
				2	Analysed	05A10680	Tuna, unflavoured, canned in vegetable oil, drained		922	922	62.9	24.4		13.7	1.5	0	0								0	0	0	0												0	0
				2	Label	05A10681	Tuna, unflavoured, canned in water, drained		518	518	73.2	24.8		2.6	1.8	0	0								0	0	0	0												0	0
				2	Analysed	05A10714	Tuna, flavoured, canned, drained		577	574	72.3	18		5.8	1.8	0.3	0								2.5	2.4	2.4	0.8												3.3	3.3
D_A3N		fresh fish (steamed, baked, grilled)	Multiple					Yes	982.339	982.339	60.3085	22.5353	3.60295	16.1997	1.61992	0	0	0	0	0	0	0	0	0	0	0	0	0	0	0	0	0	0	0	0	0	0	0	0	0	0	0	0	0	0	0	0	0	0
				AFCD			Barramundi	0.255596	670	670	66.45	24.65	3.94	6.8	1.4	0	0	0	0	0	0	0	0	0	0	0	0	0	0	0	0	0	0	0	0	0	0	0	0	0	0	0	0	0	0	0	0	0	0
				1		F000385	Barramundi, aquacultured, fillet, grilled, no added fat		717	717	64.1	26.4	4.22	7.3	1.5	0	0	0	0	0	0	0	0	0	0	0	0	0	0	0	0	0	0	0	0	0	0	0	0	0	0	0	0	0	0	0	0	0	0
				1		F000387	Barramundi, aquacultured, fillet, steamed with no added fat		623	623	68.8	22.9	3.66	6.3	1.3	0	0	0	0	0	0	0	0	0	0	0	0	0	0	0	0	0	0	0	0	0	0	0	0	0	0	0	0	0	0	0	0	0	0
				AFCD			Bassa	0.116065	425.5	425.5	78.5	20.1	3.215	2.25	1.4	0	0	0	0	0	0	0	0	0	0	0	0	0	0	0	0	0	0	0	0	0	0	0	0	0	0	0	0	0	0	0	0	0	0
				1		F000401	Bassa (basa), fillet, baked, no added fat		455	455	77	21.5	3.44	2.4	1.5	0	0	0	0	0	0	0	0	0	0	0	0	0	0	0	0	0	0	0	0	0	0	0	0	0	0	0	0	0	0	0	0	0	0
				1		F000403	Bassa (basa), fillet, steamed, no added fat		396	396	80	18.7	2.99	2.1	1.3	0	0	0	0	0	0	0	0	0	0	0	0	0	0	0	0	0	0	0	0	0	0	0	0	0	0	0	0	0	0	0	0	0	0
				AFCD			Salmon	0.628339	1212.25	1212.25	54.45	22.125	3.5375	22.6	1.75	0	0	0	0	0	0	0	0	0	0	0	0	0	0	0	0	0	0	0	0	0	0	0	0	0	0	0	0	0	0	0	0	0	0
				1		F007826	Salmon, Atlantic, fillet, grilled, no added fat		1078	1078	57.8	22.9	3.66	18.6	1.7	0	0	0	0	0	0	0	0	0	0	0	0	0	0	0	0	0	0	0	0	0	0	0	0	0	0	0	0	0	0	0	0	0	0
				1		F007828	Salmon, Atlantic, fillet, steamed, no added fat		1135	1135	55.6	24.1	3.86	19.6	1.8	0	0	0	0	0	0	0	0	0	0	0	0	0	0	0	0	0	0	0	0	0	0	0	0	0	0	0	0	0	0	0	0	0	0
				1		F007848	Salmon, Pacific King, fillet, skinless, grilled, no added fat		1284	1284	53.4	20.2	3.23	25.4	1.7	0	0	0	0	0	0	0	0	0	0	0	0	0	0	0	0	0	0	0	0	0	0	0	0	0	0	0	0	0	0	0	0	0	0
				1		F007850	Salmon, Pacific King, fillet, steamed, no added fat		1352	1352	51	21.3	3.4	26.8	1.8	0	0	0	0	0	0	0	0	0	0	0	0	0	0	0	0	0	0	0	0	0	0	0	0	0	0	0	0	0	0	0	0	0	0
D_A3O		frozen fish (steamed, baked, grilled)	Multiple					Yes	982.339	982.339	60.3085	22.5353	3.60295	16.1997	1.61992	0	0	0	0	0	0	0	0	0	0	0	0	0	0	0	0	0	0	0	0	0	0	0	0	0	0	0	0	0	0	0	0	0	0
				AFCD			Barramundi	0.255596	670	670	66.45	24.65	3.94	6.8	1.4	0	0	0	0	0	0	0	0	0	0	0	0	0	0	0	0	0	0	0	0	0	0	0	0	0	0	0	0	0	0	0	0	0	0
				1		F000385	Barramundi, aquacultured, fillet, grilled, no added fat		717	717	64.1	26.4	4.22	7.3	1.5	0	0	0	0	0	0	0	0	0	0	0	0	0	0	0	0	0	0	0	0	0	0	0	0	0	0	0	0	0	0	0	0	0	0
				1		F000387	Barramundi, aquacultured, fillet, steamed with no added fat		623	623	68.8	22.9	3.66	6.3	1.3	0	0	0	0	0	0	0	0	0	0	0	0	0	0	0	0	0	0	0	0	0	0	0	0	0	0	0	0	0	0	0	0	0	0
				AFCD			Bassa	0.116065	425.5	425.5	78.5	20.1	3.215	2.25	1.4	0	0	0	0	0	0	0	0	0	0	0	0	0	0	0	0	0	0	0	0	0	0	0	0	0	0	0	0	0	0	0	0	0	0
				1		F000401	Bassa (basa), fillet, baked, no added fat		455	455	77	21.5	3.44	2.4	1.5	0	0	0	0	0	0	0	0	0	0	0	0	0	0	0	0	0	0	0	0	0	0	0	0	0	0	0	0	0	0	0	0	0	0
				1		F000403	Bassa (basa), fillet, steamed, no added fat		396	396	80	18.7	2.99	2.1	1.3	0	0	0	0	0	0	0	0	0	0	0	0	0	0	0	0	0	0	0	0	0	0	0	0	0	0	0	0	0	0	0	0	0	0
				AFCD			Salmon	0.628339	1212.25	1212.25	54.45	22.125	3.5375	22.6	1.75	0	0	0	0	0	0	0	0	0	0	0	0	0	0	0	0	0	0	0	0	0	0	0	0	0	0	0	0	0	0	0	0	0	0
				1		F007826	Salmon, Atlantic, fillet, grilled, no added fat		1078	1078	57.8	22.9	3.66	18.6	1.7	0	0	0	0	0	0	0	0	0	0	0	0	0	0	0	0	0	0	0	0	0	0	0	0	0	0	0	0	0	0	0	0	0	0
				1		F007828	Salmon, Atlantic, fillet, steamed, no added fat		1135	1135	55.6	24.1	3.86	19.6	1.8	0	0	0	0	0	0	0	0	0	0	0	0	0	0	0	0	0	0	0	0	0	0	0	0	0	0	0	0	0	0	0	0	0	0
				1		F007848	Salmon, Pacific King, fillet, skinless, grilled, no added fat		1284	1284	53.4	20.2	3.23	25.4	1.7	0	0	0	0	0	0	0	0	0	0	0	0	0	0	0	0	0	0	0	0	0	0	0	0	0	0	0	0	0	0	0	0	0	0
				1		F007850	Salmon, Pacific King, fillet, steamed, no added fat		1352	1352	51	21.3	3.4	26.8	1.8	0	0	0	0	0	0	0	0	0	0	0	0	0	0	0	0	0	0	0	0	0	0	0	0	0	0	0	0	0	0	0	0	0	0
D_A3P		fried fish	Single	AFCD				No	972	966.667	53.4333	14.3	2.29	11.5667	1.43333	0.633333	0	0	0.1	0.5	0.433333	0	0	0	1.23333	0	0	16.2	0	0	0	0	0	0	0	0	0	0	0	17.4333	17.4333	0	0	0	0	0	0	0	0
				1		F003907	Fish, battered or crumbed, from takeaway outlet, deep fried, blended frying fat		1006	1005	51.1	15.2	2.43	13.2	1.4	0.1	0	0	0	0	0	0	0	0	0.6	0	0	14.6	0	0	0	0	0	0	0	0	0	0	0	15.2	15.2	0	0	0	0	0	0	0	0
				1		F003950	Fish, white flesh, battered, packaged frozen, baked, no added fat		820	816	55	12.2	1.96	7	1.9	0.5	0	0	0	1	0.6	0	0	0	1.6	0	0	19	0	0	0	0	0	0	0	0	0	0	0	20.6	20.6	0	0	0	0	0	0	0	0
				1		F008233	Shark, battered, deep-fried, takeaway outlet		1090	1079	54.2	15.5	2.48	14.5	1	1.3	0	0	0.3	0.5	0.7	0	0	0	1.5	0	0	15	0	0	0	0	0	0	0	0	0	0	0	16.5	16.5	0	0	0	0	0	0	0	0
D_A3Q		mussels/oysters	Multiple					Yes	334.065	334.065	79.0613	12.3419	1.97645	2.25645	2.35323	0	0	0	0	0	0	0	0	0	0	0	0	0.348387	0	0	1.97097	0	0	0	0	0	0	0	0	2.31935	2.31935	0	0	0	0	0	0	0	0
				AFCD			Mussels	0.419355	438	438	75.2	16	2.56	2.3	1.7	0	0	0	0	0	0	0	0	0	0	0	0	0	0	0	4.7	0	0	0	0	0	0	0	0	4.7	4.7	0	0	0	0	0	0	0	0
				1		F005968	Mussel, blue, steamed		438	438	75.2	16	2.56	2.3	1.7	0	0	0	0	0	0	0	0	0	0	0	0	0	0	0	4.7	0	0	0	0	0	0	0	0	4.7	4.7	0	0	0	0	0	0	0	0
				AFCD			Oysters	0.580645	259	259	81.85	9.7	1.555	2.225	2.825	0	0	0	0	0	0	0	0	0	0	0	0	0.6	0	0	0	0	0	0	0	0	0	0	0	0.6	0.6	0	0	0	0	0	0	0	0
				1		F006285	Oyster, aquacultured, raw		268	268	81.5	10.1	1.62	2.3	2.8	0	0	0	0	0	0	0	0	0	0	0	0	0.6	0	0	0	0	0	0	0	0	0	0	0	0.6	0.6	0	0	0	0	0	0	0	0
				1		F006288	Oyster, native, aquacultured, raw		191	191	84.7	7.3	1.17	1.5	2.9	0	0	0	0	0	0	0	0	0	0	0	0	0.6	0	0	0	0	0	0	0	0	0	0	0	0.6	0.6	0	0	0	0	0	0	0	0
				1		F006289	Oyster, Pacific, aquacultured, raw		279	279	81.4	10.8	1.74	2.2	3	0	0	0	0	0	0	0	0	0	0	0	0	0.6	0	0	0	0	0	0	0	0	0	0	0	0.6	0.6	0	0	0	0	0	0	0	0
				1		F006291	Oyster, Sydney rock, aquacultured, raw		298	298	79.8	10.6	1.69	2.9	2.6	0	0	0	0	0	0	0	0	0	0	0	0	0.6	0	0	0	0	0	0	0	0	0	0	0	0.6	0.6	0	0	0	0	0	0	0	0
D_A3R		lobster/crayfish/yabbies	Single	AUSNUT				No	407	407	75.3	22	#DIV/0!	0.9	1.1	0	0	#DIV/0!	#DIV/0!	#DIV/0!	#DIV/0!	#DIV/0!	#DIV/0!	#DIV/0!	0	0	0	0	#DIV/0!	#DIV/0!	#DIV/0!	#DIV/0!	#DIV/0!	#DIV/0!	#DIV/0!	#DIV/0!	#DIV/0!	#DIV/0!	#DIV/0!	0	0	#DIV/0!	#DIV/0!	#DIV/0!	#DIV/0!	#DIV/0!	#DIV/0!	#DIV/0!	#DIV/0!
				2	Analysed	05C10144	Lobster or crayfish, flesh, purchased steamed, poached or boiled, no added fat		407	407	75.3	22		0.9	1.1	0	0								0	0	0	0												0	0
				2	Imputed	05C10228	Yabby (yabbie), flesh, cooked, no added fat		407	407	75.3	22		0.9	1.1	0	0								0	0	0	0												0	0
D_A3S		calamari/squid	Single	AUSNUT				No	894.5	888.75	61.125	17.1	#DIV/0!	12.7	1.775	0.675	0	#DIV/0!	#DIV/0!	#DIV/0!	#DIV/0!	#DIV/0!	#DIV/0!	#DIV/0!	0.1	0	0	7.475	#DIV/0!	#DIV/0!	#DIV/0!	#DIV/0!	#DIV/0!	#DIV/0!	#DIV/0!	#DIV/0!	#DIV/0!	#DIV/0!	#DIV/0!	7.575	7.575	#DIV/0!	#DIV/0!	#DIV/0!	#DIV/0!	#DIV/0!	#DIV/0!	#DIV/0!	#DIV/0!
				2	Analysed	05C10157	Squid or calamari, crumbed, takeaway outlet, deep fried		1239	1223	47.4	18.3		17.1	2	1.9	0								0	0	0	16.3												16.3	16.3
				2	Recipe	05C10164	Squid or calamari, baked, roasted, fried, stir-fried, deep fried, grilled or BBQ'd, fat not further defined		617	617	71.3	19.8		7.6	1.8	0	0								0	0	0	0												0	0
				2	Recipe	05C10169	Squid or calamari, coated, baked, roasted, fried, grilled or BBQ'd, fat not further defined		734	731	65.5	17.4		8.9	1.6	0.4	0								0.4	0	0	5.9												6.3	6.3
				2	Recipe	05C10172	Squid or calamari, battered, takeaway outlet, deep fried		988	984	60.3	12.9		17.2	1.7	0.4	0								0	0	0	7.7												7.7	7.7
D_A3T		prawns	Single	AFCD				No	439.333	439.333	72.7667	23.5	3.76	1.06667	3.23333	0	0	0	0	0	0	0	0	0	0	0	0	0	0	0	0	0	0	0	0	0	0	0	0	0	0	0	0	0	0	0	0	0	0
				1		F007421	Prawn, banana, aquacultured, purchased cooked		428	428	73.4	23.2	3.7	0.9	2.8	0	0	0	0	0	0	0	0	0	0	0	0	0	0	0	0	0	0	0	0	0	0	0	0	0	0	0	0	0	0	0	0	0	0
				1		F007423	Prawn, black tiger, aquacultured, purchased cooked		383	383	76.3	20.2	3.24	1.1	3.2	0	0	0	0	0	0	0	0	0	0	0	0	0	0	0	0	0	0	0	0	0	0	0	0	0	0	0	0	0	0	0	0	0	0
				1		F007432	Prawn, flesh, cooked from raw, no added fat		507	507	68.6	27.1	4.34	1.2	3.7	0	0	0	0	0	0	0	0	0	0	0	0	0	0	0	0	0	0	0	0	0	0	0	0	0	0	0	0	0	0	0	0	0	0
D_A3U		other seafood	Single	AFCD				No	532	532	71.3	21.3333	3.41333	3.93333	2.46667	0	0	0	0.133333	0	0.2	0	0	0	0.366667	0	0	0	0	0	0	0	0	0	0	0	0	0	0	1.4	1.4	0	0	0	0	0	0	0	0
				1		F003243	Crab, flesh, purchased steamed or boiled		370	370	77	20.2	3.23	0.7	2	0	0	0	0	0	0	0	0	0	0	0	0	0	0	0	0	0	0	0	0	0	0	0	0	0	0	0	0	0	0	0	0	0	0
				1		F008165	Scallop, fried, no added fat		439	439	74.5	19.5	3.12	1	1.6	0	0	0	0.4	0	0.6	0	0	0	1.1	0	0	0	0	0	3.1	0	0	0	0	0	0	0	0	4.2	4.2	0	0	0	0	0	0	0	0
				1		F007864	Salmon, smoked, sliced		787	787	62.4	24.3	3.89	10.1	3.8	0	0	0	0	0	0	0	0	0	0	0	0	0	0	0	0	0	0	0	0	0	0	0	0	0	0	0	0	0	0	0	0	0	0
D_A3A	Meat	mince dishes (rissoles, meatloaf)	Single	AUSNUT				No	880	872.833	56	24.1667	#DIV/0!	9.15	1.41667	0.866667	0	#DIV/0!	#DIV/0!	#DIV/0!	#DIV/0!	#DIV/0!	#DIV/0!	#DIV/0!	1.4	0	0	5.88333	#DIV/0!	#DIV/0!	#DIV/0!	#DIV/0!	#DIV/0!	#DIV/0!	#DIV/0!	#DIV/0!	#DIV/0!	#DIV/0!	#DIV/0!	7.3	7.3	#DIV/0!	#DIV/0!	#DIV/0!	#DIV/0!	#DIV/0!	#DIV/0!	#DIV/0!	#DIV/0!
				2	Recipe	08A11151	Meatball or rissole, beef mince, homemade, baked, roasted, fried, grilled or BBQ'd, no added fat		832	826	56.8	24.9		7.6	1.4	0.8	0								1.2	0	0	6												7.2	7.2
				2	Recipe	08A20884	Meatball or rissole, lamb mince, homemade, baked, roasted, fried, grilled or BBQ'd, no added fat		868	861	56	24.3		8.6	1.4	0.8	0								1.3	0	0	6.4												7.7	7.7
				2	Recipe	08A30499	Meatball or rissole, pork mince, homemade, baked, roasted, fried, grilled or BBQ'd, no added fat		995	988	54.1	23.4		12.4	1.4	0.8	0								1.3	0	0	6.4												7.7	7.7
				2	Recipe	08C10507	Meatball or rissole, chicken mince, homemade, baked, roasted, fried, grilled or BBQ'd, no added fat		786	779	58.9	21.8		7.2	1.4	0.8	0								1.3	0	0	7												8.4	8.4
				2	Recipe	08F10992	Meatloaf, homemade, beef		977	969	52.7	27		11.1	1.5	1	0								1.6	0	0	4.2												5.8	5.8
				2	Recipe	08F11066	Meatloaf, homemade, chicken		822	814	57.5	23.6		8	1.4	1	0								1.7	0	0	5.3												7	7
D_A3C		beef or veal (roast, chop, steak)	Multiple					Yes	771.26	771.26	59.8107	30.2461	4.84024	6.94228	1.28908	0	0	0	0	0	0	0	0	0	0	0	0	0	0	0	0	0	0	0	0	0	0	0	0	0	0	0	0	0	0	0	0	0	0
	NEW	(4 new variables derived from Section B Q 3)		AFCD			Beef	0.982753	773.778	773.778	59.7	30.2444	4.84	7.01111	1.28889	0	0	0	0	0	0	0	0	0	0	0	0	0	0	0	0	0	0	0	0	0	0	0	0	0	0	0	0	0	0	0	0	0	0
				1		F000705	Beef, roasting piece, silverside or topside, lean, roasted, no added fat		662	662	63.7	29.8	4.77	4.2	1.3	0	0	0	0	0	0	0	0	0	0	0	0	0	0	0	0	0	0	0	0	0	0	0	0	0	0	0	0	0	0	0	0	0	0
				1		F000707	Beef, roasting piece, silverside or topside, semi-trimmed, roasted, no added fat		711	711	62.6	29.4	4.7	5.7	1.3	0	0	0	0	0	0	0	0	0	0	0	0	0	0	0	0	0	0	0	0	0	0	0	0	0	0	0	0	0	0	0	0	0	0
				1		F000709	Beef, roasting piece, silverside or topside, untrimmed, roasted, no added fat		795	795	60.8	28.6	4.58	8.3	1.3	0	0	0	0	0	0	0	0	0	0	0	0	0	0	0	0	0	0	0	0	0	0	0	0	0	0	0	0	0	0	0	0	0	0
				1		F000829	Beef, steak, boneless rump or sirloin, lean, grilled, no added fat		684	684	62.1	31.2	5	4.1	1.3	0	0	0	0	0	0	0	0	0	0	0	0	0	0	0	0	0	0	0	0	0	0	0	0	0	0	0	0	0	0	0	0	0	0
				1		F000831	Beef, steak, boneless rump or sirloin, semi-trimmed, grilled, no added fat		775	775	60.2	30.4	4.86	7	1.3	0	0	0	0	0	0	0	0	0	0	0	0	0	0	0	0	0	0	0	0	0	0	0	0	0	0	0	0	0	0	0	0	0	0
				1		F000833	Beef, steak, boneless rump or sirloin, untrimmed, grilled, no added fat		959	959	56.3	28.6	4.58	12.8	1.2	0	0	0	0	0	0	0	0	0	0	0	0	0	0	0	0	0	0	0	0	0	0	0	0	0	0	0	0	0	0	0	0	0	0
				1		F000835	Beef, steak, boneless, fillet or tenderloin, lean, grilled, no added fat		746	746	58.1	31.9	5.1	5.5	1.3	0	0	0	0	0	0	0	0	0	0	0	0	0	0	0	0	0	0	0	0	0	0	0	0	0	0	0	0	0	0	0	0	0	0
				1		F000837	Beef, steak, boneless, fillet or tenderloin, semi-trimmed, grilled, no added fat		783	783	57.4	31.5	5.04	6.7	1.3	0	0	0	0	0	0	0	0	0	0	0	0	0	0	0	0	0	0	0	0	0	0	0	0	0	0	0	0	0	0	0	0	0	0
				1		F000838	Beef, steak, boneless, fillet or tenderloin, untrimmed, grilled, no added fat		849	849	56.1	30.8	4.93	8.8	1.3	0	0	0	0	0	0	0	0	0	0	0	0	0	0	0	0	0	0	0	0	0	0	0	0	0	0	0	0	0	0	0	0	0	0
				AFCD			Veal	0.0172469	627.8	627.8	66.12	30.34	4.854	3.02	1.3	0	0	0	0	0	0	0	0	0	0	0	0	0	0	0	0	0	0	0	0	0	0	0	0	0	0	0	0	0	0	0	0	0	0
				1		F009369	Veal, cutlet, with bone, lean, grilled, no added fat		552	552	68.1	28.1	4.5	2	1.3	0	0	0	0	0	0	0	0	0	0	0	0	0	0	0	0	0	0	0	0	0	0	0	0	0	0	0	0	0	0	0	0	0	0
				1		F009371	Veal, cutlet, with bone, semi-trimmed, grilled, no added fat		625	625	66.5	27.6	4.41	4.2	1.3	0	0	0	0	0	0	0	0	0	0	0	0	0	0	0	0	0	0	0	0	0	0	0	0	0	0	0	0	0	0	0	0	0	0
				1		F009373	Veal, cutlet, with bone, untrimmed, grilled, no added fat		632	632	66.4	27.5	4.4	4.4	1.3	0	0	0	0	0	0	0	0	0	0	0	0	0	0	0	0	0	0	0	0	0	0	0	0	0	0	0	0	0	0	0	0	0	0
				1		F009432	Veal, steak, boneless, leg, lean, grilled, no added fat		655	655	65	34.4	5.5	1.9	1.3	0	0	0	0	0	0	0	0	0	0	0	0	0	0	0	0	0	0	0	0	0	0	0	0	0	0	0	0	0	0	0	0	0	0
				1		F009434	Veal, steak, boneless, leg, untrimmed, grilled, no added fat		675	675	64.6	34.1	5.46	2.6	1.3	0	0	0	0	0	0	0	0	0	0	0	0	0	0	0	0	0	0	0	0	0	0	0	0	0	0	0	0	0	0	0	0	0	0
D_A3D		lamb (roast, chop)	Single	AFCD				No	937.417	937.417	57.825	29.2583	4.68083	11.875	1.10833	0	0	0	0	0	0	0	0	0	0	0	0	0	0	0	0	0	0	0	0	0	0	0	0	0	0	0	0	0	0	0	0	0	0
	NEW	(4 new variables derived from Section B Q 3)		1		F004889	Lamb, chop, with bone, loin or chump, lean, grilled, no added fat		900	900	60.5	32	5.11	9.6	1	0	0	0	0	0	0	0	0	0	0	0	0	0	0	0	0	0	0	0	0	0	0	0	0	0	0	0	0	0	0	0	0	0	0
				1		F004891	Lamb, chop, with bone, loin or chump, semi-trimmed, grilled, no added fat		1042	1042	56.6	30.2	4.83	14.3	1	0	0	0	0	0	0	0	0	0	0	0	0	0	0	0	0	0	0	0	0	0	0	0	0	0	0	0	0	0	0	0	0	0	0
				1		F004893	Lamb, chop, with bone, loin or chump, untrimmed, grilled, no added fat		1202	1202	52.2	28.4	4.55	19.4	0.9	0	0	0	0	0	0	0	0	0	0	0	0	0	0	0	0	0	0	0	0	0	0	0	0	0	0	0	0	0	0	0	0	0	0
				1		F004918	Lamb, cutlet or frenched cutlet, with bone, lean, grilled, no added fat		837	837	60.4	30.5	4.88	8.6	1.1	0	0	0	0	0	0	0	0	0	0	0	0	0	0	0	0	0	0	0	0	0	0	0	0	0	0	0	0	0	0	0	0	0	0
				1		F004920	Lamb, cutlet or frenched cutlet, with bone, semi-trimmed, grilled, no added fat		1107	1107	53.3	27.8	4.44	17.1	1	0	0	0	0	0	0	0	0	0	0	0	0	0	0	0	0	0	0	0	0	0	0	0	0	0	0	0	0	0	0	0	0	0	0
				1		F004922	Lamb, cutlet or frenched cutlet, with bone, untrimmed, grilled, no added fat		1163	1163	51.9	27.2	4.35	18.9	1	0	0	0	0	0	0	0	0	0	0	0	0	0	0	0	0	0	0	0	0	0	0	0	0	0	0	0	0	0	0	0	0	0	0
				1		F005069	Lamb, roasting piece, leg or mini roast, lean, roasted, no added fat		711	711	62.7	29.2	4.67	5.8	1	0	0	0	0	0	0	0	0	0	0	0	0	0	0	0	0	0	0	0	0	0	0	0	0	0	0	0	0	0	0	0	0	0	0
				1		F005071	Lamb, roasting piece, leg or mini roast, semi-trimmed, roasted, no added fat		810	810	60.2	28.4	4.54	8.8	1	0	0	0	0	0	0	0	0	0	0	0	0	0	0	0	0	0	0	0	0	0	0	0	0	0	0	0	0	0	0	0	0	0	0
				1		F005073	Lamb, roasting piece, leg or mini roast, untrimmed, roasted, no added fat		908	908	57.7	27.5	4.4	11.9	0.9	0	0	0	0	0	0	0	0	0	0	0	0	0	0	0	0	0	0	0	0	0	0	0	0	0	0	0	0	0	0	0	0	0	0
				1		F005094	Lamb, steak, boneless, lean, grilled, no added fat		769	769	61.7	30.8	4.94	6.6	1.5	0	0	0	0	0	0	0	0	0	0	0	0	0	0	0	0	0	0	0	0	0	0	0	0	0	0	0	0	0	0	0	0	0	0
				1		F005096	Lamb, steak, boneless, semi-trimmed, grilled, no added fat		863	863	59.3	29.9	4.79	9.6	1.5	0	0	0	0	0	0	0	0	0	0	0	0	0	0	0	0	0	0	0	0	0	0	0	0	0	0	0	0	0	0	0	0	0	0
				1		F005098	Lamb, steak, boneless, untrimmed, grilled, no added fat		937	937	57.4	29.2	4.67	11.9	1.4	0	0	0	0	0	0	0	0	0	0	0	0	0	0	0	0	0	0	0	0	0	0	0	0	0	0	0	0	0	0	0	0	0	0
D_A3E		pork (roast, chop)	Single	AFCD				No	775.917	775.917	62.7833	27.45	4.39167	8.36667	1.19167	0	0	0	0	0	0	0	0	0	0	0	0	0	0	0	0	0	0	0	0	0	0	0	0	0	0	0	0	0	0	0	0	0	0
	NEW	(4 new variables derived from Section B Q 3)		1		F006919	Pork, forequarter chop, semi-trimmed, BBQ'd, no added fat		771	771	62.3	25.4	4.07	9.2	1.1	0	0	0	0	0	0	0	0	0	0	0	0	0	0	0	0	0	0	0	0	0	0	0	0	0	0	0	0	0	0	0	0	0	0
				1		F006921	Pork, forequarter chop, lean, BBQ'd, no added fat		680	680	64.1	26.3	4.21	6.3	1.1	0	0	0	0	0	0	0	0	0	0	0	0	0	0	0	0	0	0	0	0	0	0	0	0	0	0	0	0	0	0	0	0	0	0
				1		F006959	Pork, leg steak (round, rump, topside, silverside), untrimmed, fried, no added fat		603	603	67.5	28.6	4.58	3.1	1.4	0	0	0	0	0	0	0	0	0	0	0	0	0	0	0	0	0	0	0	0	0	0	0	0	0	0	0	0	0	0	0	0	0	0
				1		F006962	Pork, leg steak (round, rump, topside, silverside), lean, fried, no added fat		589	589	67.8	28.8	4.6	2.7	1.4	0	0	0	0	0	0	0	0	0	0	0	0	0	0	0	0	0	0	0	0	0	0	0	0	0	0	0	0	0	0	0	0	0	0
				1		F006991	Pork, loin chop, untrimmed, BBQ'd, no added fat		930	930	59.1	28	4.49	12.3	1.3	0	0	0	0	0	0	0	0	0	0	0	0	0	0	0	0	0	0	0	0	0	0	0	0	0	0	0	0	0	0	0	0	0	0
				1		F007012	Pork, loin chop, semi-trimmed, BBQ'd, no added fat		791	791	61.5	29.5	4.72	7.8	1.3	0	0	0	0	0	0	0	0	0	0	0	0	0	0	0	0	0	0	0	0	0	0	0	0	0	0	0	0	0	0	0	0	0	0
				1		F007017	Pork, loin chop, lean, BBQ'd, no added fat		687	687	63.2	30.6	4.9	4.5	1.4	0	0	0	0	0	0	0	0	0	0	0	0	0	0	0	0	0	0	0	0	0	0	0	0	0	0	0	0	0	0	0	0	0	0
				1		F006927	Pork, forequarter shoulder roast, untrimmed, BBQ'd, no added fat		901	901	59.9	22.6	3.62	14	1	0	0	0	0	0	0	0	0	0	0	0	0	0	0	0	0	0	0	0	0	0	0	0	0	0	0	0	0	0	0	0	0	0	0
				1		F006931	Pork, forequarter shoulder roast, semi-trimmed, BBQ'd, no added fat		748	748	62.9	24	3.83	9.2	1	0	0	0	0	0	0	0	0	0	0	0	0	0	0	0	0	0	0	0	0	0	0	0	0	0	0	0	0	0	0	0	0	0	0
				1		F006932	Pork, forequarter shoulder roast, lean, BBQ'd, no added fat		658	658	64.8	24.8	3.96	6.4	1	0	0	0	0	0	0	0	0	0	0	0	0	0	0	0	0	0	0	0	0	0	0	0	0	0	0	0	0	0	0	0	0	0	0
				1		F007029	Pork, loin roast, untrimmed, baked, no added fat		1093	1093	58.1	28.9	4.62	16.3	1.1	0	0	0	0	0	0	0	0	0	0	0	0	0	0	0	0	0	0	0	0	0	0	0	0	0	0	0	0	0	0	0	0	0	0
				1		F007036	Pork, loin roast, lean, baked, no added fat		860	860	62.2	31.9	5.1	8.6	1.2	0	0	0	0	0	0	0	0	0	0	0	0	0	0	0	0	0	0	0	0	0	0	0	0	0	0	0	0	0	0	0	0	0	0
D_A3F		ham/bacon	Multiple					Yes	758.113	749.103	62.803	20.6101	#DIV/0!	10.2371	5.21182	1.16468	0	#DIV/0!	#DIV/0!	#DIV/0!	#DIV/0!	#DIV/0!	#DIV/0!	#DIV/0!	0.470375	0.470375	0.470375	0.241725	#DIV/0!	#DIV/0!	#DIV/0!	#DIV/0!	#DIV/0!	#DIV/0!	#DIV/0!	#DIV/0!	#DIV/0!	#DIV/0!	#DIV/0!	0.7121	0.7121	#DIV/0!	#DIV/0!	#DIV/0!	#DIV/0!	#DIV/0!	#DIV/0!	#DIV/0!	#DIV/0!
	NEW	(4 new variables derived from Section B Q 3)		AUSNUT			Ham	0.659251	514	500.333	72.3667	16.3667	#DIV/0!	5.36667	4.56667	1.76667	0	#DIV/0!	#DIV/0!	#DIV/0!	#DIV/0!	#DIV/0!	#DIV/0!	#DIV/0!	0.3	0.3	0.3	0.366667	#DIV/0!	#DIV/0!	#DIV/0!	#DIV/0!	#DIV/0!	#DIV/0!	#DIV/0!	#DIV/0!	#DIV/0!	#DIV/0!	#DIV/0!	0.666667	0.666667	#DIV/0!	#DIV/0!	#DIV/0!	#DIV/0!	#DIV/0!	#DIV/0!	#DIV/0!	#DIV/0!
				2	Analysed	08E30349	Ham, leg, lean		467	453	73	17		2.5	4.5	1.8	0								0.9	0.9	0.9	1.1												2	2
				2	Analysed	08E30350	Ham, leg, lean & fat		598	585	71.1	17.9		7.6	5.1	1.7	0								0	0	0	0												0	0
				2	Analysed	08E30352	Ham, shoulder, lean & fat		477	463	73	14.2		6	4.1	1.8	0								0	0	0	0												0	0
				AUSNUT			Bacon	0.340749	1230.4	1230.4	44.3	28.82	#DIV/0!	19.66	6.46	0	0	#DIV/0!	#DIV/0!	#DIV/0!	#DIV/0!	#DIV/0!	#DIV/0!	#DIV/0!	0.8	0.8	0.8	0	#DIV/0!	#DIV/0!	#DIV/0!	#DIV/0!	#DIV/0!	#DIV/0!	#DIV/0!	#DIV/0!	#DIV/0!	#DIV/0!	#DIV/0!	0.8	0.8	#DIV/0!	#DIV/0!	#DIV/0!	#DIV/0!	#DIV/0!	#DIV/0!	#DIV/0!	#DIV/0!
				2	Analysed	08E30339	Bacon, middle rasher or shortcut, fully-trimmed, fried or stir-fried, no added fat		953	953	51.2	31.4		10.9	6.6	0	0								1	1	1	0												1	1
				2	Analysed	08E30342	Bacon, middle rasher or shortcut, fully-trimmed, baked, roasted, grilled or BBQ'd, no added fat		998	998	47	33.2		11.3	7.6	0	0								0.9	0.9	0.9	0												0.9	0.9
				2	Analysed	08E30340	Bacon, middle rasher, semi-trimmed, fried or stir-fried, no added fat		1351	1351	43.5	26.8		23.8	5.7	0	0								0.9	0.9	0.9	0												0.9	0.9
				2	Analysed	08E30338	Bacon, middle rasher, semi-trimmed, baked, roasted, grilled or BBQ'd, no added fat		1103	1103	45	32.1		14.7	7.3	0	0								0.9	0.9	0.9	0												0.9	0.9
				2	Recipe	08E30382	Bacon, middle rasher, untrimmed, baked, roasted, fried, grilled or BBQ'd, no added fat		1747	1747	34.8	20.6		37.6	5.1	0	0								0.3	0.3	0.3	0												0.3	0.3
D_A3G		luncheon meats or salami	Multiple					Yes	1115.43	1111.64	55.7033	17.1187	#DIV/0!	20.3684	3.02752	0.456738	0	#DIV/0!	#DIV/0!	#DIV/0!	#DIV/0!	#DIV/0!	#DIV/0!	#DIV/0!	0.672199	0.417589	0.417589	2.57305	#DIV/0!	#DIV/0!	#DIV/0!	#DIV/0!	#DIV/0!	#DIV/0!	#DIV/0!	#DIV/0!	#DIV/0!	#DIV/0!	#DIV/0!	3.2322	3.2322	#DIV/0!	#DIV/0!	#DIV/0!	#DIV/0!	#DIV/0!	#DIV/0!	#DIV/0!	#DIV/0!
				AUSNUT			Luncheon meats	0.652482	752.2	746.4	66.24	14.7	#DIV/0!	11.18	2.68	0.7	0	#DIV/0!	#DIV/0!	#DIV/0!	#DIV/0!	#DIV/0!	#DIV/0!	#DIV/0!	0.7	0.64	0.64	3.56	#DIV/0!	#DIV/0!	#DIV/0!	#DIV/0!	#DIV/0!	#DIV/0!	#DIV/0!	#DIV/0!	#DIV/0!	#DIV/0!	#DIV/0!	4.24	4.24	#DIV/0!	#DIV/0!	#DIV/0!	#DIV/0!	#DIV/0!	#DIV/0!	#DIV/0!	#DIV/0!
				2	Analysed	08E30323	Devon, processed luncheon meat		1001	992	60.3	12.4		18.5	2.6	1.1	0								0.8	0.7	0.7	5												5.7	5.7
				2	Analysed	08E30330	Ham & chicken roll, processed luncheon meat		980	966	60.8	13		18	2.1	1.7	0								1	0.9	0.9	3.7												4.7	4.7
				2	Analysed	08E30356	Chicken, processed luncheon meat, low or reduced fat		472	470	72.6	19.4		1.2	3	0.2	0								0.2	0.2	0.2	4.2												4.4	4.4
				2	Label	08E30364	Chicken, processed luncheon meat, regular fat		880	876	64.4	13.5		14.3	3.1	0.5	0								0.9	0.8	0.8	4.9												5.8	5.8
				2	Analysed	08E30318	Turkey, processed luncheon meat		428	428	73.1	15.2		3.9	2.6	0	0								0.6	0.6	0.6	0												0.6	0.6
				AUSNUT			Salami	0.347518	1797.4	1797.4	35.92	21.66	#DIV/0!	37.62	3.68	0	0	#DIV/0!	#DIV/0!	#DIV/0!	#DIV/0!	#DIV/0!	#DIV/0!	#DIV/0!	0.62	0	0	0.72	#DIV/0!	#DIV/0!	#DIV/0!	#DIV/0!	#DIV/0!	#DIV/0!	#DIV/0!	#DIV/0!	#DIV/0!	#DIV/0!	#DIV/0!	1.34	1.34	#DIV/0!	#DIV/0!	#DIV/0!	#DIV/0!	#DIV/0!	#DIV/0!	#DIV/0!	#DIV/0!
				2	Analysed	08E30320	Salami, pepperoni		1774	1774	35.2	23.5		36.1	4.6	0	0								0.8	0	0	0.8												1.6	1.6
				2	Analysed	08E30325	Salami, danish		1858	1858	36.5	19.6		40.2	2.9	0	0								0.8	0	0	0.4												1.2	1.2
				2	Analysed	08E30326	Salami, hungarian		1783	1783	37.3	21.6		37.4	3.1	0	0								0	0	0	0.9												0.9	0.9
				2	Analysed	08E30327	Salami, mettwurst		1791	1791	36	21.9		37.5	4.7	0	0								0.5	0	0	0.3												0.8	0.8
				2	Analysed	08E30328	Salami, milano		1781	1781	34.6	21.7		36.9	3.1	0	0								1	0	0	1.2												2.2	2.2
D_A3H		sausages (beef, pork, other)	Single	AFCD				No	966.6	962.4	59.04	16.26	2.602	16.54	2.68	0.56	0	0.16	0.42	0.22	0.04	0	0	0	0.82	0	0	3.6	0	0	0	0	0	0	0	0	0	0	0	4.42	4.42	0	0	0	0	0	0	0	0
				1		F008106	Sausage, beef, fried, no added fat		947	945	59.8	16.4	2.62	16.2	2.6	0.4	0	0	0.2	0.2	0	0	0	0	0.4	0	0	3.6	0	0	0	0	0	0	0	0	0	0	0	4	4	0	0	0	0	0	0	0	0
				1		F008107	Sausage, beef, grilled, no added fat		911	909	60	17.2	2.75	14.9	2.7	0.2	0	0	0.3	0.2	0	0	0	0	0.4	0	0	3.4	0	0	0	0	0	0	0	0	0	0	0	3.8	3.8	0	0	0	0	0	0	0	0
				1		F008136	Sausage, lamb, flavoured, fried, no added fat		946	943	60	15.6	2.5	16.1	2.6	0.4	0	0.4	0.6	0.3	0	0	0	0	1.3	0	0	3.6	0	0	0	0	0	0	0	0	0	0	0	4.9	4.9	0	0	0	0	0	0	0	0
				1		F008137	Sausage, lamb, plain, fried, no added fat		946	943	60	15.6	2.5	16.1	2.6	0.4	0	0.4	0.6	0.3	0	0	0	0	1.3	0	0	3.6	0	0	0	0	0	0	0	0	0	0	0	4.9	4.9	0	0	0	0	0	0	0	0
				1		F008143	Sausage, pork, fried, no added fat		1083	1072	55.4	16.5	2.64	19.4	2.9	1.4	0	0	0.4	0.1	0.2	0	0	0	0.7	0	0	3.8	0	0	0	0	0	0	0	0	0	0	0	4.5	4.5	0	0	0	0	0	0	0	0
D_A3I		liver (incl. pâté)	Multiple					Yes	1169.72	1162.02	56.7356	20.1333	#DIV/0!	21.6556	2.19556	0.953333	0	#DIV/0!	#DIV/0!	#DIV/0!	#DIV/0!	#DIV/0!	#DIV/0!	#DIV/0!	0.146667	0	0	0.476667	#DIV/0!	#DIV/0!	#DIV/0!	#DIV/0!	#DIV/0!	#DIV/0!	#DIV/0!	#DIV/0!	#DIV/0!	#DIV/0!	#DIV/0!	1.05	1.05	#DIV/0!	#DIV/0!	#DIV/0!	#DIV/0!	#DIV/0!	#DIV/0!	#DIV/0!	#DIV/0!
				AUSNUT			Liver	0.266667	818.333	818.333	62.3333	26	#DIV/0!	9.43333	1.63333	0	0	#DIV/0!	#DIV/0!	#DIV/0!	#DIV/0!	#DIV/0!	#DIV/0!	#DIV/0!	0	0	0	0	#DIV/0!	#DIV/0!	#DIV/0!	#DIV/0!	#DIV/0!	#DIV/0!	#DIV/0!	#DIV/0!	#DIV/0!	#DIV/0!	#DIV/0!	1.6	1.6	#DIV/0!	#DIV/0!	#DIV/0!	#DIV/0!	#DIV/0!	#DIV/0!	#DIV/0!	#DIV/0!
				2	Analysed	08D10186	Lamb, liver, fried, grilled or BBQ'd, no added fat		1012	1012	57	26.5		13.7	1.9	0	0								0	0	0	0												3.2	3.2
				2	Analysed	08D10191	Veal, liver, fried, grilled or BBQ'd, no added fat		786	786	63.3	27		8.1	1.6	0	0								0	0	0	0												1.6	1.6
				2	Analysed	08D10195	Chicken, liver, fried, baked, grilled or BBQ'd, added fat		657	657	66.7	24.5		6.5	1.4	0	0								0	0	0	0												0	0
				AUSNUT			Pâté	0.733333	1297.5	1287	54.7	18	#DIV/0!	26.1	2.4	1.3	0	#DIV/0!	#DIV/0!	#DIV/0!	#DIV/0!	#DIV/0!	#DIV/0!	#DIV/0!	0.2	0	0	0.65	#DIV/0!	#DIV/0!	#DIV/0!	#DIV/0!	#DIV/0!	#DIV/0!	#DIV/0!	#DIV/0!	#DIV/0!	#DIV/0!	#DIV/0!	0.85	0.85	#DIV/0!	#DIV/0!	#DIV/0!	#DIV/0!	#DIV/0!	#DIV/0!	#DIV/0!	#DIV/0!
				2	Analysed	08E40022	Pate, liverwurst, commercial		1345	1334	53.4	18.2		27.5	2.1	1.3	0								0.2	0	0	0.2												0.4	0.4
				2	Analysed	08E40023	Pate de foie (chicken liver pate)		1250	1240	56	17.8		24.7	2.7	1.3	0								0.2	0	0	1.1												1.3	1.3
D_A3J		other offal (e.g., kidneys)	Single	AUSNUT				No	673	673	64.5	28.6667	#DIV/0!	5.01667	1.31667	0	0	#DIV/0!	#DIV/0!	#DIV/0!	#DIV/0!	#DIV/0!	#DIV/0!	#DIV/0!	0	0	0	0	#DIV/0!	#DIV/0!	#DIV/0!	#DIV/0!	#DIV/0!	#DIV/0!	#DIV/0!	#DIV/0!	#DIV/0!	#DIV/0!	#DIV/0!	0	0	#DIV/0!	#DIV/0!	#DIV/0!	#DIV/0!	#DIV/0!	#DIV/0!	#DIV/0!	#DIV/0!
				2	Analysed	08D10166	Beef, heart, simmered or boiled, no added fat		627	627	62.1	31.2		2.6	1.2	0	0								0	0	0	0												0	0
				2	Analysed	08D10170	Beef, kidney, simmered or boiled, no added fat		566	566	66.5	27.4		2.7	1.2	0	0								0	0	0	0												0	0
				2	Analysed	08D10180	Lamb, heart, baked or roasted, no added fat		770	770	62.8	28.1		7.9	1	0	0								0	0	0	0												0	0
				2	Analysed	08D10182	Lamb, kidney, simmered or boiled, no added fat		611	611	68.6	26.6		4.3	1.5	0	0								0	0	0	0												0	0
				2	Analysed	08D10188	Veal, heart, baked or roasted, no added fat		762	762	60.9	32		5.9	1.3	0	0								0	0	0	0												0	0
				2	Analysed	08D10190	Veal, kidney, fried, grilled or BBQ'd, no added fat		702	702	66.1	26.7		6.7	1.7	0	0								0	0	0	0												0	0
D_A3L		chicken or turkey or duck (roast, steamed, BBQ)	Multiple					Yes	814.349	813.782	61.4633	28.2909	4.52753	8.95331	1.124	0.0693715	0	0	0	0	0.088291	0	0	0	0.088291	0	0	0	0	0	0	0	0	0	0	0	0	0	0	0.088291	0.088291	0	0	0	0	0	0	0	0
	NEW	(4 new variables derived from Section B Q 3)		AFCD			Chicken	0.945975	799.533	798.933	61.8133	28.5133	4.56333	8.44667	1.13333	0.0733333	0	0	0	0	0.0933333	0	0	0	0.0933333	0	0	0	0	0	0	0	0	0	0	0	0	0	0	0.0933333	0.0933333	0	0	0	0	0	0	0	0
				1		F002568	Chicken, barbecued, with skin		806	797	62.6	27.5	4.4	8.9	2	1.1	0	0	0	0	0	0	0	0	0	0	0	0	0	0	0	0	0	0	0	0	0	0	0	0	0	0	0	0	0	0	0	0	0
				1		F002590	Chicken, breast, lean flesh, baked, no added fat		637	637	66.1	29	4.64	3.9	1.2	0	0	0	0	0	0	0	0	0	0	0	0	0	0	0	0	0	0	0	0	0	0	0	0	0	0	0	0	0	0	0	0	0	0
				1		F002591	Chicken, breast, lean flesh, casseroled, no added fat		596	596	66.7	27	4.32	3.7	1	0	0	0	0	0	0	0	0	0	0	0	0	0	0	0	0	0	0	0	0	0	0	0	0	0	0	0	0	0	0	0	0	0	0
				1		F002592	Chicken, breast, lean flesh, fried, no added fat		681	681	63.6	35	5.6	2	1.6	0	0	0	0	0	0.7	0	0	0	0.7	0	0	0	0	0	0	0	0	0	0	0	0	0	0	0.7	0.7	0	0	0	0	0	0	0	0
				1		F002593	Chicken, breast, lean flesh, grilled, no added fat		598	598	66.2	29.8	4.77	2.5	1.3	0	0	0	0	0	0	0	0	0	0	0	0	0	0	0	0	0	0	0	0	0	0	0	0	0	0	0	0	0	0	0	0	0	0
				1		F002595	Chicken, breast, lean flesh, skin & fat, baked, no added fat		785	785	63.2	27.7	4.44	8.5	1.2	0	0	0	0	0	0	0	0	0	0	0	0	0	0	0	0	0	0	0	0	0	0	0	0	0	0	0	0	0	0	0	0	0	0
				1		F002596	Chicken, breast, lean flesh, skin & fat, casseroled, no added fat		701	701	64.7	26	4.16	7	1	0	0	0	0	0	0	0	0	0	0	0	0	0	0	0	0	0	0	0	0	0	0	0	0	0	0	0	0	0	0	0	0	0	0
				1		F002645	Chicken, drumstick, lean flesh, baked, no added fat		830	830	57.5	29.9	4.79	8.5	1.2	0	0	0	0	0	0.4	0	0	0	0.4	0	0	0	0	0	0	0	0	0	0	0	0	0	0	0.4	0.4	0	0	0	0	0	0	0	0
				1		F002646	Chicken, drumstick, lean flesh, casseroled, no added fat		730	730	64.4	28.6	4.58	6.6	0.9	0	0	0	0	0	0	0	0	0	0	0	0	0	0	0	0	0	0	0	0	0	0	0	0	0	0	0	0	0	0	0	0	0	0
				1		F002648	Chicken, drumstick, lean flesh, skin & fat, baked, no added fat		979	979	55.1	28.5	4.56	13.2	1.1	0	0	0	0	0	0.3	0	0	0	0.3	0	0	0	0	0	0	0	0	0	0	0	0	0	0	0.3	0.3	0	0	0	0	0	0	0	0
				1		F002649	Chicken, drumstick, lean flesh, skin & fat, casseroled, no added fat		873	873	61.7	26.9	4.31	11.2	0.9	0	0	0	0	0	0	0	0	0	0	0	0	0	0	0	0	0	0	0	0	0	0	0	0	0	0	0	0	0	0	0	0	0	0
				1		F002847	Chicken, wing, lean flesh, baked, no added fat		810	810	60.5	30.9	4.94	7.7	1.1	0	0	0	0	0	0	0	0	0	0	0	0	0	0	0	0	0	0	0	0	0	0	0	0	0	0	0	0	0	0	0	0	0	0
				1		F002848	Chicken, wing, lean flesh, casseroled, no added fat		800	800	62.6	27.9	4.46	8.8	0.8	0	0	0	0	0	0	0	0	0	0	0	0	0	0	0	0	0	0	0	0	0	0	0	0	0	0	0	0	0	0	0	0	0	0
				1		F002850	Chicken, wing, lean flesh, skin & fat, baked, no added fat		1100	1100	54.8	28.1	4.5	16.8	1	0	0	0	0	0	0	0	0	0	0	0	0	0	0	0	0	0	0	0	0	0	0	0	0	0	0	0	0	0	0	0	0	0	0
				1		F002851	Chicken, wing, lean flesh, skin & fat, casseroled, no added fat		1067	1067	57.5	24.9	3.98	17.4	0.7	0	0	0	0	0	0	0	0	0	0	0	0	0	0	0	0	0	0	0	0	0	0	0	0	0	0	0	0	0	0	0	0	0	0
				AFCD			Duck	0.0244801	1439.5	1439.5	47.5	20.8	3.325	29.35	0.4	0	0	0	0	0	0	0	0	0	0	0	0	0	0	0	0	0	0	0	0	0	0	0	0	0	0	0	0	0	0	0	0	0	0
				1		F003631	Duck, lean flesh, baked, no added fat		765	765	64.5	24.3	3.89	9.5	0.1	0	0	0	0	0	0	0	0	0	0	0	0	0	0	0	0	0	0	0	0	0	0	0	0	0	0	0	0	0	0	0	0	0	0
				1		F003633	Duck, lean flesh, skin & fat, baked, no added fat		2114	2114	30.5	17.3	2.76	49.2	0.7	0	0	0	0	0	0	0	0	0	0	0	0	0	0	0	0	0	0	0	0	0	0	0	0	0	0	0	0	0	0	0	0	0	0
				AFCD			Turkey	0.029545	770.75	770.75	61.825	27.375	4.3775	8.275	1.425	0	0	0	0	0	0	0	0	0	0	0	0	0	0	0	0	0	0	0	0	0	0	0	0	0	0	0	0	0	0	0	0	0	0
				1		F009306	Turkey, breast, lean flesh, baked, no added fat		648	648	64.6	29.4	4.71	4	1.5	0	0	0	0	0	0	0	0	0	0	0	0	0	0	0	0	0	0	0	0	0	0	0	0	0	0	0	0	0	0	0	0	0	0
				1		F009308	Turkey, breast, lean flesh, skin & fat, baked, no added fat		810	810	60.9	27.7	4.43	9.2	1.4	0	0	0	0	0	0	0	0	0	0	0	0	0	0	0	0	0	0	0	0	0	0	0	0	0	0	0	0	0	0	0	0	0	0
				1		F009319	Turkey, hindquarter, lean flesh, baked, no added fat		714	714	63.3	26.8	4.28	7	1.4	0	0	0	0	0	0	0	0	0	0	0	0	0	0	0	0	0	0	0	0	0	0	0	0	0	0	0	0	0	0	0	0	0	0
				1		F009321	Turkey, hindquarter, lean flesh, skin & fat, baked, no added fat		911	911	58.5	25.6	4.09	12.9	1.4	0	0	0	0	0	0	0	0	0	0	0	0	0	0	0	0	0	0	0	0	0	0	0	0	0	0	0	0	0	0	0	0	0	0
D_A4H		hamburger	Single	AFCD				No	983	965.5	48.8	13.6	2.18	10.6	2.1	2.15	0	0.65	0.65	0.3	0.55	0	0	0	2.1	0.55	0.55	18.1	0	0	0	0	0	0	0	0	0	0	0	20.2	20.2	0	0	0	0	0	0	0	0
				1		F004358	Hamburger, white roll, beef patty, with cheese, onion, pickles & sauce, fast food chain		1096	1082	44	15.1	2.42	12.1	2.4	1.7	0	1	0.8	0.6	0.5	0	0	0	2.9	0.9	0.9	19.5	0	0	0	0	0	0	0	0	0	0	0	22.4	22.4	0	0	0	0	0	0	0	0
				1		F004362	Hamburger, white roll, beef patty, with salad, independent takeaway outlet		870	849	53.6	12.1	1.94	9.1	1.8	2.6	0	0.3	0.5	0	0.6	0	0	0	1.3	0.2	0.2	16.7	0	0	0	0	0	0	0	0	0	0	0	18	18	0	0	0	0	0	0	0	0
D_A3B		mixed meat dishes (beef, veal, lamb or pork, e.g., casserole, stir-fry)	Multiple					Yes	610.677	596.964	70.9706	13.1042	#DIV/0!	8.07285	1.55179	1.67269	0	#DIV/0!	#DIV/0!	#DIV/0!	#DIV/0!	#DIV/0!	#DIV/0!	#DIV/0!	2.46858	0.474678	0.612398	1.96945	#DIV/0!	#DIV/0!	#DIV/0!	#DIV/0!	#DIV/0!	#DIV/0!	#DIV/0!	#DIV/0!	#DIV/0!	#DIV/0!	#DIV/0!	4.4448	4.47002	#DIV/0!	#DIV/0!	#DIV/0!	#DIV/0!	#DIV/0!	#DIV/0!	#DIV/0!	#DIV/0!
				AUSNUT			Beef - casserole	0.327485	492.8	479.6	75.42	10.2	#DIV/0!	6.14	1.18	1.58	0	#DIV/0!	#DIV/0!	#DIV/0!	#DIV/0!	#DIV/0!	#DIV/0!	#DIV/0!	2.04	0.16	0.16	2.58	#DIV/0!	#DIV/0!	#DIV/0!	#DIV/0!	#DIV/0!	#DIV/0!	#DIV/0!	#DIV/0!	#DIV/0!	#DIV/0!	#DIV/0!	4.62	4.66	#DIV/0!	#DIV/0!	#DIV/0!	#DIV/0!	#DIV/0!	#DIV/0!	#DIV/0!	#DIV/0!
				2	Recipe	08F10966	Casserole, commercial, beef & vegetable		465	454	77.3	8.8		6.6	1.7	1.4	0								1.8	0	0	1.6												3.4	3.4
				2	Recipe	08F11044	Casserole, homemade, beef & vegetable, commercial sauce		516	507	74.2	12		6.1	1.1	1.1	0								1.7	0.6	0.6	2.9												4.6	4.6
				2	Recipe	08F11009	Casserole, homemade, beef & vegetable, homemade cream based sauce		616	605	71.1	11.6		8.4	1	1.3	0								2.7	0	0	3.1												5.7	5.8
				2	Recipe	08F10947	Casserole, homemade, beef & vegetable, homemade tomato based sauce		426	414	78	9.9		4.9	1	1.6	0								2	0	0	1.7												3.7	3.8
				2	Recipe	08F10969	Casserole, homemade, beef, vegetable & legume, homemade sauce		441	418	76.5	8.7		4.7	1.1	2.5	0								2	0.2	0.2	3.6												5.7	5.7
				AUSNUT			Beef - curry	0.157895	597.2	582.8	71.76	11.14	#DIV/0!	8.74	1.52	1.8	0	#DIV/0!	#DIV/0!	#DIV/0!	#DIV/0!	#DIV/0!	#DIV/0!	#DIV/0!	2.36	0.08	0.08	1.68	#DIV/0!	#DIV/0!	#DIV/0!	#DIV/0!	#DIV/0!	#DIV/0!	#DIV/0!	#DIV/0!	#DIV/0!	#DIV/0!	#DIV/0!	4.06	4.08	#DIV/0!	#DIV/0!	#DIV/0!	#DIV/0!	#DIV/0!	#DIV/0!	#DIV/0!	#DIV/0!
				2	Recipe	08F10929	Curry, homemade, beef & vegetable, homemade tomato based sauce		457	441	76.5	10.7		5.2	1	1.9	0								2.1	0.1	0.1	1.7												3.8	3.8
				2	Recipe	08F10931	Curry, homemade, beef & vegetable, homemade coconut milk based sauce		563	552	74.7	10.5		8.9	1.1	1.4	0								1.7	0.1	0.1	0.9												2.6	2.6
				2	Recipe	08F10932	Curry, commercial, beef, tomato based sauce		638	620	69.5	11.2		9.5	1.8	2.3	0								2.4	0.1	0.1	2.1												4.6	4.6
				2	Recipe	08F10933	Curry, commercial, beef, coconut milk based sauce		701	688	68.8	11.1		12	2.2	1.7	0								2.1	0.1	0.1	1.1												3.2	3.2
				2	Recipe	08F11015	Curry, homemade, beef & vegetable, commercial sauce		627	613	69.3	12.2		8.1	1.5	1.7	0								3.5	0	0	2.6												6.1	6.2
				AUSNUT			Beef - stir-fry	0.210526	688.2	673.6	67.72	16.52	#DIV/0!	8.82	2.12	1.8	0	#DIV/0!	#DIV/0!	#DIV/0!	#DIV/0!	#DIV/0!	#DIV/0!	#DIV/0!	2.4	0.5	1	1.62	#DIV/0!	#DIV/0!	#DIV/0!	#DIV/0!	#DIV/0!	#DIV/0!	#DIV/0!	#DIV/0!	#DIV/0!	#DIV/0!	#DIV/0!	4.02	4.02	#DIV/0!	#DIV/0!	#DIV/0!	#DIV/0!	#DIV/0!	#DIV/0!	#DIV/0!	#DIV/0!
				2	Recipe	08F11059	Stir-fry, commercial, beef		841	832	57.3	26.1		8.5	2.9	1.1	0								4	0.7	2.3	0.4												4.4	4.4
				2	Recipe	08F11061	Stir-fry, homemade, beef		762	752	59.8	27.9		6	2.2	1.2	0								3.1	0.4	1.3	0.3												3.4	3.4
				2	Analysed	08F10876	Stir-fry, commercial, beef & vegetable		462	448	78.4	7.1		7.2	1.9	1.7	0								1.7	0.4	0.4	2												3.7	3.7
				2	Analysed	08F10886	Stir-fry, commercial, beef, satay sauce		809	785	68.4	13.8		12.9	1.7	3	0								1.4	0.6	0.6	3												4.4	4.4
				2	Recipe	08F11016	Stir-fry, commercial, beef, vegetable & nut		567	551	74.7	7.7		9.5	1.9	2	0								1.8	0.4	0.4	2.4												4.2	4.2
				AUSNUT			Mixed dishes - lamb	0.192982	687.273	674	68.6545	14.5818	#DIV/0!	9.73636	1.43636	1.6	0	#DIV/0!	#DIV/0!	#DIV/0!	#DIV/0!	#DIV/0!	#DIV/0!	#DIV/0!	2.20909	0.281818	0.363636	1.58182	#DIV/0!	#DIV/0!	#DIV/0!	#DIV/0!	#DIV/0!	#DIV/0!	#DIV/0!	#DIV/0!	#DIV/0!	#DIV/0!	#DIV/0!	3.8	3.82727	#DIV/0!	#DIV/0!	#DIV/0!	#DIV/0!	#DIV/0!	#DIV/0!	#DIV/0!	#DIV/0!
				2	Recipe	08F10953	Casserole, homemade, lamb & vegetable, homemade tomato based sauce		529	516	75.6	11.1		7.1	0.9	1.6	0								2	0	0	1.7												3.7	3.8
				2	Recipe	08F10954	Casserole, homemade, lamb, homemade gravy		819	813	64.2	20.7		11.5	1.3	0.7	0								0.9	0	0	1.3												2.1	2.1
				2	Recipe	08F11046	Casserole, commercial, lamb & vegetables		609	597	73.4	10.8		9.4	1.2	1.5	0								1.9	0	0	1.7												3.6	3.7
				2	Recipe	08F11048	Casserole, homemade, lamb, vegetable & legume, homemade sauce		515	492	74.8	9.5		6.3	1.1	2.5	0								2	0.2	0.2	3.5												5.7	5.7
				2	Recipe	08F10934	Curry, homemade, lamb, homemade sauce		769	762	66.5	19.2		10.7	0.9	0.9	0								0.9	0.1	0.1	1.4												2.3	2.3
				2	Recipe	08F10935	Curry, homemade, lamb & vegetable, homemade dairy based sauce		585	570	73.1	11.6		8.2	1	1.9	0								2.4	0.1	0.1	1.5												3.9	3.9
				2	Recipe	08F10936	Curry, commercial, lamb & vegetable, dairy based sauce		879	860	62.1	12.1		15.4	2.3	2.4	0								2.9	0.1	0.1	1.9												4.8	4.8
				2	Recipe	08F11050	Curry, homemade, lamb & vegetable, homemade tomato based sauce		566	550	73.9	11.9		7.6	0.9	1.9	0								2.1	0.1	0.1	1.7												3.8	3.8
				2	Recipe	08F11064	Stir-fry, commercial, lamb & vegetable		633	617	69.9	13.2		8.9	2.2	1.9	0								2.6	0.5	0.5	1												3.6	3.7
				2	Recipe	08F11065	Stir-fry, commercial, lamb, satay sauce		784	775	65	14.9		11.9	1.8	1.1	0								3.5	1.6	1.6	1.4												4.9	4.9
				2	Recipe	08F11118	Stir-fry, homemade, lamb		872	862	56.7	25.4		10.1	2.2	1.2	0								3.1	0.4	1.3	0.3												3.4	3.4
				AUSNUT			Mixed dishes - pork	0.111111	697.333	684	66.9167	15.4167	#DIV/0!	8.51667	1.81667	1.65	0	#DIV/0!	#DIV/0!	#DIV/0!	#DIV/0!	#DIV/0!	#DIV/0!	#DIV/0!	4.46667	2.25	2.4	1.91667	#DIV/0!	#DIV/0!	#DIV/0!	#DIV/0!	#DIV/0!	#DIV/0!	#DIV/0!	#DIV/0!	#DIV/0!	#DIV/0!	#DIV/0!	6.4	6.43333	#DIV/0!	#DIV/0!	#DIV/0!	#DIV/0!	#DIV/0!	#DIV/0!	#DIV/0!	#DIV/0!
				2	Recipe	08F10956	Casserole, homemade, pork & vegetable, homemade tomato based sauce		512	500	75.3	13.6		5.5	1.1	1.6	0								2	0	0	1.7												3.7	3.8
				2	Recipe	08F10937	Curry, commercial, pork, coconut milk sauce		801	788	65.2	16.3		12.4	2.4	1.6	0								2	0.1	0.1	1												3.1	3.1
				2	Recipe	08F11053	Curry, homemade, pork & vegetable, coconut milk sauce		607	595	72.4	14.4		8.3	1.8	1.4	0								1.8	0.1	0.1	0.9												2.7	2.7
				2	Recipe	08F10976	Stir-fry, homemade, pork & vegetable		571	553	69.1	17.2		4.9	2.1	2.2	0								3.6	0.4	1.3	1												4.6	4.7
				2	Recipe	08F10977	Stir-fry, homemade, pork & vegetable, commercial simmer sauce		704	697	62.6	14.6		4.5	1.2	0.9	0								14	12	12	3.1												17.1	17.1
				2	Recipe	08F10978	Stir-fry, commercial, pork & vegetable		989	971	56.9	16.4		15.5	2.3	2.2	0								3.4	0.9	0.9	3.8												7.2	7.2
D_A3K		mixed meat dishes (chicken, turkey or duck, e.g., casserole, stir-fry)	Multiple					Yes	598.12	586.72	70.3503	15.3043	#DIV/0!	7.29009	1.58756	1.40771	0	#DIV/0!	#DIV/0!	#DIV/0!	#DIV/0!	#DIV/0!	#DIV/0!	#DIV/0!	2.18062	0.334912	0.563436	1.17159	#DIV/0!	#DIV/0!	#DIV/0!	#DIV/0!	#DIV/0!	#DIV/0!	#DIV/0!	#DIV/0!	#DIV/0!	#DIV/0!	#DIV/0!	3.33502	3.37941	#DIV/0!	#DIV/0!	#DIV/0!	#DIV/0!	#DIV/0!	#DIV/0!	#DIV/0!	#DIV/0!
				AUSNUT			Casserole	0.118943	578.25	568.5	71.525	15.575	#DIV/0!	6.875	1.375	1.225	0	#DIV/0!	#DIV/0!	#DIV/0!	#DIV/0!	#DIV/0!	#DIV/0!	#DIV/0!	1.4	0	0	1.45	#DIV/0!	#DIV/0!	#DIV/0!	#DIV/0!	#DIV/0!	#DIV/0!	#DIV/0!	#DIV/0!	#DIV/0!	#DIV/0!	#DIV/0!	2.85	2.925	#DIV/0!	#DIV/0!	#DIV/0!	#DIV/0!	#DIV/0!	#DIV/0!	#DIV/0!	#DIV/0!
				2	Recipe	08F11088	Casserole, commercial, chicken		798	792	61.5	24.1		9.6	1.9	0.7	0								1.1	0	0	0.5												1.6	1.6
				2	Recipe	08F11067	Casserole, commercial, chicken & vegetable		585	575	72.4	13.1		8.1	1.5	1.3	0								1.2	0	0	1.8												3	3.1
				2	Recipe	08F10951	Casserole, homemade, chicken & vegetable, homemade gravy		489	479	75.1	13.5		5.3	1.1	1.3	0								1.3	0	0	1.8												3.1	3.2
				2	Recipe	08F10950	Casserole, homemade, chicken & vegetable, homemade tomato based sauce		441	428	77.1	11.6		4.5	1	1.6	0								2	0	0	1.7												3.7	3.8
				AUSNUT			Curry	0.515419	562	551	72.6333	14.5	#DIV/0!	6.9	1.16667	1.36667	0	#DIV/0!	#DIV/0!	#DIV/0!	#DIV/0!	#DIV/0!	#DIV/0!	#DIV/0!	1.56667	0.1	0.1	1.3	#DIV/0!	#DIV/0!	#DIV/0!	#DIV/0!	#DIV/0!	#DIV/0!	#DIV/0!	#DIV/0!	#DIV/0!	#DIV/0!	#DIV/0!	2.83333	2.86667	#DIV/0!	#DIV/0!	#DIV/0!	#DIV/0!	#DIV/0!	#DIV/0!	#DIV/0!	#DIV/0!
				2	Recipe	08F11106	Curry, homemade, chicken, homemade sauce		657	649	67.2	20.7		6.9	1.2	1	0								1	0.1	0.1	1.5												2.4	2.4
				2	Recipe	08F10939	Curry, homemade, chicken & vegetable, homemade coconut milk sauce		585	574	73.7	11.8		8.9	1.1	1.4	0								1.7	0.1	0.1	0.9												2.6	2.6
				2	Recipe	08F11078	Curry, homemade, chicken & vegetable, homemade tomato based sauce		444	430	77	11		4.9	1.2	1.7	0								2	0.1	0.1	1.5												3.5	3.6
				AUSNUT			Stir-fry	0.365639	655.5	643	66.75	16.35	#DIV/0!	7.975	2.25	1.525	0	#DIV/0!	#DIV/0!	#DIV/0!	#DIV/0!	#DIV/0!	#DIV/0!	#DIV/0!	3.3	0.775	1.4	0.9	#DIV/0!	#DIV/0!	#DIV/0!	#DIV/0!	#DIV/0!	#DIV/0!	#DIV/0!	#DIV/0!	#DIV/0!	#DIV/0!	#DIV/0!	4.2	4.25	#DIV/0!	#DIV/0!	#DIV/0!	#DIV/0!	#DIV/0!	#DIV/0!	#DIV/0!	#DIV/0!
				2	Recipe	08F11115	Stir-fry, commercial, chicken		820	811	58	23		9.4	3	1.1	0								4	0.7	2.3	0.4												4.4	4.4
				2	Recipe	08F10979	Stir-fry, commercial, chicken, satay sauce		709	700	65.7	15.8		9.5	1.8	1.1	0								3.5	1.6	1.6	1.4												4.9	4.9
				2	Recipe	08F10983	Stir-fry, commercial, chicken & vegetable		522	508	74.1	11.4		7.1	2.1	1.7	0								2.1	0.4	0.4	0.8												2.9	3
				2	Recipe	08F10958	Stir-fry, homemade, chicken & vegetable		571	553	69.2	15.2		5.9	2.1	2.2	0								3.6	0.4	1.3	1												4.6	4.7
D_A4F	Misc. animal-based foods	meat pie or sausage roll or other savoury pastries	Single	AFCD				No	1073	1052.2	47.5	9.26	1.48	13.18	2.08	2.58	0	0.08	0.26	0.34	1.14	0.1	0	0	1.92	1	1	22	0	0	0	0	0	0	0	0	0	0	0	23.92	23.92	0.1	0.02	0	0.04	0	0	0	0
				1		F006665	Pie, savoury, meat, commercial, ready to eat		943	924	52.5	8.9	1.42	11.2	1.8	2.4	0	0	0	0.4	0.9	0	0	0	1.3	1.2	1.2	19.9	0	0	0	0	0	0	0	0	0	0	0	21.2	21.2	0	0	0	0	0	0	0	0
				1		F006667	Pie, savoury, meat, purchased frozen, baked		910	893	53.4	8.6	1.38	11.3	1.6	2	0	0	0	0	0	0	0	0	0	0	0	19.3	0	0	0	0	0	0	0	0	0	0	0	19.3	19.3	0	0	0	0	0	0	0	0
				1		F008098	Sausage roll, commercial, ready to eat		1179	1155	44.4	9.7	1.55	14.3	2.4	3	0	0.2	0.2	0.4	2	0	0	0	2.8	1.9	1.9	24.4	0	0	0	0	0	0	0	0	0	0	0	27.2	27.2	0	0	0	0	0	0	0	0
				1		F008101	Sausage roll, purchased frozen, baked		1118	1094	43.1	9.7	1.55	12.7	2.4	3	0	0.2	0.2	0.4	2	0	0	0	2.8	1.9	1.9	24.4	0	0	0	0	0	0	0	0	0	0	0	27.2	27.2	0	0	0	0	0	0	0	0
				1		F006493	Pastry, filled with spinach & cheese, purchased frozen, baked		1215	1195	44.1	9.4	1.5	16.4	2.2	2.5	0	0	0.9	0.5	0.8	0.5	0	0	2.7	0	0	22	0	0	0	0	0	0	0	0	0	0	0	24.7	24.7	0.5	0.1	0	0.2	0	0	0	0
D_A4G		pizza	Single	AFCD				No	1013.86	989.714	46.3714	12.8143	2.05143	8.81429	2.4	2.92857	0	0.585714	0.685714	0.128571	0.314286	0.285714	0	0	2.41429	0.714286	0.714286	23.5286	0	0	0	0	0	0	0	0	0	0	0.1	25.9571	25.9571	0.314286	0.0428571	0	0.0857143	0.0428571	0	0	0
				1		F006725	Pizza, cheese & tomato, commercial		1194	1167	40.8	16.2	2.6	11	2.3	2.8	0	0.7	0.8	0	1.2	0	0	0	2.7	0.8	0.8	26	0	0	0	0	0	0	0	0	0	0	0.7	28.7	28.7	0	0	0	0	0	0	0	0
				1		F006761	Pizza, ham & pineapple, purchased frozen, baked		961	936	44.9	11.5	1.84	6	2.1	3.1	0	0.9	1.7	0.2	0	2	0	0	4.8	1.4	1.4	23.4	0	0	0	0	0	0	0	0	0	0	0	28.3	28.3	2.2	0.1	0	0.6	0.1	0	0	0
				1		F006762	Pizza, ham & pineapple, takeaway style		939	914	47.1	12.8	2.05	8.3	2.7	3.1	0	1	1	0.7	0	0	0	0	2.7	0.8	0.8	20.4	0	0	0	0	0	0	0	0	0	0	0	23.1	23.1	0	0	0	0	0	0	0	0
				1		F006795	Pizza, supreme, fast food chain		1044	1024	45.9	12.9	2.06	9	2.4	2.5	0	0.8	0.7	0	0.9	0	0	0	2.4	0.7	0.7	25.2	0	0	0	0	0	0	0	0	0	0	0	27.6	27.6	0	0.2	0	0	0.2	0	0	0
				1		F006797	Pizza, supreme, purchased frozen, baked		1142	1116	45.1	14	2.25	11.6	2.8	3.2	0	0.4	0.3	0	0.1	0	0	0	0.9	0.3	0.3	25.4	0	0	0	0	0	0	0	0	0	0	0	26.3	26.3	0	0	0	0	0	0	0	0
				1		F006799	Pizza, supreme, takeaway style		954	930	49.4	13	2.08	9.8	2.2	3	0	0.3	0.3	0	0	0	0	0	0.6	0.2	0.2	19.9	0	0	0	0	0	0	0	0	0	0	0	20.5	20.5	0	0	0	0	0	0	0	0
				1		F006805	Pizza, vegetable, fast food chain		863	841	51.4	9.3	1.48	6	2.3	2.8	0	0	0	0	0	0	0	0	2.8	0.8	0.8	24.4	0	0	0	0	0	0	0	0	0	0	0	27.2	27.2	0	0	0	0	0	0	0	0
D_A5B		mayonnaise or other creamy dressings	Multiple					Yes	2491.67	2490.65	27.253	0.941869	#DIV/0!	63.7571	2.20046	0.118617	0	#DIV/0!	#DIV/0!	#DIV/0!	#DIV/0!	#DIV/0!	#DIV/0!	#DIV/0!	5.35334	5.25213	5.25585	0.910714	#DIV/0!	#DIV/0!	#DIV/0!	#DIV/0!	#DIV/0!	#DIV/0!	#DIV/0!	#DIV/0!	#DIV/0!	#DIV/0!	#DIV/0!	6.26406	6.26406	#DIV/0!	#DIV/0!	#DIV/0!	#DIV/0!	#DIV/0!	#DIV/0!	#DIV/0!	#DIV/0!
	NEW	(4 new variables derived from Section B Q 2.5)		AUSNUT			Mayonnaise - regular	0.735562	2911	2911	18.5	0.9	0	76.7	2.1	0	0	0	0	0	0	0	0	0	2.5	2.5	2.5	0.2	0	0	0	0	0	0	0	0	0	0	0	2.7	2.7	0	0	0	0	0	0	0	0
				2	Analysed	10F20108	Mayonnaise, commercial, regular fat		2911	2911	18.5	0.9		76.7	2.1	0	0								2.5	2.5	2.5	0.2												2.7	2.7
				AUSNUT			Creamy dressings - regular	0.148936	1757.25	1752.5	40.55	1.375	#DIV/0!	40.225	2.6	0.525	0	#DIV/0!	#DIV/0!	#DIV/0!	#DIV/0!	#DIV/0!	#DIV/0!	#DIV/0!	12.1	11.75	11.775	2.025	#DIV/0!	#DIV/0!	#DIV/0!	#DIV/0!	#DIV/0!	#DIV/0!	#DIV/0!	#DIV/0!	#DIV/0!	#DIV/0!	#DIV/0!	14.125	14.125	#DIV/0!	#DIV/0!	#DIV/0!	#DIV/0!	#DIV/0!	#DIV/0!	#DIV/0!	#DIV/0!
				2	Analysed	10F20099	Dressing, thousand island, commercial, regular fat		1495	1483	44.3	1		31.8	2.6	1.4	0								14.7	13.9	13.9	1.9												16.6	16.6
				2	Analysed	10F20106	Dressing, coleslaw, commercial, regular fat		1607	1607	39.3	1		30.1	2.5	0	0								24.5	24.4	24.4	3.9												28.4	28.4
				2	Recipe	10F20117	Dressing, Caesar, commercial		1840	1838	41.8	2.3		45.4	2.6	0.2	0								4.8	4.7	4.7	2.1												6.9	6.9
				2	Recipe	10F20120	Dressing, ranch, commercial		2087	2082	36.8	1.2		53.6	2.7	0.5	0								4.4	4	4.1	0.2												4.6	4.6
				AUSNUT			Mayonnaise and creamy dressings - reduced fat	0.115502	768.25	765.5	65.85	0.65	#DIV/0!	11.675	2.325	0.35	0	#DIV/0!	#DIV/0!	#DIV/0!	#DIV/0!	#DIV/0!	#DIV/0!	#DIV/0!	14.825	14.4	14.4	4	#DIV/0!	#DIV/0!	#DIV/0!	#DIV/0!	#DIV/0!	#DIV/0!	#DIV/0!	#DIV/0!	#DIV/0!	#DIV/0!	#DIV/0!	18.825	18.825	#DIV/0!	#DIV/0!	#DIV/0!	#DIV/0!	#DIV/0!	#DIV/0!	#DIV/0!	#DIV/0!
				2	Analysed	10F20107	Mayonnaise, commercial, reduced fat		1187	1187	49	0.5		21.2	2	0	0								18.6	18.5	18.5	4.6												23.2	23.2
				2	Imputed	10F20109	Mayonnaise, commercial, low fat		557	557	70.5	0.7		5.3	2	0	0								16.1	16	16	5.4												21.5	21.5
				2	Analysed	10F20100	Dressing, thousand island, commercial, reduced fat		721	710	67.1	0.8		10.4	2.5	1.4	0								16.2	14.8	14.8	1.4												17.6	17.6
				2	Analysed	10F20105	Dressing, coleslaw, commercial, reduced fat		608	608	76.8	0.6		9.8	2.8	0	0								8.4	8.3	8.3	4.6												13	13
D_A5F		creamy dips and spreads	Single	AUSNUT				No	1038	1031	62.84	5.8	#DIV/0!	23.04	1.76	0.84	0	#DIV/0!	#DIV/0!	#DIV/0!	#DIV/0!	#DIV/0!	#DIV/0!	#DIV/0!	2.6	1.02	1.02	1.66	#DIV/0!	#DIV/0!	#DIV/0!	#DIV/0!	#DIV/0!	#DIV/0!	#DIV/0!	#DIV/0!	#DIV/0!	#DIV/0!	#DIV/0!	4.26	4.26	#DIV/0!	#DIV/0!	#DIV/0!	#DIV/0!	#DIV/0!	#DIV/0!	#DIV/0!	#DIV/0!
				2	Recipe	13B10276	Dip, avocado or guacamole, commercial		1186	1176	59.8	5.2		27.4	1.3	1.2	0								1.1	0	0	2.7												3.8	3.8
				2	Recipe	13B10312	Dip, capsicum, commercial, regular		1189	1184	57.3	5		26.3	2	0.6	0								4.3	2.6	2.6	2.8												7.1	7.1
				2	Recipe	08F10916	Dip, cucumber & yoghurt, commercial		264	258	83.8	4		3	1.9	0.8	0								3.7	0.4	0.4	0.4												4.1	4.1
				2	Recipe	13B10315	Dip, salmon, commercial, regular		1160	1157	59.2	7.5		25.4	1.4	0.3	0								2.8	1.5	1.5	2.2												5	5
				2	Recipe	13B20275	Dip, spinach & fetta, commercial		1391	1380	54.1	7.3		33.1	2.2	1.3	0								1.1	0.6	0.6	0.2												1.3	1.3
D_A6N	Alcohol	light beer	Single	AFCD				No	100	100	94.5	0.2	0.03	0	0	0	2.1	0	0	0	0	0	0	0	0	0	0	0	1.9	0	0	0	0	0.2	0	0	0	0	0	2.2	2.2	0	0	0	0	0	0	0	0
				1		F001004	Beer, light (alcohol 1- less than 3% v/v)		100	100	94.5	0.2	0.03	0	0	0	2.1	0	0	0	0	0	0	0	0	0	0	0	1.9	0	0	0	0	0.2	0	0	0	0	0	2.2	2.2	0	0	0	0	0	0	0	0
D_A6O		medium strength beer	Single	AFCD				No	128	128	94.1	0.3	0.05	0	0	0	3	0	0	0	0	0	0	0.1	0	0	0	0	2	0	0	0	0	0	0	0	0	0	0	2.2	2.2	0	0	0	0	0	0	0	0
				1		F001006	Beer, mid-strength (alcohol 3-3.9% v/v)		128	128	94.1	0.3	0.05	0	0	0	3	0	0	0	0	0	0	0.1	0	0	0	0	2	0	0	0	0	0	0	0	0	0	0	2.2	2.2	0	0	0	0	0	0	0	0
D_A6P		full strength beer	Single	AFCD				No	152	152	93	0.4	0.06	0	0.1	0	3.7	0	0	0	0	0	0	0	0	0	0	0	1.8	0	0	0	0	0.4	0	0	0	0	0	2.3	2.3	0	0	0	0	0	0	0	0
				1		F000994	Beer, full strength (alcohol 4-4.9% v/v)		152	152	93	0.4	0.06	0	0.1	0	3.7	0	0	0	0	0	0	0	0	0	0	0	1.8	0	0	0	0	0.4	0	0	0	0	0	2.3	2.3	0	0	0	0	0	0	0	0
D_A6Q		red wine	Single	AFCD				No	335	335	85.9	0.2	0.04	0	0.3	0	11.2	0.1	0.1	0	0	0	0	0	0.2	0	0.2	0	0	0	0	0	0	0	0	0	0	0	0	0.2	0.2	0	0	0	0.2	0	0	0	0
				1		F009571	Wine, red		335	335	85.9	0.2	0.04	0	0.3	0	11.2	0.1	0.1	0	0	0	0	0	0.2	0	0.2	0	0	0	0	0	0	0	0	0	0	0	0	0.2	0.2	0	0	0	0.2	0	0	0	0
D_A6R		white wine or champagne/sparkling wine	Single	AFCD				No	301	301	88.1	0.3	0.04	0	0.1	0	10	0.1	0.1	0	0	0	0	0	0.2	0	0.2	0	0	0	0	0	0	0	0	0	0	0	0	0.2	0.2	0	0	0	0.1	0.2	0	0	0
				1		F009581	Wine, white		301	301	88.1	0.3	0.04	0	0.1	0	10	0.1	0.1	0	0	0	0	0	0.2	0	0.2	0	0	0	0	0	0	0	0	0	0	0	0	0.2	0.2	0	0	0	0.1	0.2	0	0	0
D_A6S		wine cooler	Single	AUSNUT				No	214	214	89.2	0.1	0	0	0.1	0	3	0	0	0	0	0	0	0	7.6	0	7.6	0	0	0	0	0	0	0	0	0	0	0	0	7.6	7.6	0	0	0	0	0	0	0	0
				2	Analysed	01A20122	Wine cooler, wine & fruit juice blend, all flavours		214	214	89.2	0.1		0	0.1	0	3								7.6	0	7.6	0												7.6	7.6
D_A6T		spirit-based mixed drinks (e.g., Lemon Ruski™)	Single	AUSNUT				No	202.667	202.5	90.3833	0.05	#DIV/0!	0	0.1	0.0166667	4.35	#DIV/0!	#DIV/0!	#DIV/0!	#DIV/0!	#DIV/0!	#DIV/0!	#DIV/0!	4.61667	4.18333	4.61667	0	#DIV/0!	#DIV/0!	#DIV/0!	#DIV/0!	#DIV/0!	#DIV/0!	#DIV/0!	#DIV/0!	#DIV/0!	#DIV/0!	#DIV/0!	4.61667	4.61667	#DIV/0!	#DIV/0!	#DIV/0!	#DIV/0!	#DIV/0!	#DIV/0!	#DIV/0!	#DIV/0!
				2	Recipe	01A30155	Mixed drink, gin & tonic, commercial, pre-mixed		234	234	88.1	0		0	0.1	0	3.7								7.7	7.7	7.7	0												7.7	7.7
				2	Recipe	01A30158	Mixed drink, vodka & non-cola flavoured soft drink, commercial, pre-mixed		240	240	88.7	0		0	0.1	0	3.7								8.2	8.2	8.2	0												8.2	8.2
				2	Recipe	01A30159	Mixed drink, whisky or scotch & regular cola, commercial, pre-mixed		255	255	86.7	0		0	0.1	0	3.7								9.2	9.2	9.2	0												9.2	9.2
				2	Recipe	01A30167	Mixed drink, spirit & soda, home-mixed		109	109	95.8	0		0	0	0	3.8								0	0	0	0												0	0
				2	Recipe	01A30177	Mixed drink, vodka & fruit juice, home-mixed		247	246	88	0.3		0	0.2	0.1	6.7								2.6	0	2.6	0												2.6	2.6
				2	Recipe	01A30187	Mixed drink, whisky or scotch & diet soft drink		131	131	95	0		0	0.1	0	4.5								0	0	0	0												0	0
D_A6U		sherry or port or fortified wines	Single	AFCD				No	537.333	537.333	75.6333	0.166667	0.0266667	0	0.233333	0	13.8	4.73333	3.5	0	0	0	0	0	8.23333	0	8.23333	0	0	0	0	0	0	0	0	0	0	0	0	8.23333	8.23333	0	0	0	0	0.166667	0	0	0
				1		F009566	Wine, fortified, port		600	600	70.9	0.2	0.03	0	0.3	0	13.6	7.3	5.1	0	0	0	0	0	12.4	0	12.4	0	0	0	0	0	0	0	0	0	0	0	0	12.4	12.4	0	0	0	0	0.2	0	0	0
				1		F009567	Wine, fortified, sherry, dry style (approximately 1% sugars)		435	435	83	0.1	0.02	0	0.2	0	14.2	0.6	0.6	0	0	0	0	0	1.2	0	1.2	0	0	0	0	0	0	0	0	0	0	0	0	1.2	1.2	0	0	0	0	0.1	0	0	0
				1		F009568	Wine, fortified, sherry, sweet style (approximately 11% sugars)		577	577	73	0.2	0.03	0	0.2	0	13.6	6.3	4.8	0	0	0	0	0	11.1	0	11.1	0	0	0	0	0	0	0	0	0	0	0	0	11.1	11.1	0	0	0	0	0.2	0	0	0
D_A6V		spirits or liquors	Multiple					Yes	863.304	863.304	67.8215	0	0	0	0	0	29.4752	0	0	0.0883351	0	0	0	0	0.519938	0.419938	0.419938	0	0	0	0	0	0	0	0	0	0	0	0	0.531603	0.531603	0	0	0	0	0	0	0	0
				AFCD			Spirits	0.883351	892	892	66.9	0	0	0	0	0	30.7	0	0	0.1	0	0	0	0	0.1	0	0	0	0	0	0	0	0	0	0	0	0	0	0	0.1	0.1	0	0	0	0	0	0	0	0
				1		F000051	Alcoholic beverage, spirit, approximately 40% v/v, all (Brandy, Gin, Rum, Vodka and Whisky)		892	892	66.9	0	0	0	0	0	30.7	0	0	0.1	0	0	0	0	0.1	0	0	0	0	0	0	0	0	0	0	0	0	0	0	0.1	0.1	0	0	0	0	0	0	0	0
				AUSNUT			Liqueurs	0.116649	646	646	74.8	0	0	0	0	0	20.2	0	0	0	0	0	0	0	3.7	3.6	3.6	0	0	0	0	0	0	0	0	0	0	0	0	3.8	3.8	0	0	0	0	0	0	0	0
				2	Recipe	01A30186	Liqueur, 25% v/v alcohol, not cream based		646	646	74.8	0		0	0	0	20.2								3.7	3.6	3.6	0												3.8	3.8
D_A6W		other alcoholic drinks (e.g., cider)	Single	Mixed				No	203.5	203.5	88.25	0	0	0	0.1	0	3.75	1.6	1.7	2.3	0	0	0	0	4.8	0	4.8	0.75	0	0	0	0	0	0	0	0	0	0	0	5.55	5.55	0	0.2	0	0	0.3	0	0	0
				1		F002955	Cider, apple (alcohol approximately 4-5% v/v)		209	209	89.2	0	0	0	0	0	3.9	1.6	1.7	2.3	0	0	0	0	5.6	0	5.6	0	0	0	0	0	0	0	0	0	0	0	0	5.6	5.6	0	0.2	0	0	0.3	0	0	0
				2	Label	01A30182	Cider, pear (perry), alcoholic		198	198	87.3	0		0	0.2	0	3.6								4	0	4	1.5												5.5	5.5
D_A5E	Other	Vegemite™, Marmite™ or Promite™	Single	AFCD				No	651	578	40.9	18.7	3.28	0.9	14.3	9.15	0	1	0.65	4.25	0.8	0	0	0	6.7	5.9	6.7	7.05	0	0	0	0	0	0	0	0	0	0	0	13.75	13.75	0	0	0	0	0	0	0	0
				1		F008783	Spread, yeast, marmite		623	529	40.9	13.3	2.33	0.9	14.6	11.8	0	2	1.3	8.5	0	0	0	0	11.8	11.8	11.8	4.8	0	0	0	0	0	0	0	0	0	0	0	16.6	16.6	0	0	0	0	0	0	0	0
				1		F008785	Spread, yeast, vegemite		679	627	40.9	24.1	4.23	0.9	14	6.5	0	0	0	0	1.6	0	0	0	1.6	0	1.6	9.3	0	0	0	0	0	0	0	0	0	0	0	10.9	10.9	0	0	0	0	0	0	0	0
[truncated: 172 more columns]

## Sheet: SA Energy (Female)
1	2	4				5	6	7	8	9	10	11	12	13	14	15	16	17	18	19	20	21	22	23	24	25	26	27	28	29	30	31	32	33	34	35	36	37	38	39	40	41	42	43	44	45	46	47	48
									E	F	G	H		I	R	P	Q								M	N	O	L												K	J
CDAH	Food Group	CDAH-1 FFQ Item	Components	Database	AUSNUT Source	Item code	Item description	Weighted	Energy, with dietary fibre	Energy, without dietary fibre	Moisture (water)	Protein	Nitrogen	Total Fat	Ash	Dietary fibre	Alcohol	Fructose	Glucose	Sucrose	Maltose	Lactose	Galactose	Maltotriose	Total sugars	Added sugars	Free sugars	Starch	Dextrin	Glycerol	Glycogen	Inulin	Mannitol	Maltodextrin	Oligosaccharides	Raffinose	Stachyose	Sorbitol	Resistant starch	Available carbohydrate, without sugar alcohols	Available carbohydrate, with sugar alcohols	Acetic acid	Citric acid	Fumaric acid	Lactic acid	Malic acid	Oxalic acid	Propionic acid	Quinic acid
									kJ	kJ	g	g	g	g	g	g	g	g	g	g	g	g	g	g	g	g	g	g	g	g	g	g	g	g	g	g	g	g	g	g	g	g	g	g	g	g	g	g	g
D_A2B	Whole Grains	wholemeal/mixed grain bread (toast or rolls)	Single	AFCD				No	1132.6	1074.8	30.51	12.01	2.085	3.89	2.33	6.66	0	0.22	0.1	0.02	1.78	0.02	0	0	2.69	0	0	40.2	0	0	0	0	0	0	0	0	0	0	0.4	42.9	42.9	0	0	0	0	0	0	0	0
				1		F001360	Bread roll, from wholemeal flour		1095	1048	32.5	10.1	1.74	3	2.2	5.8	0	0.2	0.4	0	2.4	0	0	0	3	0	0	42.2	0	0	0	0	0	0	0	0	0	0	0	45.2	45.2	0	0	0	0	0	0	0	0
				1		F001364	Bread roll, from wholemeal flour, toasted		1288	1233	20.6	11.9	2.05	3.5	2.6	6.9	0	0.2	0.4	0	2.9	0	0	0	3.5	0	0	49.6	0	0	0	0	0	0	0	0	0	0	0	53.1	53.1	0	0	0	0	0	0	0	0
				1		F001553	Bread, from wholemeal flour		971	914	39.2	11.2	1.93	2.3	2	6.2	0	0.4	0.1	0	2.2	0	0	0	2.7	0	0	35	0	0	0	0	0	0	0	0	0	0	0.9	37.7	37.7	0	0	0	0	0	0	0	0
				1		F001597	Bread, from wholemeal flour, toasted		1142	1076	28.5	13.2	2.27	2.7	2.4	7.3	0	0.5	0.1	0	2.6	0	0	0	3.2	0	0	41.2	0	0	0	0	0	0	0	0	0	0	1	44.4	44.4	0	0	0	0	0	0	0	0
				1		F001573	Bread, from wholemeal flour, extra grainy & seeds		1064	1000	35.6	11.6	2	4.6	2.1	7.1	0	0	0	0	0	0	0	0	2.5	0	0	34.9	0	0	0	0	0	0	0	0	0	0	0	37.5	37.5	0	0	0	0	0	0	0	0
				1		F001576	Bread, from wholemeal flour, extra grainy & seeds, toasted		1251	1177	24.2	13.6	2.35	5.4	2.4	8.4	0	0	0	0	0	0	0	0	3	0	0	41.1	0	0	0	0	0	0	0	0	0	0	0	44.1	44.1	0	0	0	0	0	0	0	0
				1		F001365	Bread roll, mixed grain		1027	983	35.8	11.1	1.95	3	2.2	5.6	0	0.2	0	0	2	0.1	0	0	2.3	0	0	38	0	0	0	0	0	0	0	0	0	0	0	40.3	40.3	0	0	0	0	0	0	0	0
				1		F001368	Bread roll, mixed grain, toasted		1209	1156	24.5	13.1	2.3	3.5	2.6	6.6	0	0.2	0	0	2.4	0.1	0	0	2.7	0	0	44.7	0	0	0	0	0	0	0	0	0	0	0	47.4	47.4	0	0	0	0	0	0	0	0
				1		F001621	Bread, mixed grain		1047	993	37.6	11.2	1.96	5	2.2	5.8	0	0.2	0	0.1	1.5	0	0	0	1.8	0	0	34.6	0	0	0	0	0	0	0	0	0	0	1	36.4	36.4	0	0	0	0	0	0	0	0
				1		F001644	Bread, mixed grain, toasted		1232	1168	26.6	13.1	2.3	5.9	2.6	6.9	0	0.3	0	0.1	1.8	0	0	0	2.2	0	0	40.7	0	0	0	0	0	0	0	0	0	0	1.1	42.9	42.9	0	0	0	0	0	0	0	0
D_A2F		muesli	Single	AFCD				No	1663	1578	7.85	9.85	1.575	12.05	1.65	10.4	0	9.1	8.7	1.35	0.75	0.3	0	0	20.2	6	6.75	37.7	0	0	0	0	0	0	0	0	0	0	0.25	57.9	57.9	0	0	0	0	0	0	0	0
				1		F005856	Muesli, toasted, added dried fruit & nuts, unfortified		1680	1585	6.1	8.9	1.42	13.3	1.5	11.4	0	9.4	8.5	1.7	1.5	0.6	0	0	21.7	6.2	7.7	34.9	0	0	0	0	0	0	0	0	0	0	0.5	56.6	56.6	0	0	0	0	0	0	0	0
				1		F005857	Muesli, untoasted or natural style, added dried fruit, unfortified		1646	1571	9.6	10.8	1.73	10.8	1.8	9.4	0	8.8	8.9	1	0	0	0	0	18.7	5.8	5.8	40.5	0	0	0	0	0	0	0	0	0	0	0	59.2	59.2	0	0	0	0	0	0	0	0
D_A2G		cooked porridge	Single	AUSNUT				No	429.8	415.2	75.56	4.88	#DIV/0!	2.84	0.82	1.84	0	#DIV/0!	#DIV/0!	#DIV/0!	#DIV/0!	#DIV/0!	#DIV/0!	#DIV/0!	3.64	0.3	0.3	9.64	#DIV/0!	#DIV/0!	#DIV/0!	#DIV/0!	#DIV/0!	#DIV/0!	#DIV/0!	#DIV/0!	#DIV/0!	#DIV/0!	#DIV/0!	13.5	13.5	#DIV/0!	#DIV/0!	#DIV/0!	#DIV/0!	#DIV/0!	#DIV/0!	#DIV/0!	#DIV/0!
				2	Recipe	02A10398	Porridge, rolled oats, prepared with regular fat cows milk		536	522	72.7	5.4		4.8	0.9	1.7	0								5.8	0	0	9.3												15.1	15.1
				2	Recipe	02D20030	Porridge, rolled oats, prepared with reduced fat cows milk		455	442	73.9	5.7		2.8	1	1.7	0								5.1	0	0	9.2												14.3	14.3
				2	Recipe	02D20031	Porridge, rolled oats, prepared with skim cows milk		400	387	74.6	5.6		1.6	1	1.7	0								4.7	0	0	9.1												13.9	13.9
				2	Recipe	02A10466	Porridge, rolled oats, prepared with soy milk		471	453	73.4	5.3		3.4	0.9	2.3	0								2.4	1.5	1.5	10.7												14.1	14.1
				2	Recipe	02A10389	Porridge, rolled oats, prepared with water		287	272	83.2	2.4		1.6	0.3	1.8	0								0.2	0	0	9.9												10.1	10.1
D_A8A	Fruits	fruits (dried, frozen, canned)	Multiple					Yes	749.553	707.156	47.2539	1.72021	0.273612	0.331768	1.10301	5.3046	0	14.2665	12.5395	2.48755	0	0	0	0	38.1927	6.85725	7.0687	1.41237	0	0	0	0	0	0	0	0	0	0	0	39.6083	40.7464	0	0.480273	0	0	0.451144	0.00636917	0	0.268168
				AFCD			Dried	0.573226	1114.33	1055.11	21.4444	2.48889	0.398889	0.466667	1.7	7.41111	0	20.8667	18.4778	2.24444	0	0	0	0	57.0889	7.57778	7.57778	2.37778	0	0	0	0	0	0	0	0	0	0	0	59.4667	61.1222	0	0.477778	0	0	0.577778	0.0111111	0	0.444444
				1		F000089	Apple, dried		1232	1159	18.6	1.3	0.21	0.3	1.2	9.1	0	39.6	14.7	7.8	0	0	0	0	62.1	0	0	5.3	0	0	0	0	0	0	0	0	0	0.6	0	67.4	68	0	0.1	0	0	3.1	0	0	0
				1		F000130	Apricot, dried		886	819	29.6	4.3	0.69	0.2	3.1	8.4	0	12.5	15.6	12.4	0	0	0	0	40.5	0	0	1	0	0	0	0	0	0	0	0	0	2.9	0	41.5	44.4	0	2.3	0	0	0.2	0	0	0.1
				1		F003248	Cranberry, dried, sweetened		1331	1288	15.8	0.2	0.03	1.1	0.2	5.3	0	0	0	0	0	0	0	0	72.6	68.2	68.2	4.9	0	0	0	0	0	0	0	0	0	0	0	77.5	77.5	0	0	0	0	0	0	0	0
				1		F003331	Currant, dried		1167	1119	17.2	2.8	0.45	0.5	1.8	6	0	32.2	31	0	0	0	0	0	63.2	0	0	1.9	0	0	0	0	0	0	0	0	0	0	0	65.1	65.1	0	0	0	0	0.4	0	0	0.5
				1		F003496	Date, dried		1212	1135	16	2	0.32	0.2	1.7	9.7	0	33.4	32.5	0	0	0	0	0	65.9	0	0	1.3	0	0	0	0	0	0	0	0	0	0	0	67.2	67.2	0	1.5	0	0	0.2	0	0	0
				1		F003832	Fig, dried		1082	968	21.3	3.6	0.58	0.7	2.1	14.3	0	27.2	25.4	0	0	0	0	0	52.6	0	0	1.9	0	0	0	0	0	0	0	0	0	0	0	54.5	54.5	0	0.4	0	0	0.2	0.1	0	0
				1		F007494	Prune (dried plum)		841	778	37.1	2.3	0.37	0.4	1.4	7.8	0	11.9	19.1	0	0	0	0	0	31	0	0	1.5	0	0	0	0	0	0	0	0	0	11.4	0	32.5	43.9	0	0	0	0	0.3	0	0	1.8
				1		F007610	Raisin		1210	1188	21	3.3	0.53	0.5	1.9	2.8	0	0	0	0	0	0	0	0	66.9	0	0	1.8	0	0	0	0	0	0	0	0	0	0	0	68.7	68.7	0	0	0	0	0.4	0	0	0.8
				1		F008983	Sultana		1068	1042	16.4	2.6	0.41	0.3	1.9	3.3	0	31	28	0	0	0	0	0	59	0	0	1.8	0	0	0	0	0	0	0	0	0	0	0	60.8	60.8	0	0	0	0	0.4	0	0	0.8
				Mixed			Frozen	0.069408	180.5	145	86.4	0.925	0.12	0.175	0.35	4.45	0	3.5	3.06667	0.0333333	0	0	0	0	6.825	0	0	0.175	0	0	0	0	0	0	0	0	0	0	0	7.025	7.025	0	1	0	0	0.0333333	0	0	0
				1		F001289	Blueberry, purchased frozen		199	170	83.1	0.5	0.08	0	0.2	3.6	0	4.9	4.5	0	0	0	0	0	9.5	0	0	0.4	0	0	0	0	0	0	0	0	0	0	0	9.9	9.9	0	0.3	0	0	0	0	0	0
				2	Recipe	06A10116	Blackberry, purchased frozen		211	162	84.6	1.4		0.3	0.3	6.1	0								7.5	0	0	0												7.5	7.5
				1		F007618	Raspberry, purchased frozen		203	159	85.8	1.1	0.17	0.2	0.4	5.6	0	3.5	2.9	0.1	0	0	0	0	6.5	0	0	0.2	0	0	0	0	0.1	0	0	0	0	0	0	6.8	6.8	0	2	0	0	0.1	0	0	0
				1		F008951	Strawberry, purchased frozen		109	89	92.1	0.7	0.11	0.2	0.5	2.5	0	2.1	1.8	0	0	0	0	0	3.8	0	0	0.1	0	0	0	0	0	0	0	0	0	0	0	3.9	3.9	0	0.7	0	0	0	0	0	0
				AFCD			Canned	0.357367	274.958	258.208	81.05	0.641667	0.1025	0.145833	0.291667	2.09167	0	5.77083	4.85417	3.35417	0	0	0	0	13.975	7.03333	7.625	0.104167	0	0	0	0	0	0	0	0	0	0	0	14.0833	14.6125	0	0.383333	0	0	0.329167	0	0	0.0375
				1		F007614	Raspberry, canned in syrup		315	295	78.7	0.6	0.09	0.1	0.2	2.5	0	7.8	7.7	1.4	0	0	0	0	16.8	14.4	14.4	0.1	0	0	0	0	0	0	0	0	0	0	0	17	17	0	1	0	0	0.1	0	0	0
				1		F007615	Raspberry, canned in syrup, drained		343	295	75.1	1	0.16	0.2	0.2	6	0	7.3	7.3	1.3	0	0	0	0	15.9	10	10	0.3	0	0	0	0	0	0	0	0	0	0	0	16.2	16.2	0	1	0	0	0.1	0	0	0
				1		F008945	Strawberry, canned in syrup		335	323	77.6	0.5	0.07	0.2	0.2	1.5	0	8.8	8.6	1.3	0	0	0	0	18.7	17.3	17.3	0.1	0	0	0	0	0	0	0	0	0	0.1	0	18.8	18.9	0	0.6	0	0	0.1	0	0	0
				1		F008946	Strawberry, canned in syrup, drained		353	325	76.2	0.9	0.14	0.1	0.3	3.5	0	8.7	8.5	1.3	0	0	0	0	18.5	15.2	15.2	0.2	0	0	0	0	0	0	0	0	0	0	0	18.7	18.7	0	0.6	0	0	0.1	0	0	0
				1		F005288	Mandarin, canned in syrup		241	236	84.2	0.4	0.06	0.1	0.2	0.6	0	4.7	4.5	4.2	0	0	0	0	13.4	9.3	9.3	0.1	0	0	0	0	0	0	0	0	0	0	0	13.5	13.5	0	0.7	0	0	0.1	0	0	0
				1		F005289	Mandarin, canned in syrup, drained		254	245	83.9	0.5	0.08	0.2	0.2	1.1	0	4.8	4.6	4.2	0	0	0	0	13.6	6.3	6.3	0.2	0	0	0	0	0	0	0	0	0	0	0	13.8	13.8	0	0.7	0	0	0.1	0	0	0
				1		F002513	Cherry, black, canned in syrup		299	292	79.3	0.7	0.11	0.1	0.3	0.9	0	6.6	7.3	1.8	0	0	0	0	15.8	10.3	10.3	0.2	0	0	0	0	0	0	0	0	0	1	0	16	17	0	0	0	0	0.5	0	0	0
				1		F002514	Cherry, black, canned in syrup, drained		310	296	78.8	0.9	0.14	0.1	0.3	1.7	0	6.6	7.3	1.8	0	0	0	0	15.7	5.4	5.4	0.3	0	0	0	0	0	0	0	0	0	1	0	16	17	0	0	0	0	0.5	0	0	0
				1		F004141	Fruit salad, canned in fruit juice		200	189	85.3	0.7	0.11	0.1	0.4	1.4	0	4.1	2.7	3	0	0	0	0	9.8	0	3.7	0	0	0	0	0	0	0	0	0	0	0.7	0	9.8	10.5	0	0.3	0	0	0.4	0	0	0.1
				1		F004142	Fruit salad, canned in fruit juice, drained		207	189	84.6	0.8	0.14	0.2	0.4	2.3	0	4.1	2.6	2.8	0	0	0	0	9.5	0	0	0	0	0	0	0	0	0	0	0	0	0.6	0	9.5	10.1	0	0.3	0	0	0.4	0	0	0.1
				1		F006593	Pear, canned in pear juice		194	180	86.6	0.5	0.07	0	0.3	1.7	0	6.5	1.6	0.6	0	0	0	0	8.7	0	3.5	0	0	0	0	0	0	0	0	0	0	1.9	0	8.7	10.6	0	0.2	0	0	0.2	0	0	0
				1		F006594	Pear, canned in pear juice, drained		200	178	85.6	0.6	0.1	0	0.3	2.8	0	6.4	1.6	0.6	0	0	0	0	8.6	0	0	0	0	0	0	0	0	0	0	0	0	1.8	0	8.6	10.3	0	0.2	0	0	0.2	0	0	0
				1		F000122	Apricot, canned in pear juice		192	177	85.7	0.8	0.13	0	0.4	1.8	0	3.5	2.3	2.4	0	0	0	0	8.2	0	3.6	0	0	0	0	0	0	0	0	0	0	1.4	0	8.2	9.6	0	0.3	0	0	0.8	0	0	0
				1		F000123	Apricot, canned in pear juice, drained		196	171	84.9	1	0.16	0	0.4	3.1	0	3	2.4	2.4	0	0	0	0	7.8	0	0	0	0	0	0	0	0	0	0	0	0	1.1000000000000001	0	7.8	8.9	0	0.3	0	0	0.8	0	0	0.1
				1		F006553	Peach, canned in pear juice		184	174	87.4	0.6	0.1	0	0.4	1.3	0	3.7	1.8	2.8	0	0	0	0	8.3	0	3.4	0	0	0	0	0	0	0	0	0	0	1.2	0	8.3	9.5	0	0.2	0	0	0.6	0	0	0.2
				1		F006554	Peach, canned in pear juice, drained		191	175	86.7	0.8	0.12	0.1	0.3	2	0	3.6	1.7	2.8	0	0	0	0	8.2	0	0	0	0	0	0	0	0	0	0	0	0	1.2	0	8.2	9.4	0	0.2	0	0	0.5	0	0	0.2
				1		F006825	Plum, dark, canned in syrup		370	361	75	0.3	0.06	0.1	0.2	1	0	10	9.7	1.3	0	0	0	0	21.1	18.2	18.2	0.2	0	0	0	0	0	0	0	0	0	0.3	0	21.3	21.6	0	0	0	0	0.7	0	0	0.1
				1		F006826	Plum, dark, canned in syrup, drained		385	369	74.6	0.4	0.07	0.1	0.2	2	0	10	9.7	1.3	0	0	0	0	21	15.5	15.5	0.3	0	0	0	0	0	0	0	0	0	0.5	0	21.3	21.8	0	0	0	0	0.7	0	0	0.1
				1		F005300	Mango, pulped, canned		259	249	82.8	0.4	0.06	0	0.5	1.2	0	3.3	0.6	10.5	0	0	0	0	14.3	1.9	1.9	0.5	0	0	0	0	0	0	0	0	0	0	0	14.8	14.8	0	0	0	0	0	0	0	0
				1		F006332	Passionfruit, pulp, canned		424	369	70.2	1.5	0.24	0.2	0.3	7	0	1	1.2	17.8	0	0	0	0	19.8	17	17	0	0	0	0	0	0	0	0	0	0	0	0	19.8	19.8	0	0	0	0	0	0	0	0
				1		F006707	Pineapple, canned in pineapple juice		236	230	84.7	0.5	0.08	0.6	0.3	0.8	0	4.2	4.1	3.7	0	0	0	0	12	0	0	0	0	0	0	0	0	0	0	0	0	0	0	12	12	0	0.5	0	0	0.2	0	0	0
				1		F006708	Pineapple, canned in pineapple juice, drained		206	191	85	0.5	0.09	0.1	0.3	1.9	0	3.2	3	4.3	0	0	0	0	10.5	0	0	0	0	0	0	0	0	0	0	0	0	0	0	10.5	10.5	0	0.7	0	0	0.3	0	0	0
				1		F006711	Pineapple, canned in syrup		360	354	76.4	0.3	0.05	0.6	0.2	0.7	0	9.1	8.6	2.1	0	0	0	0	19.8	15.7	15.7	0	0	0	0	0	0	0	0	0	0	0	0	19.8	19.8	0	0.7	0	0	0.3	0	0	0
				1		F006712	Pineapple, canned in syrup, drained		345	334	75.9	0.2	0.03	0.3	0.2	1.4	0	7.5	7.1	4.8	0	0	0	0	19.4	12.3	12.3	0	0	0	0	0	0	0	0	0	0	0	0	19.4	19.4	0	0.7	0	0	0.2	0	0	0
D_A8B		fresh fruit salad	Single	AUSNUT				No	259.75	243.5	82.325	0.75	#DIV/0!	0.2	0.475	2.025	0	#DIV/0!	#DIV/0!	#DIV/0!	#DIV/0!	#DIV/0!	#DIV/0!	#DIV/0!	12.325	3.925	4.05	0.95	#DIV/0!	#DIV/0!	#DIV/0!	#DIV/0!	#DIV/0!	#DIV/0!	#DIV/0!	#DIV/0!	#DIV/0!	#DIV/0!	#DIV/0!	13.3	13.4	#DIV/0!	#DIV/0!	#DIV/0!	#DIV/0!	#DIV/0!	#DIV/0!	#DIV/0!	#DIV/0!
				2	Recipe	06E10135	Fruit salad, fresh, tropical style, commercial		267	252	81.8	0.8		0.2	0.5	1.9	0								12.5	4.3	4.6	1.2												13.8	13.8
				2	Recipe	06E10138	Fruit salad, fresh, tropical style (banana, mango, papaya and other fruits), homemade		340	320	77.6	1		0.2	0.5	2.5	0								15.9	6.3	6.3	1.8												17.7	17.7
				2	Recipe	06E10096	Fruit salad, commercial, fresh		150	138	88.8	0.5		0.2	0.4	1.5	0								7.1	0	0.2	0												7.1	7.3
				2	Recipe	06E10136	Fruit salad, homemade, fresh, not further defined		282	264	81.1	0.7		0.2	0.5	2.2	0								13.8	5.1	5.1	0.8												14.6	14.8
D_A8C		apple or pear	Multiple					Yes	231.958	210.957	84.7107	0.313651	0.0503995	0.0624862	0.256271	2.63252	0	6.67658	2.92641	1.81277	0	0	0	0	11.4254	0	0	0.220422	0	0	0	0	0	0	0	0	0	0	0	11.6362	12.3292	0	0.0227523	0	0	0.557271	0	0	0
				AFCD			Apple	0.772477	229	209	84.8375	0.3	0.04875	0.075	0.2375	2.5125	0	6.7875	2.675	2.0875	0	0	0	0	11.5625	0	0	0.25	0	0	0	0	0	0	0	0	0	0	0	11.8	12.1375	0	0	0	0	0.6625	0	0	0
				1		F000086	Apple, bonza, unpeeled, raw		244	218	85.3	0.3	0.05	0.3	0.2	3.2	0	7.6	2.8	1.1	0	0	0	0	11.5	0	0	0	0	0	0	0	0	0	0	0	0	0.5	0	11.5	12	0	0	0	0	1	0	0	0
				1		F000091	Apple, fuji, unpeeled, raw		245	226	84.1	0.3	0.05	0.3	0.2	2.4	0	7.7	3.3	1.1	0	0	0	0	12.1	0	0	0	0	0	0	0	0	0	0	0	0	0.4	0	12.1	12.5	0	0	0	0	1	0	0	0
				1		F000092	Apple, golden delicious, unpeeled, raw		202	182	84.9	0.3	0.05	0	0.2	2.5	0	6.6	2.4	1.5	0	0	0	0	10.5	0	0	0	0	0	0	0	0	0	0	0	0	0.3	0	10.5	10.8	0	0	0	0	0.4	0	0	0
				1		F000095	Apple, granny-smith, unpeeled, raw		202	184	85.2	0.3	0.05	0	0.2	2.3	0	5.5	2.8	2	0	0	0	0	10.3	0	0	0.2	0	0	0	0	0	0	0	0	0	0.3	0	10.5	10.8	0	0	0	0	0.6	0	0	0
				1		F000099	Apple, jonathon, unpeeled, raw		226	208	84	0.3	0.05	0	0.2	2.3	0	6.6	2.9	2.3	0	0	0	0	11.8	0	0	0.1	0	0	0	0	0	0	0	0	0	0.4	0	11.9	12.3	0	0	0	0	0.6	0	0	0
				1		F000105	Apple, pink lady, unpeeled, raw		243	219	84	0.2	0.03	0	0.4	3	0	6.1	1.4	4.6	0	0	0	0	12.2	0	0	0.2	0	0	0	0	0	0	0	0	0	0.5	0	12.3	12.8	0	0	0	0	1	0	0	0
				1		F000107	Apple, red delicious, unpeeled, raw		248	230	84.5	0.3	0.05	0	0.2	2.3	0	7.3	3.5	2.2	0	0	0	0	13	0	0	0.5	0	0	0	0	0	0	0	0	0	0.3	0	13.5	13.8	0	0	0	0	0.3	0	0	0
				1		F000111	Apple, royal gala, unpeeled, raw		222	205	86.7	0.4	0.06	0	0.3	2.1	0	6.9	2.3	1.9	0	0	0	0	11.1	0	0	1	0	0	0	0	0	0	0	0	0	0	0	12.1	12.1	0	0	0	0	0.4	0	0	0
				AFCD			Pear	0.227523	242	217.6	84.28	0.36	0.056	0.02	0.32	3.04	0	6.3	3.78	0.88	0	0	0	0	10.96	0	0	0.12	0	0	0	0	0	0	0	0	0	0	0	11.08	12.98	0	0.1	0	0	0.2	0	0	0
				1		F006585	Pear, brown skin, unpeeled, raw		264	237	81	0.3	0.05	0	0.3	3.4	0	6.3	1.7	2.4	0	0	0	0	10.4	0	0	0	0	0	0	0	0	0	0	0	0	3.9	0	10.4	14.3	0	0	0	0	0.3	0	0	0
				1		F006601	Pear, green skin, unpeeled, raw		278	254	84.2	0.4	0.06	0	0.4	3	0	6.2	5.7	0.5	0	0	0	0	12.4	0	0	0	0	0	0	0	0	0	0	0	0	2.8	0	12.4	15.2	0	0.2	0	0	0.2	0	0	0
				1		F006604	Pear, nashi, unpeeled, raw		209	192	86.7	0.4	0.06	0.1	0.2	2.1	0	6	4.4	0.2	0	0	0	0	10.6	0	0	0.5	0	0	0	0	0	0	0	0	0	0	0	11.1	11.1	0	0.1	0	0	0.3	0	0	0
				1		F006606	Pear, Packham's triumph, unpeeled, raw		231	207	84.8	0.4	0.06	0	0.4	3	0	6.2	5.7	0.5	0	0	0	0	12.4	0	0	0.1	0	0	0	0	0	0	0	0	0	0	0	12.5	12.5	0	0	0	0	0	0	0	0
				1		F006612	Pear, William Bartlett, unpeeled, raw		228	198	84.7	0.3	0.05	0	0.3	3.7	0	6.8	1.4	0.8	0	0	0	0	9	0	0	0	0	0	0	0	0	0	0	0	0	2.8	0	9	11.8	0	0.2	0	0	0.2	0	0	0
D_A8D		orange or mandarin or grapefruit	Multiple					Yes	184.929	169.419	86.482	0.941474	0.148295	0.00448127	0.436992	1.93403	0	2.37023	2.06214	4.59203	0	0	0	0	9.02439	0	0	0	0	0	0	0	0	0	0	0	0	0	0	9.02439	9.02439	0	0.721534	0	0	0.177023	0	0	0
				AFCD			Orange	0.414737	174.5	155.5	87	1	0.16	0	0.5	2.4	0	2.1	1.9	4.2	0	0	0	0	8.2	0	0	0	0	0	0	0	0	0	0	0	0	0	0	8.2	8.2	0	0.6	0	0	0.15	0	0	0
				1		F006276	Orange, navel, peeled, raw		174	155	86.4	1	0.16	0	0.5	2.4	0	2.1	1.9	4.2	0	0	0	0	8.2	0	0	0	0	0	0	0	0	0	0	0	0	0	0	8.2	8.2	0	0.6	0	0	0.1	0	0	0
				1		F006279	Orange, valencia, peeled, raw		175	156	87.6	1	0.16	0	0.5	2.4	0	2.1	1.9	4.2	0	0	0	0	8.2	0	0	0	0	0	0	0	0	0	0	0	0	0	0	8.2	8.2	0	0.6	0	0	0.2	0	0	0
				AFCD			Grapefruit	0.0224064	125	111	89	0.9	0.14	0.2	0.2	1.7	0	1.6	1.6	1.6	0	0	0	0	4.8	0	0	0	0	0	0	0	0	0	0	0	0	0	0	4.8	4.8	0	1	0	0	0.1	0	0	0
				1		F004262	Grapefruit, peeled, raw		125	111	89	0.9	0.14	0.2	0.2	1.7	0	1.6	1.6	1.6	0	0	0	0	4.8	0	0	0	0	0	0	0	0	0	0	0	0	0	0	4.8	4.8	0	1	0	0	0.1	0	0	0
				AFCD			Mandarin	0.562857	195	182	86	0.9	0.14	0	0.4	1.6	0	2.6	2.2	5	0	0	0	0	9.8	0	0	0	0	0	0	0	0	0	0	0	0	0	0	9.8	9.8	0	0.8	0	0	0.2	0	0	0
				1		F005293	Mandarin, peeled, raw		195	182	86	0.9	0.14	0	0.4	1.6	0	2.6	2.2	5	0	0	0	0	9.8	0	0	0	0	0	0	0	0	0	0	0	0	0	0	9.8	9.8	0	0.8	0	0	0.2	0	0	0
D_A8E		banana	Single	AFCD				No	394	366	76.2	1.4	0.22	0.3	1	2.2	0	6.2	6.7	0	0	0	0	0	12.8	0	0	6.8	0	0	0	0	0	0	0	0	0	0	1.2	19.6	19.6	0.2	0.2	0	0.3	0.2	0	0	0
				1		F000262	Banana, cavendish, peeled, raw		394	366	76.2	1.4	0.22	0.3	1	2.2	0	6.2	6.7	0	0	0	0	0	12.8	0	0	6.8	0	0	0	0	0	0	0	0	0	0	1.2	19.6	19.6	0.2	0.2	0	0.3	0.2	0	0	0
D_A8F		peach or nectarine or plum or apricot	Multiple					Yes	171.577	154.893	87.2483	0.8992	0.148413	0.1	0.351867	2.006	0	1.2956	1.48507	4.54853	0	0	0	0	7.35627	0	0	0.0353333	0	0	0	0	0	0	0	0	0	0.159467	0	7.3916	7.65707	0	0.3984	0	0	0.74	0	0	0.191733
				AFCD			Peach and nectarine	0.706667	174.5	158	87.3	1	0.165	0.1	0.35	1.95	0	1.25	1.3	5.1	0	0	0	0	7.7	0	0	0.05	0	0	0	0	0	0	0	0	0	0	0	7.75	7.9	0	0.4	0	0	0.5	0	0	0.2
				1		F006573	Peach, yellow, unpeeled, raw		168	152	87.4	0.8	0.14	0.1	0.4	1.9	0	1.3	1.2	4.8	0	0	0	0	7.4	0	0	0.1	0	0	0	0	0	0	0	0	0	0.3	0	7.5	7.8	0	0.4	0	0	0.4	0	0	0.2
				1		F006021	Nectarine, yellow, unpeeled, raw		181	164	87.2	1.2	0.19	0.1	0.3	2	0	1.2	1.4	5.4	0	0	0	0	8	0	0	0	0	0	0	0	0	0	0	0	0	0	0	8	8	0	0.4	0	0	0.6	0	0	0.2
				AFCD			Apricot	0.0826667	171	151	85.4	0.8	0.13	0.1	0.5	2.5	0	0.4	1.5	4.8	0	0	0	0	6.6	0	0	0	0	0	0	0	0	0	0	0	0	0.4	0	6.6	7	0	1.4	0	0	0.6	0	0	0.1
				1		F000134	Apricot, raw		171	151	85.4	0.8	0.13	0.1	0.5	2.5	0	0.4	1.5	4.8	0	0	0	0	6.6	0	0	0	0	0	0	0	0	0	0	0	0	0.4	0	6.6	7	0	1.4	0	0	0.6	0	0	0.1
				AFCD			Plum	0.210667	162	146	87.8	0.6	0.1	0.1	0.3	2	0	1.8	2.1	2.6	0	0	0	0	6.5	0	0	0	0	0	0	0	0	0	0	0	0	0.6	0	6.5	7.1	0	0	0	0	1.6	0	0	0.2
				1		F006832	Plum, unpeeled, raw		162	146	87.8	0.6	0.1	0.1	0.3	2	0	1.8	2.1	2.6	0	0	0	0	6.5	0	0	0	0	0	0	0	0	0	0	0	0	0.6	0	6.5	7.1	0	0	0	0	1.6	0	0	0.2
D_A8G		mango or paw-paw	Multiple					Yes	223.5	212.221	84.8389	0.4	0.06	0.0142105	0.471579	1.4421	0	3.38579	1.02631	7.63527	0	0	0	0	12.0474	0	0	0.428948	0	0	0	0	0	0	0	0	0	0	0	12.4763	12.4763	0	0.443158	0	0	0.0284209	0	0	0
				AFCD			Mango	0.857895	237	227	84.1	0.4	0.06	0	0.5	1.3	0	3.4	0.6	8.9	0	0	0	0	12.9	0	0	0.5	0	0	0	0	0	0	0	0	0	0	0	13.4	13.4	0	0.5	0	0	0	0	0	0
				1		F005299	Mango, peeled, raw		237	227	84.1	0.4	0.06	0	0.5	1.3	0	3.4	0.6	8.9	0	0	0	0	12.9	0	0	0.5	0	0	0	0	0	0	0	0	0	0	0	13.4	13.4	0	0.5	0	0	0	0	0	0
				AFCD			Papaya (paw paw)	0.142105	142	123	89.3	0.4	0.06	0.1	0.3	2.3	0	3.3	3.6	0	0	0	0	0	6.9	0	0	0	0	0	0	0	0	0	0	0	0	0	0	6.9	6.9	0	0.1	0	0	0.2	0	0	0
				1		F006528	Pawpaw (papaya), peeled, raw		142	123	89.3	0.4	0.06	0.1	0.3	2.3	0	3.3	3.6	0	0	0	0	0	6.9	0	0	0	0	0	0	0	0	0	0	0	0	0	0	6.9	6.9	0	0.1	0	0	0.2	0	0	0
D_A8H		pineapple	Single	AFCD				No	178	163	86.8	0.6	0.1	0.2	0.4	1.8	0	1.8	1.3	5.2	0	0	0	0	8.2	0	0	0	0	0	0	0	0	0	0	0	0	0	0	8.2	8.2	0	0.9	0	0	0.2	0	0	0
				1		F006702	Pineapple (cayenne), peeled, raw		178	163	86.8	0.6	0.1	0.2	0.4	1.8	0	1.8	1.3	5.2	0	0	0	0	8.2	0	0	0	0	0	0	0	0	0	0	0	0	0	0	8.2	8.2	0	0.9	0	0	0.2	0	0	0
D_A8I		grapes or berries	Multiple					Yes	237.629	208.281	83.0137	0.95472	0.151793	0.14528	0.409441	3.68199	0	5.71912	5.3361	0.0122627	0	0	0	0	11.0552	0	0	0.0858386	0	0	0	0	0	0	0	0	0	0	0	11.1533	11.1533	0	0.41693	0	0.0122627	0.317009	0	0	0
				AFCD			Grapes	0.509494	293.833	270.167	79.6333	0.983333	0.158333	0.116667	0.466667	2.96667	0	7.78333	7.41667	0	0	0	0	0	15.2	0	0	0	0	0	0	0	0	0	0	0	0	0	0	15.2	15.2	0	0	0	0	0.55	0	0	0
				1		F004253	Grape, black muscatel/muscat, raw		349	328	75	1.1	0.18	0.1	0.4	2.7	0	9.5	9.3	0	0	0	0	0	18.8	0	0	0	0	0	0	0	0	0	0	0	0	0	0	18.8	18.8	0	0	0	0	0.4	0	0	0
				1		F004254	Grape, black sultana, raw		278	252	79.2	1.2	0.19	0.1	0.5	3.3	0	7.3	6.7	0	0	0	0	0	14	0	0	0	0	0	0	0	0	0	0	0	0	0	0	14	14	0	0	0	0	0.4	0	0	0
				1		F004256	Grape, cornichon, raw		257	237	82.1	1.3	0.21	0.1	0.5	2.5	0	6	6.7	0	0	0	0	0	12.7	0	0	0	0	0	0	0	0	0	0	0	0	0	0	12.7	12.7	0	0	0	0	0.7	0	0	0
				1		F004259	Grape, red globe, raw		322	294	80.7	0.9	0.14	0.2	0.7	3.5	0	9.2	7.1	0	0	0	0	0	16.3	0	0	0	0	0	0	0	0	0	0	0	0	0	0	16.3	16.3	0	0	0	0	1	0	0	0
				1		F004260	Grape, thompson seedless or sultana, raw		276	257	80.6	0.6	0.1	0.1	0.4	2.3	0	7.6	7.4	0	0	0	0	0	15	0	0	0	0	0	0	0	0	0	0	0	0	0	0	15	15	0	0	0	0	0.3	0	0	0
				1		F004261	Grape, waltham cross, raw		281	253	80.2	0.8	0.13	0.1	0.3	3.5	0	7.1	7.3	0	0	0	0	0	14.4	0	0	0	0	0	0	0	0	0	0	0	0	0	0	14.4	14.4	0	0	0	0	0.5	0	0	0
				AFCD			Berries	0.490506	179.25	144	86.525	0.925	0.145	0.175	0.35	4.425	0	3.575	3.175	0.025	0	0	0	0	6.75	0	0	0.175	0	0	0	0	0	0	0	0	0	0	0	6.95	6.95	0	0.85	0	0.025	0.075	0	0	0
				1		F001267	Blackberry, raw		211	162	84.6	1.4	0.22	0.3	0.3	6.1	0	3.9	3.6	0	0	0	0	0	7.5	0	0	0	0	0	0	0	0	0	0	0	0	0	0	7.5	7.5	0	0.4	0	0.1	0.2	0	0	0
				1		F001290	Blueberry, raw		194	166	83.6	0.5	0.08	0	0.2	3.5	0	4.8	4.4	0	0	0	0	0	9.2	0	0	0.4	0	0	0	0	0	0	0	0	0	0	0	9.6	9.6	0	0.3	0	0	0	0	0	0
				1		F007619	Raspberry, raw		203	159	85.8	1.1	0.17	0.2	0.4	5.6	0	3.5	2.9	0.1	0	0	0	0	6.5	0	0	0.2	0	0	0	0	0.1	0	0	0	0	0	0	6.8	6.8	0	2	0	0	0.1	0	0	0
				1		F008952	Strawberry, raw		109	89	92.1	0.7	0.11	0.2	0.5	2.5	0	2.1	1.8	0	0	0	0	0	3.8	0	0	0.1	0	0	0	0	0	0	0	0	0	0	0	3.9	3.9	0	0.7	0	0	0	0	0	0
D_A8J		melon (e.g., water melon, rockmelon, honeydew melon)	Single	AFCD				No	122	115.5	91.325	0.65	0.105	0.175	0.575	0.825	0	2.3	1.325	2.175	0	0	0	0	5.8	0	0	0.075	0	0	0	0	0	0	0	0	0	0	0	5.875	5.875	0	0.275	0	0	0.15	0	0	0
				1		F005516	Melon, honey dew, white skin, peeled, raw		149	141	89.8	0.7	0.11	0.3	0.6	1	0	1.9	1.3	3.9	0	0	0	0	7.1	0	0	0	0	0	0	0	0	0	0	0	0	0	0	7.1	7.1	0	0.4	0	0	0.1	0	0	0
				1		F005517	Melon, honey dew, yellow skin, peeled, raw		107	100	92.7	0.8	0.13	0.3	0.6	0.9	0	1.9	1.5	1	0	0	0	0	4.4	0	0	0	0	0	0	0	0	0	0	0	0	0	0	4.4	4.4	0	0.4	0	0	0.1	0	0	0
				1		F005519	Melon, rockmelon, peeled, raw		99	91	91.2	0.5	0.08	0.1	0.7	1	0	2.2	1.3	1.2	0	0	0	0	4.7	0	0	0	0	0	0	0	0	0	0	0	0	0	0	4.7	4.7	0	0.3	0	0	0.1	0	0	0
				1		F005520	Melon, watermelon, peeled, raw		133	130	91.6	0.6	0.1	0	0.4	0.4	0	3.2	1.2	2.6	0	0	0	0	7	0	0	0.3	0	0	0	0	0	0	0	0	0	0	0	7.3	7.3	0	0	0	0	0.3	0	0	0
D_A8K		other fruit not listed	Multiple					Yes	403.402	361.484	77.6849	1.43069	0.229166	6.57818	1.13003	5.25117	0	2.46891	2.46801	0.0602828	0	0	0	0	4.99721	0	0	0.179953	0	0	0	0	0	0	0	0	0	0.207755	0	5.17716	5.38491	0	0.451165	0	0	0.226416	0	0	0.100822
				AFCD			Cherry	0.103878	250	238	82.8	0.8	0.12	0.2	0.5	1.5	0	4.7	6.2	0	0	0	0	0	10.9	0	0	0	0	0	0	0	0	0	0	0	0	2	0	10.9	12.9	0	0	0	0	1.1	0	0	0
				1		F002522	Cherry, raw		250	238	82.8	0.8	0.12	0.2	0.5	1.5	0	4.7	6.2	0	0	0	0	0	10.9	0	0	0	0	0	0	0	0	0	0	0	0	2	0	10.9	12.9	0	0	0	0	1.1	0	0	0
				AFCD			Fig	0.0401885	195	169	85.9	1.4	0.22	0.3	0.5	3.3	0	3.9	4.2	0	0	0	0	0	8.1	0	0	0	0	0	0	0	0	0	0	0	0	0	0	8.1	8.1	0	0.2	0	0	0.2	0	0	0
				1		F003834	Fig, fresh, unpeeled, raw		195	169	85.9	1.4	0.22	0.3	0.5	3.3	0	3.9	4.2	0	0	0	0	0	8.1	0	0	0	0	0	0	0	0	0	0	0	0	0	0	8.1	8.1	0	0.2	0	0	0.2	0	0	0
				AFCD			Paasionfruit	0.0401885	304	193	74.4	3	0.48	0.3	0.6	13.9	0	1.9	2.3	1.5	0	0	0	0	5.7	0	0	0	0	0	0	0	0	0	0	0	0	0	0	5.7	5.7	0	3.5	0	0	0.5	0	0	0
				1		F006333	Passionfruit, raw		304	193	74.4	3	0.48	0.3	0.6	13.9	0	1.9	2.3	1.5	0	0	0	0	5.7	0	0	0	0	0	0	0	0	0	0	0	0	0	0	5.7	5.7	0	3.5	0	0	0.5	0	0	0
				AFCD			Kiwi	0.336075	237	218	83.2	1.2	0.19	0.6	0.65	2.4	0	5.2	4.65	0	0	0	0	0	9.85	0	0	0.25	0	0	0	0	0	0	0	0	0	0	0	10.1	10.1	0	0.9	0	0	0.25	0	0	0.3
				1		F004815	Kiwifruit, gold, peeled, raw		244	230	82.6	1.2	0.19	0.5	0.7	1.8	0	5.7	5.2	0	0	0	0	0	10.9	0	0	0.2	0	0	0	0	0	0	0	0	0	0	0	11.1	11.1	0	0.9	0	0	0.4	0	0	0
				1		F004816	Kiwifruit, green (hayward), peeled, raw		230	206	83.8	1.2	0.19	0.7	0.6	3	0	4.7	4.1	0	0	0	0	0	8.8	0	0	0.3	0	0	0	0	0	0	0	0	0	0	0	9.1	9.1	0	0.9	0	0	0.1	0	0	0.6
				AFCD			Avocado	0.47967	579	519	72.3	1.6	0.26	13.2	1.7	7.5	0	0	0	0	0	0	0	0	0	0	0	0.2	0	0	0	0	0	0	0	0	0	0	0	0.2	0.2	0	0	0	0	0	0	0	0
				1		F000162	Avocado, raw		579	519	72.3	1.6	0.26	13.2	1.7	7.5	0	0	0	0	0	0	0	0	0	0	0	0.2	0	0	0	0	0	0	0	0	0	0	0	0.2	0.2	0	0	0	0	0	0	0	0
D_A6B	Vegetables	vegetable or tomato juices	Single	AUSNUT				No	89.25	80.25	93.625	0.8	#DIV/0!	0.025	0.925	1.1	0	#DIV/0!	#DIV/0!	#DIV/0!	#DIV/0!	#DIV/0!	#DIV/0!	#DIV/0!	2.95	0.225	2.95	0.725	#DIV/0!	#DIV/0!	#DIV/0!	#DIV/0!	#DIV/0!	#DIV/0!	#DIV/0!	#DIV/0!	#DIV/0!	#DIV/0!	#DIV/0!	3.7	3.725	#DIV/0!	#DIV/0!	#DIV/0!	#DIV/0!	#DIV/0!	#DIV/0!	#DIV/0!	#DIV/0!
				2	Recipe	01B30349	Juice, vegetable blend, tomato, carrot, celery & parsley, commercial		79	72	94.3	0.7		0	1	0.8	0								2.4	0	2.4	0.9												3.3	3.3
				2	Recipe	01B30385	Juice, vegetable blend, home squeezed		110	89	91.2	1.1		0.1	0.7	2.6	0								3.8	0	3.8	0												3.9	4
				2	Analysed	01B30335	Juice, tomato, commercial, added salt		76	72	94.8	0.7		0	1	0.5	0								2.3	0	2.3	1												3.3	3.3
				2	Analysed	01B30336	Juice, tomato, commercial, sweetened, added salt		92	88	94.2	0.7		0	1	0.5	0								3.3	0.9	3.3	1												4.3	4.3
D_A7A		green/mixed salad (incl. lettuce, tomato) in a sandwich	Multiple					Yes	122.541	104.857	91.5611	1.03723	0.166261	1.15818	0.653952	2.18164	0	0.943276	0.914661	0.648812	0	0	0	0	2.50402	0	0	0.0925177	0	0	0	0	0	0	0	0	0	0	0	2.59927	2.59927	0	0.16365	0	0	0.131336	0.00222447	0	0
				AFCD			Lettuce	0.279575	60.6667	47.6667	94.8	1.2	0.19	0.233333	0.566667	1.53333	0	0.6	0.5	0	0	0	0	0	1.1	0	0	0	0	0	0	0	0	0	0	0	0	0	0	1.1	1.1	0	0	0	0	0.133333	0	0	0
				1		F005191	Lettuce, cos, raw		80	65	94	1.4	0.22	0.3	0.6	1.8	0	1	0.8	0	0	0	0	0	1.8	0	0	0	0	0	0	0	0	0	0	0	0	0	0	1.8	1.8	0	0	0	0	0.2	0	0	0
				1		F005192	Lettuce, iceberg, raw		38	26	95.7	0.9	0.14	0.1	0.4	1.4	0	0.2	0.2	0	0	0	0	0	0.4	0	0	0	0	0	0	0	0	0	0	0	0	0	0	0.4	0.4	0	0	0	0	0.1	0	0	0
				1		F005193	Lettuce, mignonette, raw		64	52	94.7	1.3	0.21	0.3	0.7	1.4	0	0.6	0.5	0	0	0	0	0	1.1	0	0	0	0	0	0	0	0	0	0	0	0	0	0	1.1	1.1	0	0	0	0	0.1	0	0	0
				AFCD			Tomato	0.31092	70.6667	60	93.8667	0.7	0.113333	0.0666667	0.566667	1.33333	0	1.26667	1.06667	0	0	0	0	0	2.33333	0	0	0.2	0	0	0	0	0	0	0	0	0	0	0	2.53333	2.53333	0	0.466667	0	0	0.1	0	0	0
				1		F009190	Tomato, cherry, raw		65	52	93.1	0.5	0.08	0.1	0.6	1.7	0	1.2	1	0	0	0	0	0	2.2	0	0	0	0	0	0	0	0	0	0	0	0	0	0	2.2	2.2	0	0.4	0	0	0.1	0	0	0
				1		F009193	Tomato, common, raw		73	64	94.3	0.6	0.1	0	0.5	1.1	0	1.4	1.1	0	0	0	0	0	2.5	0	0	0.5	0	0	0	0	0	0	0	0	0	0	0	3	3	0	0.5	0	0	0.1	0	0	0
				1		F009211	Tomato, roma, raw		74	64	94.2	1	0.16	0.1	0.6	1.2	0	1.2	1.1	0	0	0	0	0	2.3	0	0	0.1	0	0	0	0	0	0	0	0	0	0	0	2.4	2.4	0	0.5	0	0	0.1	0	0	0
				AFCD			Onion	0.0738119	133.5	114	89.55	1.5	0.24	0.05	0.55	2.4	0	1.55	2.15	1.55	0	0	0	0	5.25	0	0	0	0	0	0	0	0	0	0	0	0	0	0	5.25	5.25	0	0.15	0	0	0.15	0	0	0
				1		F006225	Onion, mature, brown skinned, peeled, raw		139	117	88.8	1.3	0.21	0	0.5	2.7	0	1.7	2.2	1.9	0	0	0	0	5.8	0	0	0	0	0	0	0	0	0	0	0	0	0	0	5.8	5.8	0	0.1	0	0	0.1	0	0	0
				1		F006243	Onion, mature, white skinned, peeled, fresh, raw		128	111	90.3	1.7	0.27	0.1	0.6	2.1	0	1.4	2.1	1.2	0	0	0	0	4.7	0	0	0	0	0	0	0	0	0	0	0	0	0	0	4.7	4.7	0	0.2	0	0	0.2	0	0	0
				AFCD			Cucumber	0.109201	52	44.5	95.95	0.75	0.12	0.075	0.35	0.95	0	0.875	0.8	0	0	0	0	0	1.65	0	0	0	0	0	0	0	0	0	0	0	0	0	0	1.675	1.675	0	0	0	0	0.175	0	0	0
				1		F003319	Cucumber, common, peeled, raw		50	45	96.2	0.4	0.06	0.1	0.2	0.6	0	1.1	1	0	0	0	0	0	2.1	0	0	0	0	0	0	0	0	0	0	0	0	0	0	2.1	2.1	0	0	0	0	0.1	0	0	0
				1		F003320	Cucumber, common, unpeeled, raw		50	39	95.4	0.8	0.13	0.1	0.3	1.4	0	0.6	0.6	0	0	0	0	0	1.2	0	0	0	0	0	0	0	0	0	0	0	0	0	0	1.2	1.2	0	0	0	0	0.2	0	0	0
				1		F003321	Cucumber, Lebanese, unpeeled, raw		52	45	95.9	0.6	0.1	0	0.4	0.9	0	1	1	0	0	0	0	0	1.9	0	0	0	0	0	0	0	0	0	0	0	0	0	0	2	2	0	0	0	0	0.2	0	0	0
				1		F003324	Cucumber, telegraph, unpeeled, raw		56	49	96.3	1.2	0.19	0.1	0.5	0.9	0	0.8	0.6	0	0	0	0	0	1.4	0	0	0	0	0	0	0	0	0	0	0	0	0	0	1.4	1.4	0	0	0	0	0.2	0	0	0
				AFCD			Beetroot	0.0444894	200	171	86.2	1.55	0.25	0.1	0.95	3.65	0	1.05	1.1	6.5	0	0	0	0	8.65	0	0	0	0	0	0	0	0	0	0	0	0	0	0	8.65	8.65	0	0.1	0	0	0.1	0.05	0	0
				1		F001010	Beetroot, canned in brine, drained		199	169	85.6	1.2	0.2	0.1	1.1	3.8	0	2.1	2.2	4.6	0	0	0	0	8.9	0	0	0	0	0	0	0	0	0	0	0	0	0	0	8.9	8.9	0	0	0	0	0.1	0	0	0
				1		F001015	Beetroot, fresh, purple, peeled, raw		201	173	86.8	1.9	0.3	0.1	0.8	3.5	0	0	0	8.4	0	0	0	0	8.4	0	0	0	0	0	0	0	0	0	0	0	0	0	0	8.4	8.4	0	0.2	0	0	0.1	0.1	0	0
				AFCD			Capsicum	0.0303337	101	85.5	92.85	1.6	0.255	0.15	0.3	1.9	0	1.5	1.55	0.1	0	0	0	0	3.15	0	0	0	0	0	0	0	0	0	0	0	0	0	0	3.15	3.15	0	0.1	0	0	0.1	0	0	0
				1		F002239	Capsicum, green, fresh, raw		84	67	93.3	1.5	0.24	0.1	0.2	2	0	0.9	1.2	0.2	0	0	0	0	2.3	0	0	0	0	0	0	0	0	0	0	0	0	0	0	2.3	2.3	0	0	0	0	0.1	0	0	0
				1		F002247	Capsicum, red, fresh, raw		118	104	92.4	1.7	0.27	0.2	0.4	1.8	0	2.1	1.9	0	0	0	0	0	4	0	0	0	0	0	0	0	0	0	0	0	0	0	0	4	4	0	0.2	0	0	0.1	0	0	0
				AFCD			Carrot	0.0722952	140.5	113.5	88.45	0.65	0.105	0.05	0.75	3.35	0	1.1	1.4	3.35	0	0	0	0	5.85	0	0	0.2	0	0	0	0	0	0	0	0	0	0	0	6.05	6.05	0	0	0	0	0.35	0	0	0
				1		F002266	Carrot, baby, peeled, fresh, raw		134	108	88.4	0.7	0.11	0.1	0.6	3.3	0	1.2	1.7	2.6	0	0	0	0	5.5	0	0	0	0	0	0	0	0	0	0	0	0	0	0	5.5	5.5	0	0	0	0	0.4	0	0	0
				1		F002276	Carrot, mature, peeled, fresh, raw		147	119	88.5	0.6	0.1	0	0.9	3.4	0	1	1.1	4.1	0	0	0	0	6.2	0	0	0.4	0	0	0	0	0	0	0	0	0	0	0	6.6	6.6	0	0	0	0	0.3	0	0	0
				AFCD			Avocado	0.0793731	579	519	72.3	1.6	0.26	13.2	1.7	7.5	0	0	0	0	0	0	0	0	0	0	0	0.2	0	0	0	0	0	0	0	0	0	0	0	0.2	0.2	0	0	0	0	0	0	0	0
				1		F000162	Avocado, raw		579	519	72.3	1.6	0.26	13.2	1.7	7.5	0	0	0	0	0	0	0	0	0	0	0	0.2	0	0	0	0	0	0	0	0	0	0	0	0.2	0.2	0	0	0	0	0	0	0	0
D_A7B		green/mixed salad (incl. lettuce, tomato) as a side salad/with a main meal	Single	AUSNUT				No	167	150	90.5	1.4	0	2.2	0.8	2.1	0	0	0	0	0	0	0	0	2.3	0	0	0.3	0	0	0	0	0	0	0	0	0	0	0	2.6	2.7	0	0	0	0	0	0	0	0
				2	Recipe	13A12597	Salad, garden, no added dressing		167	150	90.5	1.4		2.2	0.8	2.1	0								2.3	0	0	0.3												2.6	2.7
D_A7C		stir-fried or mixed vegetables	Single	AUSNUT				No	153.5	128	88.6	2.45	#DIV/0!	0.3	0.65	3.15	0	#DIV/0!	#DIV/0!	#DIV/0!	#DIV/0!	#DIV/0!	#DIV/0!	#DIV/0!	2.65	0	0	1.65	#DIV/0!	#DIV/0!	#DIV/0!	#DIV/0!	#DIV/0!	#DIV/0!	#DIV/0!	#DIV/0!	#DIV/0!	#DIV/0!	#DIV/0!	4.3	4.45	#DIV/0!	#DIV/0!	#DIV/0!	#DIV/0!	#DIV/0!	#DIV/0!	#DIV/0!	#DIV/0!
				2	Recipe	13A12621	Mixed vegetables, fresh or frozen, raw		160	133	87.9	2.5		0.3	0.7	3.3	0								2.9	0	0	1.8												4.7	4.8
				2	Recipe	13A12556	Mixed vegetables, cooked, for use in stir fry recipes		147	123	89.3	2.4		0.3	0.6	3	0								2.4	0	0	1.5												3.9	4.1
D_A7D		vegetable casserole	Single	AUSNUT				No	324.25	301	82.225	2.425	#DIV/0!	3.7	0.975	2.8	0	#DIV/0!	#DIV/0!	#DIV/0!	#DIV/0!	#DIV/0!	#DIV/0!	#DIV/0!	2.7	0	0	4.075	#DIV/0!	#DIV/0!	#DIV/0!	#DIV/0!	#DIV/0!	#DIV/0!	#DIV/0!	#DIV/0!	#DIV/0!	#DIV/0!	#DIV/0!	7.05	7.175	#DIV/0!	#DIV/0!	#DIV/0!	#DIV/0!	#DIV/0!	#DIV/0!	#DIV/0!	#DIV/0!
				2	Recipe	08F11089	Casserole, commercial, vegetable		362	342	82	1.8		5.8	1.3	2.5	0								2.6	0	0	3.1												5.7	5.8
				2	Recipe	13B10317	Casserole, homemade, vegetable, homemade gravy		277	256	84.1	1.9		3	1.1	2.5	0								2.3	0	0	3.5												6.5	6.6
				2	Recipe	13B10288	Casserole, homemade, vegetable, homemade tomato based sauce		268	245	84.8	1.8		2.9	0.7	2.8	0								3.3	0	0	2.7												6	6.2
				2	Recipe	13B20267	Casserole, homemade, vegetable & legumes, homemade tomato based sauce		390	361	78	4.2		3.1	0.8	3.4	0								2.6	0	0	7												10	10.1
D_A7G		sweet potato	Single	AFCD				No	336	313	75.55	2.15	0.35	0.1	0.85	2.9	0	1.4	1.95	3.1	0	0	0	0	6.4	0	0	9.75	0	0	0	0	0	0	0	0	0	0	0	16.2	16.2	0	0.1	0	0	0.2	0	0	0
				1		F009033	Sweet potato, orange flesh, peeled, fresh, baked, no added fat		357	333	74	2.3	0.37	0.1	0.9	3.1	0	1.5	2.1	3.3	0	0	0	0	6.8	0	0	10.4	0	0	0	0	0	0	0	0	0	0	0	17.2	17.2	0	0.1	0	0	0.2	0	0	0
				1		F009034	Sweet potato, orange flesh, peeled, fresh, boiled, drained		315	293	77.1	2	0.33	0.1	0.8	2.7	0	1.3	1.8	2.9	0	0	0	0	6	0	0	9.1	0	0	0	0	0	0	0	0	0	0	0	15.2	15.2	0	0.1	0	0	0.2	0	0	0
D_A7H		pumpkin	Single	AFCD				No	175.125	159	86.275	1.95	0.30875	0.3625	0.725	2	0	0.9375	1.7375	2.025	0	0	0	0	4.725	0	0	1.825	0	0	0	0	0	0	0	0	0	0	0	6.5625	6.8	0	0.075	0	0	0.15	0	0	0
				1		F007533	Pumpkin, butternut, peeled, fresh, baked, no added fat		222	205	82.3	2.5	0.4	0.7	0.8	2.1	0	0.4	0.2	5.5	0	0	0	0	6.1	0	0	2	0	0	0	0	0	0	0	0	0	0	0	8.1	8.1	0	0.1	0	0	0.4	0	0	0
				1		F007534	Pumpkin, butternut, peeled, fresh, boiled, drained		197	182	84.3	2.2	0.35	0.6	0.7	1.9	0	0.3	0.2	4.9	0	0	0	0	5.4	0	0	1.8	0	0	0	0	0	0	0	0	0	0	0	7.2	7.2	0	0.1	0	0	0.4	0	0	0
				1		F007538	Pumpkin, golden nugget, peeled, fresh, baked, no added fat		146	135	89.8	2.6	0.41	0.4	0.9	1.3	0	1.3	1.4	0.4	0	0	0	0	3.1	0	0	1.6	0	0	0	0	0	0	0	0	0	0	0	4.7	4.7	0	0.1	0	0	0	0	0	0
				1		F007539	Pumpkin, golden nugget, peeled, fresh, boiled, drained		129	120	90.9	2.3	0.37	0.3	0.8	1.1	0	1.1	1.2	0.3	0	0	0	0	2.7	0	0	1.5	0	0	0	0	0	0	0	0	0	0	0	4.2	4.2	0	0.1	0	0	0	0	0	0
				1		F007543	Pumpkin, jarrahdale, peeled, fresh, baked, no added fat		131	115	88.8	0.8	0.12	0.1	0.6	1.9	0	1.2	3.9	0	0	0	0	0	5.1	0	0	0	0	0	0	0	1.1000000000000001	0	0	0	0	0	0	5.1	6.1	0	0	0	0	0	0	0	0
				1		F007544	Pumpkin, jarrahdale, peeled, fresh, boiled, drained		116	102	90.1	0.7	0.11	0.1	0.5	1.7	0	1	3.4	0	0	0	0	0	4.5	0	0	0	0	0	0	0	0.9	0	0	0	0	0	0	4.5	5.4	0	0	0	0	0	0	0	0
				1		F007557	Pumpkin, Queensland blue, peeled, fresh, baked, no added fat		244	219	80.9	2.4	0.38	0.4	0.8	3.2	0	1.2	1.9	2.7	0	0	0	0	5.8	0	0	4.1	0	0	0	0	0	0	0	0	0	0	0	9.9	9.9	0	0.1	0	0	0.2	0	0	0
				1		F007558	Pumpkin, Queensland blue, peeled, fresh, boiled, drained		216	194	83.1	2.1	0.33	0.3	0.7	2.8	0	1	1.7	2.4	0	0	0	0	5.1	0	0	3.6	0	0	0	0	0	0	0	0	0	0	0	8.8	8.8	0	0.1	0	0	0.2	0	0	0
D_A7K		silverbeet or spinach	Multiple					Yes	78.8759	59.1525	92.3571	2.3422	0.373475	0.222695	1.59929	2.47908	0	0.266312	0.379787	0	0	0	0	0	0.646099	0	0	0	0	0	0	0	0	0	0	0	0	0	0	0.646099	0.646099	0	0.0319149	0	0	0.0613475	0.295745	0	0
				AFCD			Silverbeet	0.174419	71.5	54.5	92.55	1.65	0.26	0.2	1.1	2.15	0	0.55	0.55	0	0	0	0	0	1.1	0	0	0	0	0	0	0	0	0	0	0	0	0	0	1.1	1.1	0	0.1	0	0	0.05	0.5	0	0
				1		F008266	Silverbeet, fresh, boiled, drained		77	59	91.9	1.8	0.28	0.2	1.2	2.3	0	0.6	0.6	0	0	0	0	0	1.2	0	0	0	0	0	0	0	0	0	0	0	0	0	0	1.2	1.2	0	0.1	0	0	0.1	0.5	0	0
				1		F008267	Silverbeet, fresh, raw		66	50	93.2	1.5	0.24	0.2	1	2	0	0.5	0.5	0	0	0	0	0	1	0	0	0	0	0	0	0	0	0	0	0	0	0	0	1	1	0	0.1	0	0	0	0.5	0	0
				AFCD			Spinach	0.372093	82.3333	61.3333	92.2667	2.66667	0.426667	0.233333	1.83333	2.63333	0	0.133333	0.3	0	0	0	0	0	0.433333	0	0	0	0	0	0	0	0	0	0	0	0	0	0	0.433333	0.433333	0	0	0	0	0.0666667	0.2	0	0
				1		F008749	Spinach, baby, fresh, raw		68	48	92.1	2.8	0.45	0	2	2.5	0	0	0	0	0	0	0	0	0	0	0	0	0	0	0	0	0	0	0	0	0	0	0	0	0	0	0	0	0	0	0	0	0
				1		F008760	Spinach, Mature English, fresh, boiled, drained		97	74	91.7	2.8	0.45	0.4	1.9	2.9	0	0.2	0.5	0	0	0	0	0	0.7	0	0	0	0	0	0	0	0	0	0	0	0	0	0	0.7	0.7	0	0	0	0	0.1	0.3	0	0
				1		F008761	Spinach, Mature English, fresh, raw		82	62	93	2.4	0.38	0.3	1.6	2.5	0	0.2	0.4	0	0	0	0	0	0.6	0	0	0	0	0	0	0	0	0	0	0	0	0	0	0.6	0.6	0	0	0	0	0.1	0.3	0	0
D_A7L		broccoli	Single	AFCD				No	115.5	94.25	92.15	3.175	0.505	0.375	0.725	2.625	0	0.525	0.675	0.025	0.025	0	0	0	1.275	0	0	0.375	0	0	0	0	0	0	0	0	0	0	0	1.65	1.65	0	0	0	0	0	0	0	0
				1		F001900	Broccoli, fresh, boiled, drained		100	80	92.5	2.9	0.46	0.3	0.6	2.5	0	0.5	0.6	0	0	0	0	0	1.1	0	0	0.1	0	0	0	0	0	0	0	0	0	0	0	1.2	1.2	0	0	0	0	0	0	0	0
				1		F001904	Broccoli, fresh, microwaved		113	89	92	3.3	0.52	0.4	0.7	2.9	0	0.4	0.7	0.1	0.1	0	0	0	1.3	0	0	0	0	0	0	0	0	0	0	0	0	0	0	1.3	1.3	0	0	0	0	0	0	0	0
				1		F001908	Broccolini, fresh, boiled, drained		127	106	91.9	3.3	0.53	0.4	0.8	2.6	0	0.6	0.7	0	0	0	0	0	1.4	0	0	0.7	0	0	0	0	0	0	0	0	0	0	0	2.1	2.1	0	0	0	0	0	0	0	0
				1		F001909	Broccolini, fresh, raw		122	102	92.2	3.2	0.51	0.4	0.8	2.5	0	0.6	0.7	0	0	0	0	0	1.3	0	0	0.7	0	0	0	0	0	0	0	0	0	0	0	2	2	0	0	0	0	0	0	0	0
D_A7M		cauliflower	Single	AFCD				No	107	97	92.4	2	0.31	0.2	0.7	1.2	0	1.5	1.5	0	0	0	0	0	2.9	0	0	0.5	0	0	0	0	0	0	0	0	0	0	0	3.4	3.4	0	0	0	0	0	0	0	0
				1		F002377	Cauliflower, fresh, boiled, drained		107	97	92.4	2	0.31	0.2	0.7	1.2	0	1.5	1.5	0	0	0	0	0	2.9	0	0	0.5	0	0	0	0	0	0	0	0	0	0	0	3.4	3.4	0	0	0	0	0	0	0	0
D_A7N		brussel sprouts or cabbage or coleslaw	Multiple					Yes	201.107	180.25	87.1056	1.85357	#DIV/0!	1.95255	0.847449	2.59898	0	#DIV/0!	#DIV/0!	#DIV/0!	#DIV/0!	#DIV/0!	#DIV/0!	#DIV/0!	4.33469	2.12908	2.12908	0.179082	#DIV/0!	#DIV/0!	#DIV/0!	#DIV/0!	#DIV/0!	#DIV/0!	#DIV/0!	#DIV/0!	#DIV/0!	#DIV/0!	#DIV/0!	4.51378	4.55357	#DIV/0!	#DIV/0!	#DIV/0!	#DIV/0!	#DIV/0!	#DIV/0!	#DIV/0!	#DIV/0!
				AFCD			Brussel sprouts	0.153061	156	118	87.9	4	0.63	0.3	0.9	4.7	0	0.8	1	0.3	0	0	0	0	2.2	0	0	0	0	0	0	0	0	0	0	0	0	0	0	2.2	2.2	0	0.3	0	0	0.2	0	0	0
				1		F001913	Brussels sprout, fresh, boiled, drained		156	118	87.9	4	0.63	0.3	0.9	4.7	0	0.8	1	0.3	0	0	0	0	2.2	0	0	0	0	0	0	0	0	0	0	0	0	0	0	2.2	2.2	0	0.3	0	0	0.2	0	0	0
				AFCD			Cabbage	0.44898	88.5	69.625	91.5375	1.6125	0.2575	0.125	0.65	2.325	0	0.825	1.2	0.175	0	0	0	0	2.2125	0	0	0	0	0	0	0	0	0	0	0	0	0	0	2.2125	2.2125	0	0.1125	0	0	0.125	0	0	0
				1		F002003	Cabbage, red, boiled, drained		127	99	87.6	2.3	0.37	0.3	1	3.5	0	0.8	1.2	0.7	0	0	0	0	2.8	0	0	0	0	0	0	0	0	0	0	0	0	0	0	2.8	2.8	0	0.2	0	0	0.2	0	0	0
				1		F002006	Cabbage, red, raw		122	95	88.1	2.2	0.35	0.3	1	3.4	0	0.8	1.2	0.7	0	0	0	0	2.7	0	0	0	0	0	0	0	0	0	0	0	0	0	0	2.7	2.7	0	0.2	0	0	0.2	0	0	0
				1		F002009	Cabbage, savoy, boiled, drained		93	74	91.9	1.8	0.28	0.1	0.7	2.4	0	1	1.4	0	0	0	0	0	2.4	0	0	0	0	0	0	0	0	0	0	0	0	0	0	2.4	2.4	0	0.1	0	0	0.1	0	0	0
				1		F002010	Cabbage, savoy, raw		90	71	92.2	1.7	0.27	0.1	0.7	2.3	0	1	1.3	0	0	0	0	0	2.3	0	0	0	0	0	0	0	0	0	0	0	0	0	0	2.3	2.3	0	0.1	0	0	0.1	0	0	0
				1		F002014	Cabbage, white, boiled, drained		95	75	90.5	1.4	0.22	0.1	0.5	2.4	0	1.2	1.7	0	0	0	0	0	2.9	0	0	0	0	0	0	0	0	0	0	0	0	0	0	2.9	2.9	0	0.1	0	0	0.1	0	0	0
				1		F002015	Cabbage, white, raw		91	72	90.8	1.3	0.21	0.1	0.5	2.4	0	1.2	1.6	0	0	0	0	0	2.8	0	0	0	0	0	0	0	0	0	0	0	0	0	0	2.8	2.8	0	0	0	0	0.1	0	0	0
				1		F001993	Cabbage, Chinese, boiled, drained		46	36	95.5	1.1	0.18	0	0.4	1.1	0	0.3	0.6	0	0	0	0	0	0.9	0	0	0	0	0	0	0	0	0	0	0	0	0	0	0.9	0.9	0	0.1	0	0	0.1	0	0	0
				1		F001996	Cabbage, Chinese, raw		44	35	95.7	1.1	0.18	0	0.4	1.1	0	0.3	0.6	0	0	0	0	0	0.9	0	0	0	0	0	0	0	0	0	0	0	0	0	0	0.9	0.9	0	0.1	0	0	0.1	0	0	0
				AUSNUT			Coleslaw	0.397959	345.5	329	81.8	1.3	#DIV/0!	4.65	1.05	2.1	0	#DIV/0!	#DIV/0!	#DIV/0!	#DIV/0!	#DIV/0!	#DIV/0!	#DIV/0!	7.55	5.35	5.35	0.45	#DIV/0!	#DIV/0!	#DIV/0!	#DIV/0!	#DIV/0!	#DIV/0!	#DIV/0!	#DIV/0!	#DIV/0!	#DIV/0!	#DIV/0!	8	8.1	#DIV/0!	#DIV/0!	#DIV/0!	#DIV/0!	#DIV/0!	#DIV/0!	#DIV/0!	#DIV/0!
				2	Recipe	13B10266	Salad, coleslaw, commercial, added dressing		363	347	79.7	1.3		3.9	1.2	2	0								10.4	8.2	8.2	0.5												10.9	11
				2	Recipe	13B10267	Salad, coleslaw, homemade from basic ingredients, added dressing		328	311	83.9	1.3		5.4	0.9	2.2	0								4.7	2.5	2.5	0.4												5.1	5.2
D_A7O		carrots	Multiple					Yes	147.929	119.443	87.9382	0.765562	0.12316	0.0995264	0.766509	3.5316	0	1.13302	1.44953	3.33349	0.0165088	0	0	0	5.96556	0	0	0.216509	0	0	0	0	0	0	0	0	0	0	0.0165088	6.18207	6.18207	0	0	0	0	0.316982	0	0	0
				AFCD			Carrots - raw	0.339648	140.5	113.5	88.45	0.65	0.105	0.05	0.75	3.35	0	1.1	1.4	3.35	0	0	0	0	5.85	0	0	0.2	0	0	0	0	0	0	0	0	0	0	0	6.05	6.05	0	0	0	0	0.35	0	0	0
				1		F002266	Carrot, baby, peeled, fresh, raw		134	108	88.4	0.7	0.11	0.1	0.6	3.3	0	1.2	1.7	2.6	0	0	0	0	5.5	0	0	0	0	0	0	0	0	0	0	0	0	0	0	5.5	5.5	0	0	0	0	0.4	0	0	0
				1		F002276	Carrot, mature, peeled, fresh, raw		147	119	88.5	0.6	0.1	0	0.9	3.4	0	1	1.1	4.1	0	0	0	0	6.2	0	0	0.4	0	0	0	0	0	0	0	0	0	0	0	6.6	6.6	0	0	0	0	0.3	0	0	0
				AFCD			Carrots - cooked	0.660352	151.75	122.5	87.675	0.825	0.1325	0.125	0.775	3.625	0	1.15	1.475	3.325	0.025	0	0	0	6.025	0	0	0.225	0	0	0	0	0	0	0	0	0	0	0.025	6.25	6.25	0	0	0	0	0.3	0	0	0
				1		F002263	Carrot, baby, baked, no added fat		146	117	87.4	0.8	0.12	0.1	0.7	3.6	0	1.3	1.8	2.8	0	0	0	0	6	0	0	0	0	0	0	0	0	0	0	0	0	0	0	6	6	0	0	0	0	0.4	0	0	0
				1		F002265	Carrot, baby, peeled, fresh, boiled, drained		144	116	87.5	0.8	0.12	0.1	0.6	3.5	0	1.3	1.8	2.8	0	0	0	0	5.9	0	0	0	0	0	0	0	0	0	0	0	0	0	0	5.9	5.9	0	0	0	0	0.4	0	0	0
				1		F002274	Carrot, mature, peeled, fresh, baked, no added fat		179	146	86	0.7	0.12	0	1.1	4.1	0	1.2	1.3	5	0	0	0	0	7.6	0	0	0.5	0	0	0	0	0	0	0	0	0	0	0	8	8	0	0	0	0	0.4	0	0	0
				1		F002275	Carrot, mature, peeled, fresh, boiled, drained		138	111	89.8	1	0.17	0.3	0.7	3.3	0	0.8	1	2.7	0.1	0	0	0	4.6	0	0	0.4	0	0	0	0	0	0	0	0	0	0	0.1	5.1	5.1	0	0	0	0	0	0	0	0
D_A7P		mushrooms	Single	AFCD				No	119.5	104	90.4	3.15	0.715	0.55	0.7	1.95	0	0	0	0	0	0	0	0	0	0	0	0	0	0	0	0	#DIV/0!	0	0	0	0	0	0	0	1.8	0	0	0	0	0.1	0	0	0
				1		F005945	Mushroom, common, fresh, fried, no added fat		153	133	87.7	4	0.92	0.7	0.9	2.5	0	0	0	0	0	0	0	0	0	0	0	0	0	0	0	0	2.2999999999999998	0	0	0	0	0	0	0	2.3	0	0	0	0	0.1	0	0	0
				1		F005946	Mushroom, common, fresh, raw		86	75	93.1	2.3	0.51	0.4	0.5	1.4	0	0	0	0	0	0	0	0	0	0	0	0	0	0	0	0	1.3	0	0	0	0	0	0	0	1.3	0	0	0	0	0.1	0	0	0
D_A7Q		capsicum	Multiple					Yes	105.429	89.3514	92.5611	1.67703	0.266554	0.15	0.3	1.99628	0	1.55777	1.60777	0.1	0	0	0	0	3.2848	0	0	0	0	0	0	0	0	0	0	0	0	0	0	3.2848	3.2848	0	0.138514	0	0	0.1	0	0	0
				AFCD			Capsicum - raw	0.614865	101	85.5	92.85	1.6	0.255	0.15	0.3	1.9	0	1.5	1.55	0.1	0	0	0	0	3.15	0	0	0	0	0	0	0	0	0	0	0	0	0	0	3.15	3.15	0	0.1	0	0	0.1	0	0	0
				1		F002239	Capsicum, green, fresh, raw		84	67	93.3	1.5	0.24	0.1	0.2	2	0	0.9	1.2	0.2	0	0	0	0	2.3	0	0	0	0	0	0	0	0	0	0	0	0	0	0	2.3	2.3	0	0	0	0	0.1	0	0	0
				1		F002247	Capsicum, red, fresh, raw		118	104	92.4	1.7	0.27	0.2	0.4	1.8	0	2.1	1.9	0	0	0	0	0	4	0	0	0	0	0	0	0	0	0	0	0	0	0	0	4	4	0	0.2	0	0	0.1	0	0	0
				AFCD			Capsicum - cooked	0.385135	112.5	95.5	92.1	1.8	0.285	0.15	0.3	2.15	0	1.65	1.7	0.1	0	0	0	0	3.5	0	0	0	0	0	0	0	0	0	0	0	0	0	0	3.5	3.5	0	0.2	0	0	0.1	0	0	0
				1		F002238	Capsicum, green, fresh, fried, no added fat		93	75	92.6	1.7	0.27	0.1	0.2	2.3	0	1	1.3	0.2	0	0	0	0	2.6	0	0	0	0	0	0	0	0	0	0	0	0	0	0	2.6	2.6	0	0.1	0	0	0.1	0	0	0
				1		F002246	Capsicum, red, fresh, fried, no added fat		132	116	91.6	1.9	0.3	0.2	0.4	2	0	2.3	2.1	0	0	0	0	0	4.4	0	0	0	0	0	0	0	0	0	0	0	0	0	0	4.4	4.4	0	0.3	0	0	0.1	0	0	0
D_A7R		sweetcorn or corn on the cob	Single	AFCD				No	408	380.667	76.2	3.26667	0.523333	1.26667	0.7	3.4	0	0.466667	0.5	2.8	0.0666667	0	0	0	3.9	0	0	12.7	0	0	0	0	0	0	0	0	0	0	0	16.5667	16.5667	0	0.0333333	0	0	0.0666667	0	0	0
				1		F003200	Corn, fresh on cob, boiled, drained		381	349	77.3	3.8	0.6	1.9	0.6	4	0	0.9	1	3.6	0	0	0	0	5.6	0	0	7.4	0	0	0	0	0	0	0	0	0	0	0	13	13	0	0	0	0	0	0	0	0
				1		F003201	Corn, kernels, purchased frozen, boiled, drained		452	424	73.9	3.1	0.5	0.9	0.5	3.5	0	0.3	0.3	1.8	0.2	0	0	0	2.6	0	0	17.3	0	0	0	0	0	0	0	0	0	0	0	19.9	19.9	0	0.1	0	0	0.1	0	0	0
				1		F003220	Corn, kernels, canned in brine, drained		391	369	77.4	2.9	0.47	1	1	2.7	0	0.2	0.2	3	0	0	0	0	3.5	0	0	13.4	0	0	0	0	0	0	0	0	0	0	0	16.8	16.8	0	0	0	0	0.1	0	0	0
D_A7S		zucchini or eggplant or squash	Multiple					Yes	105.32	92.5934	91.7182	1.8943	0.302199	0.325949	0.594462	1.5894	0	1.33892	1.39272	0.044462	0	0	0	0	2.78908	0	0	0.0925633	0	0	0	0	0	0	0	0	0	0	0	2.86313	2.86313	0	0	0	0	0.168513	0	0	0.0129747
				AFCD			Squash and Zucchini	0.740506	100	91.75	92.075	2.05	0.3275	0.3	0.575	1.025	0	1.3	1.25	0.025	0	0	0	0	2.575	0	0	0.125	0	0	0	0	0	0	0	0	0	0	0	2.675	2.675	0	0	0	0	0.175	0	0	0
				1		F009773	Zucchini, green skin, fresh, unpeeled, boiled, drained		77	66	93.8	1.1	0.17	0.4	0.5	1.3	0	1.1	1	0	0	0	0	0	2	0	0	0	0	0	0	0	0	0	0	0	0	0	0	2	2	0	0	0	0	0.2	0	0	0
				1		F009774	Zucchini, green skin, fresh, unpeeled, fried, no added fat		92	80	92.6	1.3	0.21	0.4	0.6	1.6	0	1.3	1.1	0	0	0	0	0	2.4	0	0	0	0	0	0	0	0	0	0	0	0	0	0	2.4	2.4	0	0	0	0	0.3	0	0	0
				1		F008810	Squash, button, fresh, boiled, drained		131	126	89.4	3.2	0.51	0.2	0.4	0.6	0	1.5	1.8	0.1	0	0	0	0	3.5	0	0	0.4	0	0	0	0	0	0	0	0	0	0	0	3.8	3.8	0	0	0	0	0.1	0	0	0
				1		F008812	Squash, scallopini, fresh, boiled, drained		100	95	92.5	2.6	0.42	0.2	0.8	0.6	0	1.3	1.1	0	0	0	0	0	2.4	0	0	0.1	0	0	0	0	0	0	0	0	0	0	0	2.5	2.5	0	0	0	0	0.1	0	0	0
				AFCD			Eggplant	0.259494	120.5	95	90.7	1.45	0.23	0.4	0.65	3.2	0	1.45	1.8	0.1	0	0	0	0	3.4	0	0	0	0	0	0	0	0	0	0	0	0	0	0	3.4	3.4	0	0	0	0	0.15	0	0	0.05
				1		F003759	Eggplant, unpeeled, fresh, baked, no added fat		109	86	91.6	1.3	0.21	0.4	0.6	2.9	0	1.3	1.6	0.1	0	0	0	0	3.1	0	0	0	0	0	0	0	0	0	0	0	0	0	0	3.1	3.1	0	0	0	0	0.1	0	0	0
				1		F003760	Eggplant, unpeeled, fresh, grilled, no added fat		132	104	89.8	1.6	0.25	0.4	0.7	3.5	0	1.6	2	0.1	0	0	0	0	3.7	0	0	0	0	0	0	0	0	0	0	0	0	0	0	3.7	3.7	0	0	0	0	0.2	0	0	0.1
D_A7T		cucumber	Single	AFCD				No	52	44.5	95.95	0.75	0.12	0.075	0.35	0.95	0	0.875	0.8	0	0	0	0	0	1.65	0	0	0	0	0	0	0	0	0	0	0	0	0	0	1.675	1.675	0	0	0	0	0.175	0	0	0
				1		F003319	Cucumber, common, peeled, raw		50	45	96.2	0.4	0.06	0.1	0.2	0.6	0	1.1	1	0	0	0	0	0	2.1	0	0	0	0	0	0	0	0	0	0	0	0	0	0	2.1	2.1	0	0	0	0	0.1	0	0	0
				1		F003320	Cucumber, common, unpeeled, raw		50	39	95.4	0.8	0.13	0.1	0.3	1.4	0	0.6	0.6	0	0	0	0	0	1.2	0	0	0	0	0	0	0	0	0	0	0	0	0	0	1.2	1.2	0	0	0	0	0.2	0	0	0
				1		F003321	Cucumber, Lebanese, unpeeled, raw		52	45	95.9	0.6	0.1	0	0.4	0.9	0	1	1	0	0	0	0	0	1.9	0	0	0	0	0	0	0	0	0	0	0	0	0	0	2	2	0	0	0	0	0.2	0	0	0
				1		F003324	Cucumber, telegraph, unpeeled, raw		56	49	96.3	1.2	0.19	0.1	0.5	0.9	0	0.8	0.6	0	0	0	0	0	1.4	0	0	0	0	0	0	0	0	0	0	0	0	0	0	1.4	1.4	0	0	0	0	0.2	0	0	0
D_A7U		tomatoes (except when in ‘mixed salad’)	Multiple					Yes	76.7525	65.45	93.5215	0.83625	#DIV/0!	0.07575	0.603	1.39237	0	#DIV/0!	#DIV/0!	#DIV/0!	#DIV/0!	#DIV/0!	#DIV/0!	#DIV/0!	2.48775	0	0	0.17275	#DIV/0!	#DIV/0!	#DIV/0!	#DIV/0!	#DIV/0!	#DIV/0!	#DIV/0!	#DIV/0!	#DIV/0!	#DIV/0!	#DIV/0!	2.67413	2.67413	#DIV/0!	#DIV/0!	#DIV/0!	#DIV/0!	#DIV/0!	#DIV/0!	#DIV/0!	#DIV/0!
				AFCD			Tomato - raw	0.7275	70.6667	60	93.8667	0.7	0.113333	0.0666667	0.566667	1.33333	0	1.26667	1.06667	0	0	0	0	0	2.33333	0	0	0.2	0	0	0	0	0	0	0	0	0	0	0	2.53333	2.53333	0	0.466667	0	0	0.1	0	0	0
				1		F009190	Tomato, cherry, raw		65	52	93.1	0.5	0.08	0.1	0.6	1.7	0	1.2	1	0	0	0	0	0	2.2	0	0	0	0	0	0	0	0	0	0	0	0	0	0	2.2	2.2	0	0.4	0	0	0.1	0	0	0
				1		F009193	Tomato, common, raw		73	64	94.3	0.6	0.1	0	0.5	1.1	0	1.4	1.1	0	0	0	0	0	2.5	0	0	0.5	0	0	0	0	0	0	0	0	0	0	0	3	3	0	0.5	0	0	0.1	0	0	0
				1		F009211	Tomato, roma, raw		74	64	94.2	1	0.16	0.1	0.6	1.2	0	1.2	1.1	0	0	0	0	0	2.3	0	0	0.1	0	0	0	0	0	0	0	0	0	0	0	2.4	2.4	0	0.5	0	0	0.1	0	0	0
				AUSNUT			Tomato - cooked	0.2725	93	80	92.6	1.2	#DIV/0!	0.1	0.7	1.55	0	#DIV/0!	#DIV/0!	#DIV/0!	#DIV/0!	#DIV/0!	#DIV/0!	#DIV/0!	2.9	0	0	0.1	#DIV/0!	#DIV/0!	#DIV/0!	#DIV/0!	#DIV/0!	#DIV/0!	#DIV/0!	#DIV/0!	#DIV/0!	#DIV/0!	#DIV/0!	3.05	3.05	#DIV/0!	#DIV/0!	#DIV/0!	#DIV/0!	#DIV/0!	#DIV/0!	#DIV/0!	#DIV/0!
				2	Recipe	13A12162	Tomato, fresh, baked, roasted, fried, stir-fried, grilled or BBQ'd, no added fat		92	79	92.7	1.2		0.1	0.7	1.5	0								2.9	0	0	0.1												3	3
				2	Recipe	13A12346	Tomato, fresh, boiled, microwaved or steamed, drained		94	81	92.5	1.2		0.1	0.7	1.6	0								2.9	0	0	0.1												3.1	3.1
D_A7V		lettuce (except when in ‘mixed salad’)	Single	AFCD				No	60.6667	47.6667	94.8	1.2	0.19	0.233333	0.566667	1.53333	0	0.6	0.5	0	0	0	0	0	1.1	0	0	0	0	0	0	0	0	0	0	0	0	0	0	1.1	1.1	0	0	0	0	0.133333	0	0	0
				1		F005191	Lettuce, cos, raw		80	65	94	1.4	0.22	0.3	0.6	1.8	0	1	0.8	0	0	0	0	0	1.8	0	0	0	0	0	0	0	0	0	0	0	0	0	0	1.8	1.8	0	0	0	0	0.2	0	0	0
				1		F005192	Lettuce, iceberg, raw		38	26	95.7	0.9	0.14	0.1	0.4	1.4	0	0.2	0.2	0	0	0	0	0	0.4	0	0	0	0	0	0	0	0	0	0	0	0	0	0	0.4	0.4	0	0	0	0	0.1	0	0	0
				1		F005193	Lettuce, mignonette, raw		64	52	94.7	1.3	0.21	0.3	0.7	1.4	0	0.6	0.5	0	0	0	0	0	1.1	0	0	0	0	0	0	0	0	0	0	0	0	0	0	1.1	1.1	0	0	0	0	0.1	0	0	0
D_A7W		celery (except when in ‘mixed salad’)	Single	AFCD				No	62	51	94.8	0.6	0.1	0.1	0.8	1.4	0	0.5	0.7	0	0	0	0	0	1.2	0	0	0	0	0	0	0	1	0	0	0	0	0	0	1.2	2.2	0	0	0	0	0.2	0	0	0
				1		F002390	Celery, fresh, raw		62	51	94.8	0.6	0.1	0.1	0.8	1.4	0	0.5	0.7	0	0	0	0	0	1.2	0	0	0	0	0	0	0	1	0	0	0	0	0	0	1.2	2.2	0	0	0	0	0.2	0	0	0
D_A7X		onion or leeks	Multiple					Yes	174.088	150.407	86.583	2.07835	0.334039	0.14019	0.71757	2.98379	0	2.37222	2.72505	1.50509	0	0	0	0	6.63816	0	0	0.050817	0	0	0	0	0	0	0	0	0	0	0	6.67107	6.67107	0	0.152451	0	0	0.187247	0	0	0
				AFCD			Onion - raw	0.450423	131.333	113.333	89.8667	1.56667	0.25	0.1	0.533333	2.23333	0	1.8	2.06667	1.13333	0	0	0	0	5	0	0	0.0333333	0	0	0	0	0	0	0	0	0	0	0	5.03333	5.03333	0	0.1	0	0	0.133333	0	0	0
				1		F006225	Onion, mature, brown skinned, peeled, raw		139	117	88.8	1.3	0.21	0	0.5	2.7	0	1.7	2.2	1.9	0	0	0	0	5.8	0	0	0	0	0	0	0	0	0	0	0	0	0	0	5.8	5.8	0	0.1	0	0	0.1	0	0	0
				1		F006243	Onion, mature, white skinned, peeled, fresh, raw		128	111	90.3	1.7	0.27	0.1	0.6	2.1	0	1.4	2.1	1.2	0	0	0	0	4.7	0	0	0	0	0	0	0	0	0	0	0	0	0	0	4.7	4.7	0	0.2	0	0	0.2	0	0	0
				1		F006250	Onion, spring, fresh, raw		127	112	90.5	1.7	0.27	0.2	0.5	1.9	0	2.3	1.9	0.3	0	0	0	0	4.5	0	0	0.1	0	0	0	0	0	0	0	0	0	0	0	4.6	4.6	0	0	0	0	0.1	0	0	0
				AFCD			Onion - cooked	0.537043	210.333	182	83.7667	2.5	0.403333	0.166667	0.866667	3.6	0	2.86667	3.3	1.83333	0	0	0	0	8.06667	0	0	0.0666667	0	0	0	0	0	0	0	0	0	0	0	8.1	8.1	0	0.2	0	0	0.233333	0	0	0
				1		F006224	Onion, mature, brown skinned, peeled, fresh, fried, no added fat		224	189	82	2.1	0.34	0	0.8	4.4	0	2.7	3.5	3.1	0	0	0	0	9.4	0	0	0	0	0	0	0	0	0	0	0	0	0	0	9.4	9.4	0	0.2	0	0	0.2	0	0	0
				1		F006242	Onion, mature, white skinned, peeled, fresh, fried, no added fat		203	177	84.6	2.7	0.43	0.2	1	3.3	0	2.2	3.3	1.9	0	0	0	0	7.5	0	0	0	0	0	0	0	0	0	0	0	0	0	0	7.5	7.5	0	0.3	0	0	0.3	0	0	0
				1		F006249	Onion, spring, fresh, fried, no added fat		204	180	84.7	2.7	0.44	0.3	0.8	3.1	0	3.7	3.1	0.5	0	0	0	0	7.3	0	0	0.2	0	0	0	0	0	0	0	0	0	0	0	7.4	7.4	0	0.1	0	0	0.2	0	0	0
				AFCD			Leeks	0.0125334	157.5	129	89.25	2.4	0.385	0.45	0.95	3.55	0	1.75	1.75	0.8	0	0	0	0	4.3	0	0	0	0	0	0	0	0	0	0	0	0	0	0	4.3	4.3	0	0	0	0	0.15	0	0	0
				1		F005162	Leek, fresh, boiled, drained		151	124	89.7	2.3	0.37	0.4	0.9	3.4	0	1.7	1.7	0.8	0	0	0	0	4.1	0	0	0	0	0	0	0	0	0	0	0	0	0	0	4.1	4.1	0	0	0	0	0.1	0	0	0
				1		F005163	Leek, fresh, fried, no added fat		164	134	88.8	2.5	0.4	0.5	1	3.7	0	1.8	1.8	0.8	0	0	0	0	4.5	0	0	0	0	0	0	0	0	0	0	0	0	0	0	4.5	4.5	0	0	0	0	0.2	0	0	0
D_A4L	Nuts & Seeds	almonds or walnuts or hazelnuts	Multiple					Yes	2522.07	2441.8	3.81351	18.5751	3.56862	55.1474	2.98818	10.0068	0	0.235946	0.235946	4.22304	0	0	0	0	4.69493	0	0	0.228107	0	0	0	0	0	0	0	0	0	0	0	4.92304	4.92304	0	0.196622	0	0	0.117973	0.00168906	0	0
[truncated: 777 more rows]
[truncated: 172 more columns]
